# Supplementary material for: The transcriptomic signature of responses to larval crowding in Drosophila melanogaster
Source: Insect Sci. 2022 Oct 17;30(2):539–54. doi: 10.1111/1744-7917.13113 (PMC10947363; doi:10.1111/1744-7917.13113)
Supplement: Supplementary file 2 — Table S1 Methods and Results of qPCR experiments to corroborate RNAseq data (separate Excel). [file INS-30-539-s002.xlsx]

## Sheet: Summary
	Housekeeper (HK) genes selection
	To corroborate RNAseq data, we targeted 20 genes for qPCR, based on strong down- or upregulation, and included 3 housekeeping (HK) genes (RpS20, RpL32, EF1). The best HK gene, RpS20, was selected based on the RefFinder algorithm [1].
	qPCR protocol
	For each sample, 900 ng of RNA were reverse transcribed to cDNA using Superscript III first-strand synthesis system (Invitrogen Pty, Thornton, Australia) following manufacturer’s instructions. A Roche LightCycler® 480 (Roche, Basel, Switzerland) using SybrGreen I mix (Roche) was used to perform qPCRs, following the protocol described in [2]. Relative normalized gene expressions were calculated us…
[1]	Xie, F., Xiao, P., Chen, D., Xu, L., & Zhang, B. (2012). miRDeepFinder: a miRNA analysis tool for deep sequencing of plant small RNAs. Plant molecular biology, 80(1), 75-84.
[2]	Colinet, H., Lee, S. F., & Hoffmann, A. (2010). Temporal expression of heat shock genes during cold stress and recovery from chill coma in adult Drosophila melanogaster. The FEBS journal, 277(1), 174-185.
[3]	Pfaffl, M. W. (2001). A new mathematical model for relative quantification in real-time RT–PCR. Nucleic acids research, 29(9), e45-e45.
Sheet	Description
Primers	Primer sequences and ancillary information
HK Gene selection	Results of RefFinder algorithm
Correlations	Correlations between qPCR-based and RNA-Seq based (log2) fold changes in a simple DGE model (~density)

## Sheet: Primers
Primer list
Gene symbol	Flybase ID	Forward Primer	Reverse Primer	PCR Product
CG11459	FBgn0037396	AAAGCCACAACCAGCTCTATTT	GGATTCTCTGATCTGTGTCGGA	84
CG12439	FBgn0032094	AGCTATTCTTCTGCTCTTTTGGG	CAACGGCACCTAAGATGCTG	239
CG13230	FBgn0040764	TTCAGTTGTTCACCCCTGGG	CCACAAAGGTGTTCGGGTCA	56
CG14400	FBgn0032896	GACTTTAACGGCACCGTATCC	TAGGGTAGTCGGCTTTCAGTT	76
CG32198	FBgn0052198	ACAGAAAGGACTCGCAGACG	GCTCACGGATCACGACTTCA	151
CG4716	FBgn0033820	GAGCGAAGACAGCGGTGAA	TATGCTCCTCAGATGAGCTGC	101
CG4962	FBgn0036597	ACTCCACCTCCACCTACCAT	CCCAGACCGTAGCTACCGTA	55
CG5773	FBgn0034290	GTGGCAGTCGTCGCATTTG	CCGCCATTATTGCATTCCACG	89
CG7968	FBgn0028532	AGATGCGATGTGGCTACCC	TGCAACCAAAGTTCTCAGTTCT	99
Cht4	FBgn0022700	AACTATCGTCCCGGAGATGGA	ATTCCGAAAAAGGTGTAGCTGAT	86
Cht9	FBgn0034582	CCTCTGCCTTAGCCAGGTTAT	ATTGGACACATCGAACTTGCC	103
Cyp6a2	FBgn0000473	CGGGTGATGCACGACTTCTT	GTAAAAGCCCACGAAGGGAAA	75
GstE3	FBgn0063497	GCCCGCTCTGGATGATAATGG	CAGACGCTGATCGACAATGG	136
hll	FBgn0286723	GCCATCATCCTTTTCACAGACA	CAGATCCGAATACTTCTCGCAC	82
Hr38	FBgn0014859	GCAGCGGACAACTTCTACG	ACCGAAGGGGAGGAGACTG	182
Lip3	FBgn0023495	ACAAGAGGAGCGTTAAAAGTGAC	CGCAATCAGAAATAGGCCGAG	82
ng1	FBgn0002933	AGAGGCCAAAGAAGGTCAGG	GGTTGTCATTGGGTTCAGCA	137
ng2	FBgn0010294	AGAGGCCAAAGAAGGTCAGG	GGTTCAGCATTGAGAGTGGC	139
ng3	FBgn0010295	ATGCGCTACTCCTGTGTTCTT	CGAAGCAGAAGTTGAGGTTGT	102
Yp3	FBgn0004047	AATGACCGACTGAAGCCGAC	TGGACTTGATAATCCAGACGGG	217

## Sheet: HK Genes selection
Housekeeper (HK) genes selection				Refinder algorithm : https://www.heartcure.com.au/reffinder/?type=reference
Cp values
RPS20	RPL32	EF1		Ranking Order (Better--Good--Average)
20.91	20.1	24.23		Method	1	2	3
20.82	20.06	23.26		Delta CT	RPS20	EF1	RPL32
20.55	19.85	22.98		BestKeeper	RPS20	RPL32	EF1
20.81	19.75	23.9		Normfinder	RPS20	EF1	RPL32
20.76	19.69	23.66		Genorm	RPS20 | EF1		RPL32
20.99	19.72	23.81		Recommended comprehensive ranking	RPS20	EF1	RPL32
20.88	19.35	23.94
21.28	19.61	23.91
21.01	19.57	23.74

## Sheet: Correlations
Correlation between qPCR data (log2 fold changes) versus RNAseq data ((log2 fold changes) in the 3 different contrats
For qPCR data, fold changes (in Log2 base) were obtained based on ΔΔCt method, with expression normalized according to Rps20 HK gene (i.e. the most stable housekeeper gene)
For RNAseq data, fold changes (in Log2 base) were calculated as ratios from normalized DESEQ2 counts, using simple model (~density)
	qPCR	RNAseq	qPCR	RNAseq	qPCR	RNAseq
Gene	MvsL	MvsL	HvsM	HvsM	HvsL	HvsL
CG11459	0.31	0.600888	-3.51667	-3.21783	-3.20667	-2.61694
CG12439	-2.13667	-2.18272	1.94	2.74151	-0.196667	0.558786
CG13230	-0.88	-0.319891	5.01	6.37429	4.13	6.0544
CG14400	2.11333	NA	0.976667	1.79239	3.09	NA
CG32198	1.37667	1.81159	2.11333	2.51229	3.49	4.32388
CG4716	1.68333	1.99903	-0.85	-0.6347	0.833333	1.36433
CG4962	1.17667	1.42118	2.21333	3.11757	3.39	4.53875
CG5773	-0.343333	-0.0129565	-2.34667	-2.36116	-2.69	-2.37412
CG7968	-1.54	-1.85785	1.4	1.28673	-0.14	-0.571116
Cht4	-1.74333	-1.69065	2.37333	1.48062	0.63	-0.21003
Cht9	-1.8	-1.92031	2.41333	2.61987	0.613333	0.699569
Cyp6a2	0.286667	0.429361	2.38333	2.90057	2.67	3.32993
GstE3	-0.873333	-0.313433	-2.30333	-2.4299	-3.17667	-2.74333
hll	1.15333	1.35576	-2.38667	-2.49033	-1.23333	-1.13458
Hr38	no amplification	2.61198	no amplification	2.20665	no amplification	4.81863
Lip3	-1.14333	-1.06071	2.61667	2.4184	1.47333	1.3577
ng1	2.48	2.44355	5.00333	4.4761	7.48333	6.91965
ng2	1.97667	2.52695	3.35	3.74304	5.32667	6.26999
ng3	1.35	2.41125	3.63	3.54383	4.98	5.95509
Yp3	2.08	2.34504	-1.17333	-2.34063	0.906667	0.00441338
