# Supplementary material for: The transcriptomic signature of responses to larval crowding in Drosophila melanogaster
Source: Insect Sci. 2022 Oct 17;30(2):539–54. doi: 10.1111/1744-7917.13113 (PMC10947363; doi:10.1111/1744-7917.13113)
Supplement: Supplementary file 3 — Table S2 RNA‐Seq QC and alignment statistics (separate Excel). [file INS-30-539-s003.xlsx]

## Sheet: QC
Sample	Raw read pairs	R1 with adapter		R2 with adapter		Read pairs failed		Read pairs passed
H1	26775145	604926	0.023	703824	0.026	587230	0.0219	26187915	0.978068
H2	19392137	436461	0.023	507435	0.026	403826	0.0208	18988311	0.979176
H3	28696261	733842	0.026	860848	0.03	542058	0.0189	28154203	0.981111
L1	26753926	858465	0.032	942002	0.035	460476	0.0172	26293450	0.982788
L2	27296703	607170	0.022	699653	0.026	854593	0.0313	26442110	0.968692
L3	25961798	601005	0.023	704072	0.027	480815	0.0185	25480983	0.98148
M1	26385725	664159	0.025	753186	0.029	536023	0.0203	25849702	0.979685
M2	27611622	612619	0.022	717795	0.026	618590	0.0224	26993032	0.977597
M3	25982855	598416	0.023	679991	0.026	796809	0.0307	25186046	0.969333

## Sheet: Quantification
	HISAT2 read mapping		SAMTOOLS alignment summary				FEATURECOUNTS read-pair quantification
Sample	Mapped	Properly paired	Alignments	Mapped	Properly paired	Secondary alignments	Total	Assigned		MultiMapping		Unassigned_Unmapped		Unassigned_Chimera		Unassigned_NoFeatures		Unassigned_Ambiguity
H1	0.9763	0.9255	55881779	0.9762	0.9428	3505949	28018072	23852654	0.851331	2394927	0.0854779	1072663	0.0382847	449514	0.0160437	1316881	0.0470011	1326360	0.0473394
H2	0.9767	0.9268	39965465	0.9757	0.94	1988843	20031572	17279574	0.862617	1374048	0.0685941	797022	0.0397883	354869	0.0177155	876060	0.043734	724047	0.0361453
H3	0.9751	0.9247	59480990	0.9754	0.9542	3172584	29793391	25759350	0.864599	2180234	0.0731784	1180484	0.0396223	112793	0.00378584	1510972	0.050715	1229792	0.0412773
L1	0.9775	0.9209	55807128	0.9777	0.9501	3220228	27957574	24202730	0.865695	2229429	0.0797433	1017266	0.0363861	277936	0.00994135	1278291	0.0457225	1181351	0.0422551
L2	0.9748	0.9135	55834598	0.9779	0.9493	2950378	27974834	24321909	0.869421	2043329	0.0730417	1043903	0.0373158	310316	0.0110927	1203836	0.0430328	1094870	0.0391377
L3	0.9744	0.9064	53747235	0.9764	0.9469	2785269	26931058	23255519	0.86352	1932267	0.0717486	1038162	0.0385489	336056	0.0124784	1296919	0.048157	1004402	0.0372953
M1	0.9746	0.9171	56542167	0.9795	0.955	4842763	28337758	23792595	0.839608	3264039	0.115183	1013952	0.035781	197743	0.00697807	1452376	0.0512523	1881092	0.0663811
M2	0.9745	0.9186	58370568	0.9767	0.9432	4384504	29262809	24315106	0.830922	2940434	0.100484	1131596	0.0386701	460947	0.015752	1616637	0.0552454	1738523	0.0594107
M3	0.974	0.9324	54810622	0.9765	0.9381	4438530	27495390	22633812	0.823186	2957146	0.107551	1059531	0.0385349	562635	0.0204629	1517949	0.0552074	1721463	0.0626092

## Sheet: Chromosome coverage
Read alignments
		Coding regions (bp)				Reads mapped (bp)
	Chromosome	mRNA	gene	exon	CDS	H1	H2	H3	L1	L2	L3	M1	M2	M3
2L	NT_033779.5	15909654	16603972	6719280	4246165	1923487524	1311269995	2005372052	1897552876	1902857409	1757929506	1884388883	1886745938	1764980525
2R	NT_033778.4	17173645	17690874	6963030	4461550	2272023067	1739898757	2583422823	2492714313	2470762909	2265570372	2286738197	2326081847	2106941836
3L	NT_037436.4	18244944	18838075	6991845	4445678	2367221530	1691109185	2557100377	2465094267	2516726083	2356612481	2413011118	2410348612	2218202700
3R	NT_033777.3	23383557	24247010	8684733	5485571	2411996376	1694038937	2513883832	2498419450	2439860875	2247255406	2290921928	2250775037	2411761650
4	NC_004353.4	1046605	1084571	456274	265057	232330789	161217389	244190481	209879448	216829877	217738140	213335420	235148945	214098744
mitogenome	NC_024511.2		14730	3566	11164	635028626	420794704	617298462	406840464	419101291	514725217	458232654	624892257	573988988
X	NC_004354.4	17426177	18883399	6611947	3921442	2415269448	1258879176	1921030190	1888279851	1935459224	1798787284	1977797912	2526876934	3470076779
Y	NC_024512.1	1028436	1063131	141074	66473	18368483	22553869	48644839	21512872	21933011	14129006	6251933	12402242	6993907
Coverage calculation
	Chromosome	Coding				H1	H2	H3	L1	L2	L3	M1	M2	M3
2L	NT_033779.5	6719280				286.264	195.15	298.45	282.404	283.194	261.625	280.445	280.796	262.674
2R	NT_033778.4	6963030				326.298	249.877	371.02	357.993	354.84	325.371	328.411	334.062	302.59
3L	NT_037436.4	6991845				338.569	241.869	365.726	352.567	359.952	337.052	345.118	344.737	317.256
3R	NT_033777.3	8684733				277.728	195.059	289.46	287.679	280.937	258.759	263.787	259.165	277.701
4	NC_004353.4	456274				509.191	353.335	535.184	459.986	475.219	477.209	467.56	515.368	469.233
mitogenome	NC_024511.2	3566				178079	118002	173107	114089	117527	144342	128500	175236	160962
X	NC_004354.4	6611947				365.289	190.395	290.539	285.586	292.722	272.051	299.125	382.168	524.819
Y	NC_024512.1	141074				130.205	159.873	344.818	152.494	155.472	100.153	44.3167	87.913	49.5762
Sex-ratio calculation
						H1	H2	H3	L1	L2	L3	M1	M2	M3
					X	365.289	190.395	290.539	285.586	292.722	272.051	299.125	382.168	524.819
					Y	130.205	159.873	344.818	152.494	155.472	100.153	44.3167	87.913	49.5762
					Y fraction	0.262778	0.45643	0.542715	0.348095	0.346885	0.269081	0.129037	0.187017	0.0863102
					M fraction	0.525555	0.912861	1.08543	0.696191	0.693771	0.538162	0.258074	0.374033	0.17262
					Males	5.25555	9.12861	10.8543	6.96191	6.93771	5.38162	2.58074	3.74033	1.7262
