# Supplementary material for: The transcriptomic signature of responses to larval crowding in Drosophila melanogaster
Source: Insect Sci. 2022 Oct 17;30(2):539–54. doi: 10.1111/1744-7917.13113 (PMC10947363; doi:10.1111/1744-7917.13113)
Supplement: Supplementary file 4 — Table S3 Full DGE results and intersections (separate Excel). [file INS-30-539-s005.xlsx]

## Sheet: Summary
	All fold changes				FC>=2X				FC>=1.5X
	M vs L	H vs M	H vs L		M vs L	H vs M	H vs L		M vs L	H vs M	H vs L
upregulated	17	717	1459		9	338	355		11	546	693
downregulated	34	1401	1919		7	652	585		13	1077	1075
total	51	2118	3378		16	990	940		24	1623	1768
idiosyncratic upregulated	13	59	799		8	95	112		10	118	265
idiosyncratic downregulated	26	69	579		6	180	112		10	221	216
idiosyncratic total	4	112	1378		1	267	224		3	332	481

## Sheet: MvsL
Gene	baseMean	log2FoldChange	lfcSE	pvalue	padj
lncRNA:CR40469	122.766	0.000796196	0.0335136	0.726599	0.96993
CG17636	241.23	-0.00673203	0.034421	0.0402324	0.638307
RhoGAP1A	3552.81	0.0113984	0.035112	0.202528	0.852688
lncRNA:CR45473	222.276	0.00554563	0.0338709	0.267137	0.884207
tyn	1440.04	0.00445856	0.0333437	0.504487	0.939914
CG17707	12.1581	0.00113044	0.0335641	0.460113	0.930683
lncRNA:CR43863	7.27159	0.000448761	0.0335545	0.693319	NA
CG3038	744.701	0.00371177	0.0331835	0.582968	0.9548
G9a	1679.2	0.0121946	0.0344465	0.27952	0.889064
CG42376	302.255	-0.00159379	0.0332396	0.745022	0.971578
cin	1039.72	-7.59606e-05	0.0318899	0.95307	0.996234
CG13377	1117.87	-0.0127594	0.0361037	0.126452	0.816306
asRNA:CR43906	54.2322	0.00424943	0.0338124	0.195532	0.84932
CG13376	0.653936	-0.000182371	0.0335702	0.815777	NA
ewg	1966.86	0.0144915	0.0370754	0.089263	0.779885
CG3777	1927.54	0.00270476	0.0322189	0.78207	0.976534
CG13375	113.567	0.00413389	0.0337579	0.244418	0.873555
CG12470	825.262	-0.00529712	0.0339463	0.202662	0.852688
Or1a	5.30462	-0.000150342	0.0335626	0.79657	NA
CG32816	66.09	0.00320853	0.0336566	0.303252	0.898204
CG43181	1.83238	0.000348633	0.0335684	0.543404	NA
CG43182	10.7083	0.000467362	0.0335671	0.523589	NA
y	5.77456	3.03242e-05	0.0335637	0.992101	NA
lncRNA:yar	14.6575	0.000539925	0.0335579	0.628401	0.95867
ac	98.7836	-0.00131694	0.0334574	0.671189	0.966213
lncRNA:CR44751	22.1858	-0.000534209	0.0335328	0.694848	0.96788
lncRNA:CR44752	5.04617	0.000257905	0.0335641	0.608036	NA
lncRNA:CR44753	0.894275	-0.000132251	0.0335686	0.781076	NA
sc	227.577	0.00709717	0.034302	0.162615	0.824703
l(1)sc	18.3551	-0.000671889	0.0335289	0.715254	0.96864
Pgcl	6.86141	-0.00179885	0.0336217	0.153066	NA
ase	148.071	0.000528369	0.0332357	0.916432	0.991836
Cyp4g1	2415.69	-0.00755938	0.0346907	0.0213839	0.519479
ebo	1962.89	0.00482803	0.0331944	0.523578	0.941427
CR18275	124.103	-0.00104202	0.0333235	0.802478	0.976818
CG13373	142.377	0.0028272	0.0334595	0.518317	0.941427
CG32817	71.0194	-0.00276471	0.0335958	0.370317	0.919394
CR18166	166.721	0.000711097	0.0332166	0.897339	0.989445
CG3176	103.425	-0.00522381	0.0338897	0.226666	0.864852
CG18273	580.407	0.00154348	0.0324128	0.869773	0.984746
CG3156	276.425	-0.00303345	0.0333027	0.600879	0.9548
asRNA:CR45797	3.77327	-0.000544207	0.033572	0.339227	NA
CG17896	1857.05	-0.00855672	0.0345956	0.161823	0.824703
CG17778	25.6906	0.000953099	0.0335399	0.603468	0.9548
svr	6566.11	0.00735052	0.0339365	0.31362	0.903886
asRNA:CR44891	16.0157	0.00147162	0.0335764	0.393983	0.921945
asRNA:CR44892	10.4451	0.000618538	0.033555	0.656644	NA
elav	2458.75	0.00853812	0.0343077	0.260644	0.880708
arg	133.222	-0.000219608	0.0334965	0.862163	0.983813
CG4293	453.241	-0.00256328	0.0332295	0.639396	0.961758
Appl	2812.66	0.0180111	0.039641	0.0514325	0.690419
vnd	16.4238	-0.00226069	0.0336382	0.200364	0.850608
CG13366	2175.41	0.0102881	0.034233	0.29825	0.897779
lncRNA:CR45474	5.18436	0.000336099	0.0335564	0.744525	NA
CG13365	154.195	0.00066584	0.0332967	0.879463	0.986007
Vsp37A	913.866	-0.00512671	0.0327818	0.564818	0.951261
CG13369	339.357	0.00390797	0.0335597	0.419337	0.923685
CG13364	1123.88	-0.00888917	0.033891	0.320817	0.907046
lncRNA:CR45475	0.130212	-1.22928e-05	0.0335701	1	NA
CG17829	296.831	0.0072983	0.034151	0.253908	0.876639
RpL36	19203.8	-0.00593586	0.0324782	0.559283	0.951227
Mybbp1A	426.647	-0.00426811	0.0332837	0.559026	0.951227
Dredd	977.481	0.0132691	0.0356305	0.190248	0.845734
su(sable)	1399.6	-0.000106691	0.0319334	0.93564	0.99425
CR44839	22.6156	-0.00208389	0.0335989	0.329131	0.907046
CG13367	346.191	9.75093e-05	0.0329425	0.988793	0.999715
Roc1a	3063.95	0.000441322	0.0317649	0.968371	0.997994
Hmt4-20	2965.25	0.00735917	0.0335734	0.402515	0.922091
SkpA	4103.27	-0.000756446	0.0321591	0.9041	0.990058
sdk	3370.15	0.00739136	0.0340468	0.252667	0.876639
CG13362	3.31583	0.000365456	0.0335655	0.691758	NA
CG5254	1387.77	-0.007434	0.0342871	0.186259	0.843386
CG13361	4.39153	2.44423e-05	0.0335595	0.953249	NA
CG5273	1899.14	0.00167064	0.0329068	0.786598	0.976534
lncRNA:CR44965	0.0877435	-1.16566e-05	0.0335701	1	NA
RpL22	5514.31	-0.00587582	0.0334125	0.431801	0.927947
lncRNA:CR42491	1132.79	-0.00124405	0.0330318	0.850576	0.983583
snoRNA:Psi18S-531	89.0763	-0.00152788	0.0334427	0.655608	0.964535
snoRNA:Psi28S-2179	42.7223	0.00076747	0.0334668	0.794352	0.976534
lncRNA:CR44966	0.117837	0.000103255	0.03357	0.871174	NA
fz3	370.825	0.00114633	0.0327918	0.879067	0.985814
tw	780.352	0.013107	0.036161	0.131044	0.816682
CG13360	839.96	-0.00187501	0.0335456	0.531295	0.943247
lncRNA:CR44469	2.92069	0.000415768	0.0335671	0.58325	NA
CG16989	711.93	0.0018822	0.0328563	0.791421	0.976534
Rbf	1134.79	0.00400167	0.0318691	0.727861	0.970235
CG13359	125.98	-0.00284295	0.0336216	0.350906	0.911067
CG13358	3.98148	-3.59126e-05	0.0335652	0.943776	NA
Sec22	1624.49	0.00748235	0.0334696	0.419714	0.923803
CG43867	1278.45	0.0153619	0.0377151	0.0722089	0.76372
CG3713	0.434702	0.000187494	0.0335706	0.498986	NA
CG14634	0.0877435	-1.16566e-05	0.0335701	1	NA
CG11663	64.427	-0.00223385	0.0335916	0.353535	0.912836
Lztr1	1064.65	0.00247606	0.0321742	0.808097	0.977392
MED22	324.515	-0.00310899	0.0333599	0.530329	0.942816
CG3708	74.6698	-0.00320032	0.033694	0.245563	0.87509
CG3706	11.0067	-0.00106466	0.0335698	0.408984	NA
CG32815	149.492	-0.000447074	0.0332093	0.908767	0.991116
TRAM	2787.42	-0.017538	0.0374559	0.0823415	0.779885
CG3704	248.667	-0.00159278	0.0332629	0.725191	0.969724
mus81	120.279	0.0014308	0.0333888	0.715143	0.96864
CG3703	74.1915	-0.00288735	0.0335443	0.436347	0.930293
CG3699	168.924	-0.00279537	0.0336221	0.301754	0.898081
CG3690	203.236	-0.00965453	0.0354552	0.0133779	0.448438
CG18823	19.7164	3.42503e-05	0.0335386	0.812803	0.977392
TfIIA-S-2	29.8327	-0.00271846	0.0336561	0.236066	0.868306
CG14631	37.3225	-0.00202881	0.0336021	0.329764	0.907046
su(w[a])	3477.46	0.0191658	0.0393959	0.104334	0.785877
CG11638	154.915	0.0025653	0.033485	0.522295	0.941427
CG32814	13.3308	-0.000179464	0.0335417	0.887021	0.986306
CG3021	276.974	0.00571119	0.0336041	0.383861	0.921883
CDC45L	346.413	-0.00372709	0.033241	0.532749	0.943257
CG33082	74.1127	-0.00202627	0.033574	0.386169	0.921883
CG14630	0.117837	0.000103255	0.03357	0.871174	NA
CG42259	484.24	-0.00145265	0.0332457	0.748342	0.971578
lncRNA:CR44779	252.458	0.00211645	0.0334146	0.603774	0.9548
CG14629	5108.16	0.0101838	0.03524	0.106526	0.790082
CG3655	1205.43	0.00587835	0.0341487	0.18653	0.843386
CG14628	103.833	-0.00581162	0.0341961	0.0455527	0.665787
eIF4E7	388.064	-0.00412252	0.0337483	0.274	0.885198
CG11378	170.559	-0.00479426	0.0336161	0.371305	0.919394
CG11384	1.17191	-1.78196e-05	0.0335701	1	NA
CG11379	85.8233	-0.00331302	0.0337183	0.208629	0.85339
CG14627	3.87764	-0.000396522	0.0335661	0.611245	NA
CG14626	0.657239	0.000163587	0.0335689	0.635616	NA
CG11380	28.4205	0.00116289	0.0335804	0.3137	0.903886
CG14625	0.117837	0.000103255	0.03357	0.871174	NA
CG11381	0.381068	0.000136743	0.0335702	0.588213	NA
CG14624	0.0877435	-1.16566e-05	0.0335701	1	NA
CG11382	176.753	0.00411353	0.0338989	0.0333861	0.597371
CG11398	168.22	0.00395078	0.0334865	0.456679	0.930683
CG3638	2347.19	0.01152	0.0353056	0.176917	0.83627
CG11403	257.462	-0.00122546	0.0332317	0.801772	0.976818
Atf3	579.565	0.00293374	0.0333531	0.569778	0.951261
CG32812	42.1212	-0.00361128	0.0337711	0.18129	0.841436
DAAM	995.32	0.00440007	0.033087	0.55434	0.949185
CG32811	27.9985	0.000696244	0.0335497	0.929594	0.993616
lncRNA:CR46248	0.214272	0.000101357	0.0335699	0.996625	NA
fs(1)N	96.634	-0.00231588	0.0335164	0.501604	0.939598
CG11409	232.716	0.0083044	0.0348126	0.0671221	0.74821
Naa30A	1170.25	0.00310599	0.032357	0.756674	0.971578
MTPAP	239.338	0.00265563	0.0330851	0.67983	0.967055
Tsp2A	304.396	0.0018855	0.033251	0.703261	0.968197
CG12773	1908.9	0.0162108	0.0381318	0.0876933	0.779885
CG11417	330.343	-0.00157845	0.0328776	0.814522	0.977392
png	12.6467	0.000760554	0.0335502	0.620094	0.956299
CG14770	3.85974	-0.000467856	0.0335687	0.420365	NA
ssx	1810.12	0.00025354	0.0325306	0.966503	0.997994
AMPKalpha	1780.28	-0.00101856	0.0314383	0.925098	0.992956
CG3719	361.938	-0.000421023	0.0328742	0.946309	0.996015
CG32813	561.433	0.00767231	0.0341774	0.228774	0.866133
Rilpl	1408.29	0.0207775	0.0416307	0.0507056	0.685844
futsch	1108.99	0.000570587	0.0329206	0.931939	0.993616
Gr2a	0.880224	0.000242109	0.0335686	0.556766	NA
CG14785	286.54	-0.00315217	0.0334943	0.424849	0.926
Lrpprc2	328.728	0.00476808	0.0334981	0.431859	0.927947
CG14787	40.2966	-0.00362564	0.0337936	0.0871238	0.779885
Ns3	404.894	-0.00108626	0.0327999	0.861044	0.983813
O-fut2	195.948	-0.00980732	0.0351596	0.101932	0.785877
CG14777	108.836	0.00425313	0.0336937	0.298888	0.897924
CG14778	4.609	1.66616e-05	0.0335661	0.738343	NA
CG32808	38.008	0.000928969	0.0334712	0.735098	0.971578
pck	967.196	0.0136807	0.0356953	0.186321	0.843386
CG14780	23.7675	-0.000215592	0.0335089	0.898907	0.989697
Rab27	46.7058	0.000812406	0.0334802	0.763336	0.971578
mei-38	95.3197	0.00178855	0.0334892	0.582604	0.9548
rush	1078.12	-0.00228055	0.0324985	0.784021	0.976534
sta	23455	0.00839768	0.0325054	0.473999	0.932194
snoRNA:M	0.739161	0.000245035	0.0335697	0.50213	NA
snoRNA:Me28S-G980	0.332992	-0.000109404	0.0335701	0.923972	NA
inc	2150.96	0.00422434	0.0329986	0.520903	0.941427
Nmdar2	149.395	0.00230435	0.0333831	0.609912	0.955684
CG14795	88.0479	-0.00307807	0.0336666	0.250795	0.876176
Mur2B	76.4527	-0.00109823	0.0334118	0.818273	0.977828
br	42538	0.0114122	0.035746	0.0993765	0.784256
dor	577.61	0.0215634	0.0428926	0.0264966	0.555095
CG3740	218.109	-0.00910633	0.0349682	0.0888435	0.779885
hfw	1162.97	0.0157526	0.0379562	0.0679214	0.751037
CG32809	509.367	0.00467277	0.0332932	0.499126	0.939598
CG14797	2.83811	-0.000225954	0.0335666	0.649656	NA
b6	45.6997	0.00290056	0.033731	0.0427124	0.651847
CG14798	21.3514	0.00155401	0.0335764	0.379195	0.920461
a6	248.517	0.00455274	0.0334313	0.461463	0.930683
CG3795	48.155	-0.0031432	0.0336877	0.241887	0.872517
Scgdelta	99.9858	0.00115304	0.0334093	0.742139	0.971578
prage	3763.68	0.011274	0.0361968	0.00822884	0.383335
Adar	2182.23	0.00921479	0.0348123	0.15265	0.824494
CG32806	152.47	-0.00700528	0.0344186	0.0661841	0.744301
CG14810	65.494	0.000460561	0.0334423	0.874983	0.985538
CG14811	38.3774	-0.00326261	0.0337567	0.0677093	0.749927
CG14812	596.793	-0.00207019	0.0329101	0.760057	0.971578
deltaCOP	1968.71	-0.00497837	0.0320805	0.618553	0.956099
CG14814	400.178	0.00139038	0.0331554	0.789978	0.976534
MED18	357.008	0.0051796	0.0334183	0.460829	0.930683
Pex5	623.114	-0.0097284	0.0343294	0.272596	0.885198
CG14803	211.372	-0.00436328	0.0336006	0.365999	0.919245
Pgam5	515.362	-0.00550884	0.0332162	0.541078	0.945717
Vps26	1515.41	0.00101144	0.0316437	0.926463	0.993188
CG14817	333.694	-0.00222759	0.033003	0.737901	0.971578
CG14805	463.593	-0.00736286	0.0338709	0.327316	0.907046
CG14818	1236.48	-0.00341076	0.0325558	0.692134	0.96788
CG14806	333.308	-0.00325566	0.0333073	0.564834	0.951261
trr	1030.68	0.00599441	0.0331324	0.501852	0.939598
mRpL16	313.607	0.00711769	0.0339332	0.276461	0.889027
arm	7863.79	0.00549952	0.0324491	0.37204	0.919394
CG32803	556.184	0.00248214	0.0330807	0.689024	0.967588
asRNA:CR45929	8.19308	-0.0005526	0.0335517	0.680256	NA
asRNA:CR43864	15.1103	-0.000966477	0.0335548	0.543144	0.946276
CG32801	23.5798	0.00178982	0.0335732	0.468071	0.930683
Edem1	1044.29	0.00243863	0.032878	0.739447	0.971578
mip130	761.167	0.00383273	0.0328985	0.617899	0.955887
Rbcn-3B	1221.81	0.00296173	0.0321689	0.763114	0.971578
eIF2Bepsilon	506.666	-0.00372614	0.0330546	0.604897	0.9548
Ocrl	771.801	0.00564084	0.0329739	0.52172	0.941427
CG11596	546.79	0.00399711	0.0331816	0.56954	0.951261
CG3857	187.75	-0.00191943	0.033275	0.706312	0.96855
CG3587	260.297	0.00751019	0.0344117	0.145403	0.819882
Hr4	3344.06	0.00237139	0.0336745	0.0576682	0.712291
PIG-K	422.712	-6.46136e-05	0.0327713	0.995732	0.999743
mir-2496	0.403405	2.73267e-05	0.0335691	0.933469	NA
east	3745.24	0.00384751	0.0322372	0.703226	0.968197
Actn	4024	-0.00691276	0.0342596	0.144573	0.819882
mir-4954	19.8651	-0.00160467	0.0335847	0.332017	0.907046
usp	1030.27	0.0104914	0.0348448	0.249572	0.876139
CG4313	119.591	0.00123857	0.0333896	0.720961	0.968913
CG4325	132.763	-0.00579967	0.0340397	0.162531	0.824703
moody	417.985	0.00881574	0.0347007	0.154056	0.824518
Sik2	398.052	0.0247618	0.0472942	0.00787807	0.372576
asRNA:CR44896	2.17026	0.000380893	0.0335712	0.169726	NA
CG4281	858.939	-0.00884554	0.0334618	0.393266	0.921945
CG14054	65.1564	-0.00235883	0.0335986	0.353188	0.912538
asRNA:CR44381	47.5373	0.00269036	0.0336632	0.2184	0.85662
CG4199	2376.74	-0.000173474	0.032395	0.980357	0.998669
CG4194	19.2275	0.00228029	0.0336423	0.176837	0.83627
asRNA:CR44382	33.8874	0.00179195	0.0335569	0.449359	0.930683
Rtca	491.727	0.00350837	0.0328063	0.673649	0.966407
CG4045	247.513	-0.00492346	0.0335569	0.404685	0.922091
CG4025	387.928	-0.00925347	0.0344128	0.242373	0.872542
CG16903	852.702	-0.00592997	0.0332584	0.464173	0.930683
Unc-76	1610.35	0.00522038	0.0328343	0.561571	0.951261
csw	1749.12	0.0187401	0.03985	0.0622995	0.729791
snoRNA:Me18S-C1024	0.558891	4.24474e-05	0.0335691	0.880218	NA
ph-d	952.418	0.0164177	0.0381261	0.0865325	0.779885
ph-p	1473.52	0.0062825	0.0333827	0.437517	0.930387
D2hgdh	302.882	-0.00191386	0.0335366	0.458644	0.930683
Pgd	1331.55	0.00912722	0.0341294	0.305654	0.898204
bcn92	311.947	-0.00262207	0.0332719	0.624394	0.957203
wapl	1080.72	0.00260624	0.0325503	0.76857	0.972599
Cyp4d1	1899.74	0.0037616	0.0334874	0.455815	0.930683
CG3630	1110.48	0.00675164	0.0333893	0.437289	0.930387
ND-B14.5A	332.891	-0.00361035	0.033322	0.563073	0.951261
Cyp4d14	132.285	-0.00252385	0.0336421	0.221801	0.856765
asRNA:CR45479	64.3027	0.00172297	0.033555	0.458361	0.930683
asRNA:CR44690	429.442	0.00551538	0.0333515	0.452255	0.930683
Cyp4d2	454.286	-0.000280959	0.0333387	0.964332	0.997913
Cyp4ae1	9.83726	0.00043304	0.0335548	0.716334	NA
pn	187.942	0.00342106	0.0335949	0.391541	0.921945
Nmd3	492.021	-0.00895913	0.0341068	0.287352	0.891853
CG17776	191.663	-0.00254579	0.0332233	0.604357	0.9548
CG17777	15.3837	-0.000693811	0.0335618	0.586208	0.9548
CG3457	8.19871	0.000830445	0.0335652	0.481704	NA
Mct1	3900.48	-0.00273569	0.0332054	0.76642	0.971637
CG14053	144.579	0.000221578	0.0332673	0.945563	0.996015
asRNA:CR43637	133.344	-0.00223041	0.0335678	0.39025	0.921945
FarO	351.813	-0.00568837	0.0341675	0.0494534	0.679788
SmydA-8	93.3925	0.00101652	0.0333825	0.792978	0.976534
Vinc	1707.93	-0.00357442	0.0329462	0.629599	0.958987
CG14052	9.50167	0.000803584	0.0335798	0.086009	NA
pcx	2393.02	0.0125723	0.035732	0.157924	0.824703
kz	228.553	-0.000590125	0.0331587	0.987832	0.99962
fs(1)K10	701.303	0.000983004	0.0323433	0.899546	0.989849
Or2a	8.8478	-0.000584749	0.0335529	0.653889	NA
crn	614.288	-0.00586596	0.032923	0.544063	0.946276
CG3191	69.7351	-0.000560507	0.0334257	0.862374	0.983813
CG3091	257.599	-0.00311004	0.0336162	0.343122	0.909483
CG3078	174.051	0.00450621	0.0337563	0.289001	0.892744
temp	166.074	0.00212815	0.0333224	0.597982	0.9548
CG3071	334.453	-0.000395105	0.0330092	0.961636	0.997632
CG2924	4352.54	0.00655596	0.0342261	0.152116	0.824494
lncRNA:CR45480	1.74463	0.000606755	0.0335729	0.332985	NA
CG2918	4809.74	0.00451846	0.0333359	0.511703	0.939975
Vml	0.364784	0.000112949	0.0335701	0.807813	NA
CG2865	1384.23	0.00685058	0.0342571	0.185846	0.843386
Raf	719.603	0.0055733	0.0334416	0.461909	0.930683
lncRNA:CR34052	0.130212	-1.22928e-05	0.0335701	1	NA
CG14050	90.1938	0.00419784	0.0337701	0.244236	0.873437
CG2854	130.774	-0.00287102	0.0336034	0.378734	0.920461
lncRNA:CR33218	148.702	-0.000835958	0.0334684	0.759481	0.971578
Ilp6	2413.87	0.0149753	0.0382537	0.01015	0.419714
mRpL14	176.074	0.0045895	0.0335741	0.406509	0.922091
CG2841	2790.08	0.0108356	0.0355282	0.0993478	0.784256
PsGEF	199.991	0.00279203	0.0333698	0.574775	0.952954
CG12496	2.65939	0.000225269	0.033566	0.727069	NA
CG32797	15.9555	-0.000682892	0.033543	0.684533	0.967055
gt	26.1243	-0.00205297	0.033598	0.310846	0.901094
tko	227.963	0.00222628	0.0332815	0.657171	0.965052
boi	850.536	0.0225135	0.0445757	0.0104172	0.425729
z	691.004	0.00271971	0.0328022	0.757084	0.971578
trol	9669.41	0.00973151	0.034051	0.219792	0.856765
mir-4955	0.102988	-2.04329e-05	0.0335701	1	NA
Pdfr	40.8937	-0.00112567	0.0335117	0.628099	0.95867
Vha36-3	168.396	0.013138	0.0370362	0.0187394	0.499132
AANATL7	27.1259	-0.00119252	0.033536	0.579066	0.953862
CG13760	137.367	0.00539639	0.0339559	0.208198	0.853233
wds	588.695	0.00193179	0.0324575	0.815718	0.977392
egh	2879.75	0.0121315	0.0363609	0.0424079	0.649153
Klp3A	1135.05	-0.000528531	0.0318006	0.946254	0.996015
Zw10	658.457	0.0080421	0.0336183	0.373871	0.919394
Smyd3	264.909	-0.000675745	0.0332524	0.87474	0.985538
eIF3g1	2649.26	0.0054155	0.031871	0.63864	0.961758
Tsp3A	506.812	0.00468106	0.0334986	0.511607	0.939975
Seipin	152.903	-0.000452834	0.0332171	0.921626	0.991836
brv3	156.859	-0.00602412	0.0341648	0.111563	0.801168
PI4KIIIalpha	1199.89	0.00354782	0.0325356	0.695947	0.96788
sgg	5628.28	0.00305487	0.0331503	0.624511	0.957203
HLH3B	10.0226	0.00121165	0.0335735	0.405786	NA
CG2652	51.1827	3.37962e-05	0.0334584	0.985504	0.999486
lncRNA:CR44470	0.311754	5.20033e-05	0.0335697	0.805033	NA
per	46.456	-0.000260314	0.0334834	0.911553	0.991564
CG2650	9.86498	0.00056587	0.0335558	0.655488	NA
Spg7	591.526	-0.000767976	0.0327542	0.915935	0.991836
CG2662	114.183	-0.00357746	0.0335535	0.421611	0.925102
Ugalt	548.005	-0.00160272	0.0330081	0.794627	0.976534
eIF2Bbeta	612.222	-0.00296393	0.032972	0.666328	0.96515
CG2680	114.381	-0.00658718	0.0343309	0.0754196	0.766838
CG2681	14.1245	-0.000653335	0.0335586	0.55284	0.949185
CG2685	273.081	-0.00190149	0.0331427	0.749717	0.971578
CG2694	541.904	-0.0041393	0.0334483	0.465715	0.930683
CG2701	644.334	0.00723276	0.033623	0.364664	0.918647
fs(1)Yb	42.2648	-0.00181867	0.0335848	0.348868	0.910643
fs(1)Ya	1.23637	0.000412009	0.0335699	0.448442	NA
vilya	5.85451	8.99656e-05	0.0335551	0.926003	NA
dwg	263.263	-0.00818651	0.0345364	0.132296	0.816682
ttm50	401.423	-0.00701478	0.0338533	0.291516	0.894555
CG2712	105.425	-0.001313	0.0333238	0.769983	0.973278
crm	377.039	0.00278799	0.0332516	0.643227	0.963393
Syx4	242.01	-0.00779185	0.0345511	0.168117	0.83164
kirre	145.327	0.00401132	0.0336193	0.392483	0.921945
CG32795	912.744	-0.000225266	0.0325536	0.982873	0.999181
w	786.045	0.00922173	0.0349887	0.0952767	0.779885
CG12498	59.8387	-0.00210726	0.0335814	0.38622	0.921883
CG14416	2.63898	0.000206614	0.033568	0.478895	NA
CG14417	1.33268	-1.45547e-05	0.0335671	0.99654	NA
CG14418	0.85208	0.000430049	0.0335727	0.380196	NA
CG14419	23.8549	0.000177777	0.0335571	0.896107	0.988844
CG3526	87.1395	-0.00378306	0.0337814	0.172694	0.834022
CG3588	2926.09	-0.00269604	0.0335857	0.356429	0.914264
CG14424	1.41587	-0.000665983	0.0335774	0.19192	NA
CG32793	8.67351	-0.000349051	0.0335546	0.740794	NA
CG3592	7.86055	0.000572318	0.0335634	0.560046	NA
CG3598	3.64249	-7.26512e-05	0.033562	0.947829	NA
CG14420	1.29126	2.76969e-05	0.0335685	0.926688	NA
CG14421	0.189134	-7.59415e-05	0.03357	0.930032	NA
CG14422	1.2244	0.000187664	0.0335703	0.25558	NA
CG14423	0.44407	-8.70504e-05	0.0335698	0.689583	NA
CG17959	1.58177	0.000448854	0.0335728	0.385359	NA
CG3603	336.515	-0.000346364	0.0333884	0.91685	0.991836
rst	678.276	0.0103576	0.0353331	0.102512	0.785877
N	3630.38	0.00920118	0.0346393	0.201788	0.852688
CG18508	469.757	0.00239972	0.0329986	0.785258	0.976534
Fcp3C	51.3937	-0.00156364	0.0335165	0.548648	0.948053
CG3939	880.598	0.000688208	0.0324128	0.938164	0.995044
dnc	2483.88	0.00939967	0.0345426	0.231985	0.868306
CG14265	336.196	-0.0018373	0.0335787	0.305661	0.898204
ng2	149.421	2.71162	0.563093	1.01995e-07	0.000217713
ng3	1048.41	0.000965009	0.0335765	0.108644	0.794888
ng1	92.8815	0.00535625	0.0341858	0.000110532	0.0334353
Pig1	1584.31	-0.0048518	0.033813	0.246731	0.87509
Sgs4	71974	-0.00126014	0.0331715	0.80087	0.976534
lncRNA:CR44886	1.26497	5.16826e-05	0.0335674	0.925588	NA
CG10793	161.695	-0.00251793	0.0335294	0.473301	0.932194
lncRNA:CR44999	2.12641	0.000253247	0.0335676	0.677301	NA
Myc	1337.01	0.0113798	0.0357445	0.095679	0.781389
CG12535	116.357	0.000647886	0.0334986	0.780086	0.976324
CG14269	116.03	-0.00251138	0.0336114	0.345297	0.909483
CG16782	638.584	-0.00545517	0.0339236	0.233894	0.868306
CG10801	102.312	-0.00490436	0.033875	0.200144	0.850608
CG16781	230.444	-0.000499844	0.0333703	0.888624	0.986306
CG12206	415.617	0.000316182	0.033045	0.966462	0.997994
CG10804	53.5633	0.00215375	0.0335983	0.325653	0.907046
CG10802	390.679	-0.00189438	0.0329941	0.751882	0.971578
CG14270	321.331	-0.00377908	0.0332939	0.539698	0.945278
CG10803	1290.79	0.0131136	0.0364908	0.0894423	0.779885
Gas8	131.471	-0.00268463	0.033618	0.345644	0.909483
DIP-alpha	98.9866	0.000179764	0.0333247	0.968729	0.997994
CG13021	109.093	-0.0060251	0.0341986	0.0900062	0.779885
lncRNA:CR34335	2003.41	0.00082606	0.033273	0.863394	0.983813
ppk8	1.85456	-0.000242704	0.0335681	0.498035	NA
CG2875	396.715	-0.00051467	0.0329043	0.955959	0.996447
AstA-R1	20.4152	-0.000648773	0.0335335	0.706616	0.96855
Ilp7	4.73368	0.000713199	0.0335653	0.504367	NA
Parg	339.997	0.000954413	0.0330063	0.896207	0.988844
Mnt	1270.62	0.0116989	0.0358681	0.0964609	0.782179
lncRNA:CR45102	892.584	0.0067497	0.0341486	0.212857	0.853717
Rala	1973.26	0.00982602	0.0347884	0.196518	0.849333
Tlk	2851.87	0.00626758	0.0326952	0.521343	0.941427
mir-4962	1.29706	0.000172497	0.0335666	0.719315	NA
HIP-R	3565.63	0.000536375	0.0322492	0.950704	0.996234
lncRNA:CR44117	4.7684	0.000671295	0.0335679	0.467524	NA
Crg-1	7.35881	0.000712417	0.0335624	0.512983	NA
CR42499	0.342145	-0.000137663	0.0335702	0.773162	NA
CR33221	43.6512	-0.00106757	0.0335406	0.584576	0.9548
HIP	2065.69	0.00365239	0.033222	0.582705	0.9548
lncRNA:CR44118	4.99171	0.000389484	0.0335609	0.65794	NA
fd3F	3.93282	0.000378288	0.0335627	0.655548	NA
ec	1692.89	0.0161885	0.0374719	0.124999	0.816306
tRNA:Pro-CGG-3-1	0.543012	5.34806e-05	0.0335694	0.843633	NA
CG2901	119.829	-0.00447221	0.0338501	0.179805	0.839018
lncRNA:roX1	9413.67	-0.0011475	0.0335021	0.659099	0.965142
yin	2309.49	0.00626004	0.0342404	0.0859317	0.779885
CG2930	880.159	-0.00534947	0.0331425	0.505122	0.939914
VhaAC39-1	3405.29	-0.00865114	0.0340965	0.281078	0.889064
CG15239	2.18163	-0.000100099	0.0335639	0.859983	NA
CG42541	105.494	0.0039535	0.0337541	0.251854	0.876487
CG2938	914.037	0.00984512	0.0347418	0.203446	0.853157
Glos	269.139	-0.00600904	0.0338013	0.317244	0.905915
CG32786	155.265	-0.000477664	0.0333096	0.81124	0.977392
CG32783	195.966	0.000950339	0.0332583	0.838577	0.982003
Vap33	6274.98	0.0096335	0.0340083	0.320909	0.907046
lva	2899.8	-0.00425259	0.031896	0.693355	0.96788
CG6428	151.203	-8.88077e-05	0.0331792	0.9779	0.997994
CG6414	149.724	-0.00237824	0.0334365	0.546812	0.946884
asRNA:CR45481	1.94184	6.53747e-05	0.0335668	0.942198	NA
lncRNA:CR43298	1.98251	-0.00036675	0.0335679	0.571054	NA
lncRNA:CR45482	9.0808	-0.00149736	0.033599	0.209589	NA
lncRNA:CR46349	8.40159	0.000168648	0.0335569	0.880676	NA
CG43689	135.414	0.000686644	0.0332719	0.881102	0.986306
CG6379	568.923	0.00730531	0.033567	0.523805	0.941427
CG15375	53.9546	-0.00335705	0.033722	0.206845	0.853233
Xpac	226.767	-0.00129988	0.0330139	0.849037	0.982995
brn	125.069	0.0028616	0.0334077	0.552184	0.949185
cib	23781.9	0.0124963	0.0365871	0.034233	0.600839
Nsun2	462.294	0.0097323	0.0345877	0.238363	0.870709
dgt4	97.1517	-0.00155116	0.033385	0.680792	0.967055
Tip60	561.42	-0.00423318	0.0328244	0.598819	0.9548
tyf	3864.57	0.00231178	0.0322726	0.795956	0.976534
GlcAT-I	441.482	0.00732633	0.0340848	0.257076	0.878066
Fas2	3008.91	0.0105992	0.035351	0.135601	0.817756
CG43288	22.1231	-0.00399153	0.0338688	0.0413272	0.64218
CG15570	6.11746	0.000131907	0.0335553	0.873976	NA
Femcoat	1.55799	0.000153793	0.0335691	0.456166	NA
Muc4B	46.0851	-0.00396126	0.0338177	0.134278	0.817665
CG43134	0.373402	0.000110645	0.0335701	0.814882	NA
CG43135	0.295307	-9.82628e-05	0.03357	0.995449	NA
CG15576	157.577	-0.00472732	0.0339143	0.152423	0.824494
CG12691	42.6969	-0.000883334	0.0335048	0.721051	0.968913
CG15572	463.33	-0.00274075	0.0335561	0.479163	0.933549
lncRNA:CR45483	4.6978	0.00122498	0.0335909	0.179369	NA
CG15577	97.1575	-0.00174933	0.0335376	0.514351	0.940521
CG15578	41.9692	-0.00121892	0.0335596	0.481053	0.933549
CG12692	469.339	-0.00759453	0.034547	0.0964674	0.782179
CG15579	50.2934	-0.000411598	0.0335046	0.856828	0.983813
lncRNA:CR44957	11.5413	0.002145	0.0336361	0.178161	NA
lncRNA:CR46156	0.130212	-1.22928e-05	0.0335701	1	NA
mei-9	278.089	0.00437741	0.0332695	0.491212	0.936639
NO66	705.603	-0.00153249	0.0327986	0.836789	0.982003
mRpL33	247.347	0.000902143	0.0333678	0.822145	0.978193
norpA	1528.19	0.0313837	0.0549627	0.0194876	0.505019
CG12693	308.847	-0.00331649	0.0336336	0.334133	0.907046
mir-303	0.0877435	-1.16566e-05	0.0335701	1	NA
CG3626	1497.41	-0.000389269	0.031902	0.966269	0.997994
mir-983-1	0.110543	-0.000132344	0.0335702	0.799215	NA
asRNA:CR43614	3.58725	-0.000200482	0.0335629	0.837491	NA
lncRNA:CR45484	7.91693	0.00100784	0.0335716	0.390833	NA
CG12688	8.77248	0.0011682	0.0335762	0.356496	NA
lncRNA:CR32773	7.80379	0.000159745	0.0335527	0.902678	NA
bi	633.151	0.00745084	0.0341608	0.240453	0.871378
CG3556	716.987	0.00609842	0.0338071	0.308253	0.898518
rb	1404.07	0.0036037	0.0325594	0.665	0.965142
CHOp24	1806.8	-0.002877	0.0323446	0.757412	0.971578
CG3568	349.956	-0.00467816	0.0335977	0.360539	0.915927
Usf	536.87	0.00463408	0.0335179	0.439829	0.930683
CG15912	37.7863	-0.00272624	0.0336185	0.329089	0.907046
CG11436	259.049	-0.00149339	0.0331171	0.806442	0.977392
CG3527	203.401	-0.00282763	0.0332686	0.635392	0.961041
CG11444	1471.84	0.0226812	0.0416165	0.0840378	0.779885
CG3546	0.907012	0.000488744	0.0335744	0.165632	NA
CG12684	236.004	-0.00441133	0.0338435	0.188317	0.844352
peb	787.812	0.00482857	0.0332951	0.508517	0.939914
CG12184	391.05	-0.00191839	0.0333941	0.652717	0.963553
CG12179	980.864	-0.00196258	0.0331015	0.74558	0.971578
pon	411.05	0.00776885	0.0341555	0.248205	0.875143
CG3081	2.4894	-0.000513067	0.0335701	0.445165	NA
CG3062	26.6136	-0.00215909	0.0335985	0.333951	0.907046
HLH4C	9.873	-0.000407649	0.0335495	0.729192	NA
mRpL30	483.02	-0.00262109	0.0328079	0.675716	0.967055
Torsin	877.183	0.00827457	0.0334973	0.38838	0.921883
Cbp80	1643.14	0.00199801	0.0322079	0.772063	0.973625
CG15473	2.77193	0.000470207	0.0335715	0.279651	NA
CG3009	96.2661	-0.00125471	0.0333804	0.836891	0.982003
fzr	1060.17	0.00796708	0.0340605	0.293041	0.894881
Pp2C1	1079.7	0.000761252	0.032796	0.93429	0.994015
ctp	8901.83	-0.00125546	0.0317911	0.900941	0.989894
Pdha	1379.74	-0.00979599	0.0342678	0.279259	0.889064
CG7024	321.861	-0.00364786	0.0336709	0.290718	0.894225
Proc-R	162.539	-0.00139196	0.0334192	0.708321	0.96855
CG15472	160.53	-0.00112007	0.0334921	0.690668	0.96787
Klf15	1.91481	-0.000308774	0.033568	0.435992	NA
CG2871	774.194	-0.00357717	0.0336588	0.349017	0.910693
CG15471	52.3346	-0.00380534	0.033786	0.162747	0.824878
CG6978	28.6343	0.00322281	0.0337277	0.141607	0.819591
CG2861	1363.13	-0.00667005	0.0342717	0.126562	0.816306
lncRNA:CR45516	1.1439	-8.15514e-05	0.0335681	0.793214	NA
CG12682	28.2663	-0.00332256	0.0337528	0.120467	0.811923
CG42594	37.8756	0.000464689	0.0334975	0.849317	0.983137
lncRNA:CR43495	2.49365	-0.000873755	0.0335818	0.147518	NA
boil	318.989	-0.0046014	0.0338413	0.219183	0.856765
CG6927	3.23565	-0.000248212	0.0335636	0.733829	NA
CG32772	771.508	0.0131871	0.0361089	0.137489	0.817818
CG4041	1109.96	0.00678927	0.0337009	0.361272	0.917212
CG6903	762.978	0.00556622	0.033153	0.494467	0.939373
hpRNA:CR46342	1151.59	0.00208744	0.0326978	0.747186	0.971578
CG44774	1744.35	-0.00580239	0.0337288	0.345226	0.909483
Ptp4E	1339.36	-0.00115807	0.0324645	0.882319	0.986306
lncRNA:CR44833	3.5943	0.000323432	0.0335648	0.680916	NA
CG15468	170.346	-0.00421307	0.0337873	0.231735	0.868306
lncRNA:CR45792	2.3114	5.45341e-05	0.0335677	0.769293	NA
CG12680	55.9559	-0.00468244	0.0339274	0.116434	0.806354
ovo	1355.25	0.0101232	0.0349525	0.172408	0.834022
CG32767	1957.32	0.0125788	0.0360135	0.124896	0.816306
rg	34.0483	0.000914711	0.0335027	0.686924	0.967055
Rpn13R	109.247	-0.00556963	0.034083	0.110012	0.799543
CG5062	248.444	-0.0054351	0.0340068	0.166262	0.829734
lncRNA:CR44834	50.9455	-0.000124404	0.0335065	0.958832	0.997161
CG42749	394.199	0.00364212	0.0334886	0.456703	0.930683
CG3323	685.246	-0.00765204	0.0345669	0.0970335	0.783809
CG17764	60.1932	8.22719e-05	0.03346	0.967763	0.997994
Cdk7	253.603	-0.0016817	0.0330149	0.769851	0.973209
snf	940.448	-0.00075133	0.0323909	0.936766	0.994616
TrxT	1502.62	-0.00776768	0.0346021	0.0965991	0.782736
dhd	13.8233	0.000665119	0.0335419	0.615263	0.955832
CG4198	476.528	-0.00952706	0.0352378	0.0619955	0.729791
CG15930	54.7174	-0.00360895	0.0337805	0.117959	0.808598
Sas10	251.384	-0.00206707	0.0332137	0.702135	0.968197
Rnp4F	869.213	-0.00864782	0.0339507	0.323557	0.907046
Mcm3	482.011	-0.000823213	0.0328527	0.916998	0.991836
CG3309	276.894	0.00209287	0.033167	0.71403	0.96864
XRCC1	442.56	-0.0114143	0.0356831	0.102229	0.785877
CanB	283.473	-0.00119737	0.0331995	0.702513	0.968197
SK	459.051	0.508267	0.186268	0.000228545	0.0505778
NAAT1	412.901	-0.00144315	0.033188	0.778424	0.97611
spoon	3374.21	0.0154692	0.037564	0.090632	0.779885
Usp16-45	1550.57	0.00935977	0.0344169	0.115096	0.802893
CG16756	11.3123	2.95352e-05	0.033555	0.997685	NA
lncRNA:CR45517	134.437	0.00142473	0.0335049	0.612568	0.955832
CG15784	2158.68	-0.00709845	0.0343704	0.114114	0.801736
lncRNA:CR44471	1.39792	6.77445e-05	0.0335666	0.840718	NA
SPR	92.9751	0.00480436	0.0339198	0.159234	0.824703
frma	3.6065	-0.000337815	0.0335658	0.562313	NA
CG32762	22.7259	0.00022333	0.0335712	1.10236e-07	0.000217713
CG4151	61.7074	0.00136124	0.0336082	0.011805	0.439056
CG12730	418.412	0.000381673	0.0331076	0.871039	0.984941
asRNA:CR45518	1.74788	-9.08585e-06	0.0335658	0.963698	NA
snoRNA:Psi28S-3342	2.19484	0.000567235	0.0335716	0.331795	NA
Vsx2	30.1605	0.00181456	0.0335548	0.460122	0.930683
Vsx1	48.1449	4.87852e-05	0.0334447	0.991192	0.999743
CG34435	18.1296	-0.000252242	0.0335383	0.869032	0.984428
CG34434	1276.95	-0.00532812	0.0340726	0.0837967	0.779885
RhoGAP5A	349.617	0.00348052	0.0332479	0.621536	0.957004
Mlc-c	7926.73	0.0102416	0.0351428	0.145307	0.819882
mir-3645	3.65327	0.000586864	0.0335671	0.494649	NA
l(1)G0045	144.813	6.45869e-05	0.0332672	0.993735	0.999743
OtopLa	1439.37	0.00581095	0.0337616	0.340749	0.908693
OtopLc	261.147	0.00585237	0.0338505	0.305009	0.898204
asRNA:CR45520	4.92108	0.000206831	0.0335603	0.833794	NA
Sirt4	344.915	-0.00158978	0.032871	0.839151	0.982003
CG4119	1035.73	0.00475862	0.032424	0.624425	0.957203
Rab18	882.476	0.00608455	0.0334689	0.430888	0.927711
RpL35	17271.4	-0.0145792	0.0341681	0.28409	0.889506
Tre1	387.953	0.0187612	0.0411765	0.00648938	0.348152
Gr5a	13.2192	0.00249564	0.0336876	0.0379982	0.623471
asRNA:CR44958	2.03351	-0.000135344	0.0335684	0.65497	NA
CG42449	2.15759	0.000684642	0.0335766	0.154966	NA
PGAP1	469.972	-0.000302639	0.0329484	0.949121	0.996234
asRNA:CR45525	4.13628	0.000306099	0.0335672	0.61301	NA
cv	433.875	-0.00163611	0.0330285	0.771972	0.973625
CG3149	378.339	-0.00221235	0.0328241	0.758527	0.971578
lncRNA:CR42794	3.253	0.000129305	0.0335607	0.874723	NA
CG4096	511.193	-0.00546771	0.0335469	0.404063	0.922091
CG33080	647.394	-0.00557221	0.0336401	0.362962	0.917586
CG32758	3178.11	0.00880341	0.03477	0.118124	0.808598
CG15773	173.979	-0.0103881	0.0358562	0.00184073	0.192555
IntS6	907.783	0.00245991	0.0328761	0.737584	0.971578
CG4078	215.538	0.00290389	0.0333649	0.565115	0.951261
CG15772	94.747	-0.00259571	0.0336608	0.180918	0.840587
lin-52	223.452	0.00704431	0.0342698	0.208002	0.853233
asRNA:CR45528	6.62682	0.00172351	0.0336203	0.105409	NA
CG15771	823.882	0.0182867	0.0404575	0.0154054	0.469639
MAPk-Ak2	2164.26	0.00169254	0.0328808	0.65227	0.963393
CG42699	395.904	-8.16672e-06	0.0329583	0.996193	0.999743
CG3097	257.236	0.00526594	0.0340677	0.0776565	0.773558
CG42264	2.45455	-0.00142126	0.0336097	0.0173122	NA
CG3108	4.00187	-1.88333e-05	0.0335659	0.806965	NA
CG15767	31.5514	-0.00313032	0.0337231	0.136218	0.817756
lncRNA:CR44832	54.1655	0.00192011	0.0335224	0.514365	0.940521
CG12239	287.906	-0.00314669	0.0332812	0.58217	0.954721
Cpr5C	0.523236	8.85237e-05	0.0335699	0.825522	NA
Prosbeta2R1	100.418	-0.00482936	0.0339273	0.0807526	0.777101
lncRNA:CR45529	1.07317	3.72605e-05	0.0335669	0.886308	NA
CG44329	27.1753	-0.00277764	0.0336907	0.145037	0.819882
AgmNAT	13.8689	-0.000831933	0.0335523	0.563287	0.951261
CG15765	398.625	0.00796266	0.0343071	0.228195	0.86568
lncRNA:CR43264	423.885	-0.00171987	0.0332345	0.737367	0.971578
tRNA:Glu-CTC-6-1Psi	0.333851	0.000188353	0.0335705	0.57878	NA
CG12729	62.0293	-0.000229546	0.0335512	0.998648	0.999743
CG43136	55.6139	0.00133835	0.0335261	0.561412	0.951261
CG43137	32.4942	-0.00189197	0.0336059	0.296646	0.897325
CG15764	220.61	-0.00346376	0.0336957	0.271911	0.885198
GAA1	725.533	-0.00224715	0.0324501	0.439454	0.930683
mof	313.689	-0.00294693	0.0333302	0.583868	0.9548
Usp30	1037.74	-0.00402165	0.0325107	0.666297	0.96515
CG16721	3121.83	0.0125761	0.036166	0.100399	0.784892
lncRNA:CR45668	44.1825	-0.000302439	0.03352	0.86359	0.983813
Act5C	84950.5	0.0127931	0.0361505	0.115493	0.804264
CG4020	207.907	-0.0101233	0.0357258	0.00278746	0.251235
CG12236	432.575	0.00295713	0.0332655	0.600369	0.9548
Shmt	9349.4	0.000767289	0.0332119	0.880941	0.986306
asRNA:CR44108	9.96396	0.00079634	0.0335609	0.524111	NA
CG3726	361.754	0.00513468	0.0340391	0.080444	0.777101
CG12728	617.733	-0.00307993	0.033191	0.619912	0.95622
CG32756	760.407	0.00227006	0.0333906	0.596595	0.9548
CG6041	360.276	0.536781	0.195422	0.000212627	0.0503468
CG32755	39.5453	-0.00183996	0.033552	0.459532	0.930683
CG6048	33.0373	0.000548786	0.0335063	0.809143	0.977392
CG6067	626.834	0.00213709	0.0335494	0.474411	0.932194
fs(1)M3	6.87643	-3.07002e-05	0.0335507	0.809941	NA
Grip	357.7	0.00691466	0.0344575	0.0522318	0.690664
CG5966	4738.13	0.00452641	0.0339449	0.0547785	0.700241
CG4766	560.688	0.00609078	0.0340591	0.203708	0.853233
lncRNA:CR44498	21.8069	-0.00235222	0.0336445	0.177781	0.836532
mab-21	1404.91	0.00568863	0.0335906	0.414592	0.923593
lncRNA:CR44499	0.859964	-0.000211855	0.0335696	0.611964	NA
rux	330.029	-0.00355904	0.0332417	0.605557	0.9548
MCTS1	894.943	0.00248965	0.0325369	0.780685	0.976484
CG5937	186.673	0.00651403	0.0341232	0.202825	0.852688
CG5921	320.627	0.00429073	0.0337857	0.218597	0.85662
CG43115	68.9953	-0.00228765	0.0335842	0.394398	0.921945
CG5928	0.938606	0.000234283	0.0335693	0.483117	NA
Tsp5D	74.0522	0.00477003	0.0339038	0.213543	0.853717
CG4666	491.448	-0.0145051	0.0378245	0.0173509	0.490027
CG4660	13.8693	-0.00029118	0.0335416	0.836605	0.982003
raptor	623.534	0.00792745	0.0337938	0.339841	0.908045
Mipp2	73.9774	0.00613201	0.034241	0.0597788	0.721172
asRNA:CR44959	2.3373	-0.000625767	0.0335718	0.411107	NA
Nep1	161.904	0.000961651	0.0333797	0.78842	0.976534
Ca-alpha1T	267.748	0.00523607	0.0337662	0.314061	0.90408
CG32750	9.43167	0.000446464	0.0335617	0.606888	NA
CG32751	6.2063	0.000693172	0.033571	0.388615	NA
vanin-like	431.503	0.0025704	0.0336425	0.237995	0.870641
Btnd	641.764	0.00243456	0.0336018	0.346323	0.909536
Efr	250.005	-0.00450547	0.0334109	0.46156	0.930683
sqh	5933.42	0.0135255	0.0364962	0.0897943	0.779885
dtn	1266.73	0.0113425	0.0353138	0.167969	0.83164
CG14445	8.29728	-0.000312106	0.0335557	0.720199	NA
Rbcn-3A	2561.83	0.00662876	0.0323886	0.551318	0.949185
Spx	440.594	-0.00200146	0.0329903	0.736882	0.971578
schlank	3125.3	0.0104859	0.0349696	0.18708	0.843386
CG3781	274.553	-0.00233902	0.0330875	0.702831	0.968197
Spt6	2957.74	-0.00154653	0.0323096	0.997797	0.999743
CG3566	672.695	-0.00687982	0.033539	0.399991	0.922091
Ubi-p5E	48196.5	0.00627761	0.0337456	0.344538	0.909483
lncRNA:CR45530	8.33423	0.00145315	0.0335932	0.247663	NA
CR32745	164.579	0.00295688	0.0336456	0.297017	0.897325
CG11700	536.228	-0.00118515	0.0330215	0.845779	0.982182
Top3beta	672.864	0.00718683	0.0333311	0.391794	0.921945
wuho	390.159	0.00277214	0.0330069	0.700304	0.968095
Rpt4	5564.87	0.0146126	0.03572	0.206057	0.853233
mldr	117.319	-0.00148162	0.0333932	0.694153	0.96788
CG15892	459.34	-0.00448298	0.03381	0.232577	0.868306
CG15891	250.099	-0.00149778	0.0330999	0.775638	0.974337
CG3815	436.567	-0.000325259	0.0327987	0.957511	0.997159
CG12219	251.735	0.00331521	0.0332523	0.59496	0.9548
CG3823	386.257	0.00610218	0.0341879	0.10516	0.785877
CG15894	159.816	0.0080563	0.0347022	0.0789702	0.775266
CG42240	1589.35	0.0108822	0.03598	0.0130161	0.448438
CG3842	806.246	0.0111757	0.0354381	0.13782	0.817818
CG3847	1120.33	0.00206515	0.0325707	0.7889	0.976534
ND-B16.6	1034.4	-0.00898206	0.0333217	0.405677	0.922091
kdn	2386.03	0.0219416	0.0431989	0.0286944	0.572632
swaPsi	207.048	-0.00489678	0.0339062	0.186092	0.843386
swa	6.93373	-0.000186172	0.0335547	0.779076	NA
Marf	2176.97	-0.0078248	0.0329101	0.462188	0.930683
lncRNA:CR44816	15.7303	-0.000813345	0.0335475	0.509908	0.939914
PpV	786.199	-0.00264809	0.0323787	0.761956	0.971578
CG33664	194.03	-0.00298306	0.0336463	0.313722	0.903886
CG33669	302.45	-0.006229	0.0342619	0.0755718	0.766838
CG33668	171.775	-0.000923351	0.0335375	0.622989	0.957203
CG42340	110.714	0.00142817	0.033378	0.716023	0.96864
CG33667	75.5194	-0.000839713	0.0335493	0.661752	0.965142
CG33666	130.886	-0.000459595	0.0335527	0.677797	0.967055
CG33665	26.2839	8.30803e-05	0.0335425	0.893948	0.987646
CG3918	391.762	-0.00376717	0.0331171	0.600116	0.9548
CG3342	268.437	-0.00754672	0.0342157	0.215982	0.856424
Spat	684.255	-0.00444426	0.0338252	0.183908	0.843386
RpL7A	27695.1	0.00489618	0.0324281	0.619722	0.95622
snoRNA:Or-CD10	6.80989	0.000289031	0.033556	0.785316	NA
dx	1010.71	0.0107004	0.0351576	0.0859405	0.779885
CG34417	20820.3	0.0125753	0.0358275	0.149154	0.823716
CG17717	156.025	-0.00926121	0.0351982	0.041201	0.64218
Pat1	1939.73	0.0106016	0.0349871	0.190577	0.845734
lncRNA:CR43832	6.73638	0.00229991	0.0336792	0.00477567	NA
APC7	9.86159	-0.00116064	0.0335851	0.221629	NA
pigs	903.918	0.0123628	0.0358283	0.136991	0.817756
CG14443	24.1663	0.000509655	0.0335396	0.753479	0.971578
CG3226	942.783	-0.00317946	0.0328355	0.65467	0.964214
Cdc7	896.842	0.283623	0.418492	0.0054328	0.331352
CG3224	386.277	0.00374645	0.0330812	0.59755	0.9548
Ctr1A	892.378	0.222781	0.17606	0.00383668	0.282795
CG3198	960.12	-0.0023513	0.0332909	0.639241	0.961758
Mcm6	615.738	-0.00693153	0.0337468	0.351568	0.911168
ND-ASHI	541.746	0.0036401	0.0329136	0.636335	0.961226
Fum1	1854.83	-0.00186964	0.032877	0.796755	0.976534
Fum2	190.649	-0.0043221	0.0337497	0.269283	0.885198
Pink1	1982.45	-0.00271449	0.0328391	0.687261	0.967055
CG44303	66.7184	0.000191544	0.0334234	0.955588	0.996445
CG3184	93.4528	-0.0042206	0.0337311	0.805296	0.977044
CG14442	1305.73	0.00595208	0.0333134	0.454439	0.930683
CG14440	498.881	-3.76048e-05	0.0331535	0.266439	0.883427
CG14441	363.629	-9.72457e-05	0.0330042	0.976342	0.997994
CG3168	6394.8	0.00145086	0.0331548	0.776242	0.97475
lncRNA:CR43461	54.2827	0.00218422	0.0335309	0.490538	0.936623
RpL17	11661.3	0.00114057	0.0323877	0.887035	0.986306
snoRNA:Psi28S-3436b	8.01626	-0.000256332	0.0335602	0.754668	NA
snoRNA:Psi28S-3436a	4.25773	-0.000353489	0.0335619	0.720303	NA
snoRNA:Psi28S-1060	1.51231	-5.90315e-06	0.0335673	0.905245	NA
snoRNA:Psi28S-1232	20.9727	-0.00247489	0.0336451	0.216867	0.856424
tRNA:Phe-GAA-1-2	0.199027	0.000146879	0.0335702	0.643011	NA
lncRNA:CR44895	15.0212	0.00108186	0.0335565	0.519288	0.941427
lncRNA:CR44964	18.387	-0.00221682	0.0336358	0.192158	0.846106
CG14439	832.416	0.0051644	0.0337791	0.298394	0.897779
sov	1538.64	-0.00139549	0.0321356	0.881295	0.986306
lncRNA:CR43496	181.145	-0.00324713	0.033574	0.39201	0.921945
Coq7	306.161	-0.0112242	0.0355621	0.115712	0.804264
shf	515.681	0.00911248	0.0346977	0.17804	0.836532
C3G	1211.07	0.000138671	0.0326934	0.964148	0.997913
pod1	5938.37	0.00918885	0.0346446	0.197131	0.849333
iav	15.4695	0.000106002	0.0335432	0.944182	0.995953
Nf-YC	275.275	0.0017868	0.0329971	0.790571	0.976534
xit	149.964	-0.00126238	0.0333138	0.785564	0.976534
Atx-1	6.28749	0.000459879	0.0335577	0.665807	NA
nonC	1590.95	0.010949	0.0341398	0.315432	0.905246
mAChR-C	0.193917	-7.49381e-05	0.03357	0.92842	NA
CG14435	1457.16	0.000901849	0.0329183	0.928864	0.993616
CG4557	539.989	0.00107522	0.0327945	0.881174	0.986306
Cht11	536.359	0.00422352	0.033616	0.388351	0.921883
CG4558	889.951	0.0116858	0.0357343	0.115357	0.804264
CG14434	322.44	0.00176758	0.0329419	0.786415	0.976534
lncRNA:CR45531	0.834913	2.24642e-05	0.0335694	0.624299	NA
CG43736	1791.33	0.016295	0.0380064	0.0839158	0.779885
CG14431	49.2387	-0.000105374	0.033466	0.954656	0.996316
CR4575	0.102988	-2.04329e-05	0.0335701	1	NA
CR32733	1.17166	-0.000152516	0.0335701	0.916987	NA
Setd3	332.778	0.00295875	0.0331883	0.618048	0.955887
CG4586	1226.34	0.00440121	0.0336364	0.376723	0.919542
CG3040	439.455	0.00158735	0.0330491	0.800353	0.976534
ogre	3403.67	0.00859795	0.0345123	0.204414	0.853233
lncRNA:CR44084	5.76543	0.000223457	0.0335566	0.829186	NA
bou	494.26	-0.00141995	0.0327928	0.841726	0.982003
Inx7	380.534	0.00653974	0.0341689	0.169244	0.832479
lncRNA:CR43837	16.318	0.00131463	0.0335868	0.261668	0.881127
Inx2	8789.15	0.0124416	0.0360455	0.114303	0.802317
cm	488.655	0.00188964	0.0330076	0.772079	0.973625
CG3032	71.3464	0.00126361	0.0334899	0.644447	0.963393
CG4593	384.929	-0.0125291	0.0362473	0.0848167	0.779885
CG12541	133.675	0.00688422	0.034478	0.032541	0.591664
nullo	0.236386	-9.08647e-05	0.03357	0.983156	NA
CG4607	1081.83	0.00857217	0.034411	0.22202	0.856806
Sxl	4806.14	0.00666777	0.0341299	0.217472	0.856424
CG4615	350.548	0.00953465	0.0348087	0.160019	0.824703
CG4617	221.171	-0.000560985	0.0331032	0.924309	0.992956
CG8300	556.988	-0.00660262	0.0336639	0.362312	0.917212
fz4	805.638	0.00519454	0.0330554	0.9318	0.993616
lncRNA:CR45532	0.314921	-0.000181821	0.0335706	0.554421	NA
lncRNA:CR46245	0.364784	0.000112949	0.0335701	0.807813	NA
CG9650	468.26	0.0215261	0.0432481	0.0170192	0.48748
lncRNA:CR32730	0.808103	0.000466829	0.0335737	0.16384	NA
lncRNA:CR44357	0.779426	-9.14621e-05	0.0335688	0.66242	NA
CG1958	289.062	-0.00434548	0.0336776	0.346009	0.909483
CG1677	2855.5	0.00998919	0.0336054	0.361047	0.917032
CG2059	214.903	-0.000324921	0.0333257	0.935772	0.99425
unc-119	916.155	0.0077636	0.0338426	0.33262	0.907046
brk	578.355	0.011895	0.0359087	0.0981152	0.784256
Atg5	642.07	0.00662098	0.0336374	0.379326	0.920461
Dok	847.633	0.00797393	0.0344361	0.185538	0.843386
CG18155	311.18	-0.000210238	0.0332753	0.95629	0.996501
CG42780	0.2332	-2.01378e-05	0.0335701	1	NA
CBP	2075.42	0.0161204	0.0385334	0.0376113	0.620437
CG15034	332.727	-0.00472588	0.033816	0.256788	0.878066
CG1999	538.815	-0.00326212	0.0335414	0.447057	0.930683
CheA7a	0.350974	-8.90547e-06	0.0335701	1	NA
CG42781	3.80918	0.00121444	0.0335937	0.124826	NA
CG15035	253.971	-0.00281263	0.0335365	0.264402	0.883427
CG32727	89.9129	-0.000509923	0.0334762	0.848951	0.982987
CG42246	92.9218	-0.000638096	0.0334133	0.844914	0.982003
CG42704	0.767772	0.000348573	0.0335719	0.430653	NA
CG34337	8.68542	-0.00134751	0.0335889	0.320648	NA
CG9657	3.18836	0.000226817	0.0335651	0.689728	NA
CG32726	27.6171	-0.00186327	0.0335819	0.376318	0.919394
lncRNA:CR45533	2.091	5.71777e-05	0.0335649	0.958272	NA
lncRNA:CR43199	22.6851	-0.00122841	0.0335434	0.536476	0.944739
CG11368	74.0943	-0.00349586	0.0337492	0.179845	0.839018
CG43198	6.77932	-0.00107011	0.0335824	0.250333	NA
lncRNA:CR44500	0.472392	-0.00010406	0.03357	0.992285	NA
lncRNA:CR45534	2.96609	0.000669743	0.0335725	0.36014	NA
lncRNA:CR43278	448.617	-0.00049294	0.033398	0.86372	0.983813
lncRNA:CR43279	155.676	-0.00268282	0.0336421	0.290296	0.894225
lncRNA:CR43835	89.0438	-0.00470748	0.033961	0.0823566	0.779885
CG32719	494.622	0.00123116	0.0333259	0.827061	0.979145
CG43138	46.0906	-0.00121787	0.03354	0.580249	0.95415
CG32720	171.982	-0.00259143	0.0335019	0.507663	0.939914
lncRNA:CR44501	1.08749	0.000248527	0.033569	0.569658	NA
lncRNA:CR44502	5.61006	-0.00129254	0.0335971	0.134988	NA
CG11369	308.189	-0.000842349	0.0334064	0.815483	0.977392
CG12689	488.868	-0.00319704	0.0336719	0.291568	0.894555
ct	1297.87	0.00793593	0.0342825	0.235627	0.868306
lncRNA:CR45666	0.110543	-0.000132344	0.0335702	0.799215	NA
CHES-1-like	814.181	0.00258122	0.0330975	0.61908	0.956099
lncRNA:CR43287	6.79117	-0.000726172	0.0335639	0.483657	NA
CG15478	96.9674	0.00346667	0.0335992	0.392489	0.921945
Hira	476.986	0.00115083	0.0328525	0.862924	0.983813
NELF-B	349.494	0.00447774	0.0332756	0.543751	0.946276
CG12155	488.13	0.00153964	0.0330506	0.763985	0.971578
Pdp	657.325	-0.00689666	0.033617	0.374265	0.919394
Rab39	631.335	-0.00636608	0.0336589	0.395025	0.921945
Tom40	976.75	0.00897703	0.0338532	0.273361	0.885198
Ir7a	1.21911	6.55102e-05	0.0335677	0.749286	NA
CG34338	0.0877435	-1.16566e-05	0.0335701	1	NA
CG32718	204.094	0.000467857	0.03336	0.928413	0.993616
CARPA	83.9467	0.00529986	0.0339784	0.159605	0.824703
CG10920	313.829	-0.00590437	0.0341471	0.109302	0.797825
CG1409	40.7336	0.000844082	0.0335015	0.690627	0.96787
Ir7b	0.117837	0.000103255	0.03357	0.871174	NA
dec-1	36.6278	0.00303526	0.0336875	0.259862	0.880126
asRNA:CR43615	5.68477	-0.00105221	0.0335838	0.218141	NA
Ir7c	11.6737	0.000769164	0.0335677	0.420269	NA
Ir7e	0.235675	0.000131415	0.0335701	0.753177	NA
Ir7f	3.60644	-3.84973e-05	0.0335627	0.883601	NA
CG10932	938.852	-0.0159858	0.037953	0.0872838	0.779885
Nek2	205.636	0.00943301	0.0350159	0.112058	0.801595
p115	935.764	-0.00116101	0.0322894	0.906356	0.990058
CR11386	59.1163	-0.00299019	0.0336722	0.24222	0.872542
CR33222	26.0789	-0.00457509	0.0339748	0.0299312	0.577185
RpS6	20772.9	0.00289591	0.0314904	0.799217	0.976534
bys	379.767	-0.00420149	0.0333139	0.448086	0.930683
dpr14	98.6843	0.00905097	0.0351999	0.0195047	0.505019
spidey	678.004	-0.00342951	0.0331177	0.612189	0.955832
snz	976.002	0.0129857	0.0363618	0.0989503	0.784256
hdm	4.08388	-0.00103538	0.0335854	0.150792	NA
Ykt6	843.518	-0.0022193	0.0321891	0.810274	0.977392
mahe	3625.66	0.00901416	0.0346787	0.192109	0.846106
CG10778	256.226	-0.00571749	0.0337175	0.333496	0.907046
RpS14a	13163.2	-0.00147429	0.0315835	0.887575	0.986306
RpS14b	4407.14	0.00174938	0.0323451	0.888869	0.986306
Ubr3	3309.05	0.0145962	0.036512	0.158223	0.824703
l(1)G0193	2300.82	0.0105394	0.0353967	0.108414	0.794888
CG15332	83.5017	-0.00730533	0.0346513	0.0114802	0.437342
CG15330	22.8635	-0.00178113	0.0335879	0.35377	0.912836
sws	1686.97	0.0170026	0.0381601	0.0976909	0.784256
asRNA:CR45620	3.60567	0.000269078	0.0335642	0.69522	NA
sn	4221.69	0.0150007	0.0380532	0.0240366	0.536745
Tbh	37.3645	-0.000499716	0.0335044	0.808898	0.977392
CG15333	134.492	-0.000936509	0.033486	0.67268	0.966252
CG2233	81974.7	0.323975	0.141552	0.000674843	0.0902548
fs(1)h	4522.77	0.010405	0.0337934	0.326664	0.907046
mys	4560.02	0.00884464	0.0335984	0.369316	0.919394
Upf2	1000.11	0.00354654	0.0322757	0.718029	0.968884
CG1571	203.156	-0.00535354	0.0339638	0.188697	0.844352
Ldsdh1	158.411	-0.000886751	0.0335055	0.675599	0.967055
CG2256	2.54827	0.000100323	0.0335646	0.866217	NA
asRNA:CR45535	1.00679	-0.000280139	0.0335695	0.419923	NA
UbcE2H	5483.34	0.0125068	0.0359241	0.13502	0.817756
CG2258	508.999	0.00738728	0.0340804	0.268151	0.885198
Gclc	899.981	0.00498357	0.0334911	0.436284	0.930293
CG1575	267.052	-0.00222973	0.033072	0.715291	0.96864
CG2260	192.408	-0.00272041	0.0334034	0.522628	0.941427
cyr	9.32814	0.000212824	0.0335562	0.907036	NA
CG2116	584.695	-0.00169275	0.032852	0.805514	0.977044
CG10958	426.67	-0.000520391	0.032938	0.934741	0.994151
CG2120	13.9789	0.000429428	0.0335472	0.754275	0.971578
Smox	3710.76	0.0091023	0.0337926	0.349311	0.910693
CG17982	272.822	0.00490875	0.0335813	0.400221	0.922091
alpha-PheRS	757.976	-0.00910124	0.0344491	0.211155	0.853717
CG2129	144.246	0.00304175	0.0335292	0.44851	0.930683
CG15336	1.72182	-0.000598359	0.0335755	0.116125	NA
CG10959	108.277	0.00112328	0.0333632	0.777423	0.975546
Gbeta5	111.032	-0.00591195	0.0340292	0.207887	0.853233
CG18262	114.487	0.00219572	0.033399	0.611977	0.955832
Traf6	559.413	0.00979431	0.0351364	0.111912	0.801595
GIIIspla2	467.166	0.00128769	0.0334	0.718601	0.968884
CG15337	85.5869	-0.000309173	0.033505	0.893852	0.987628
CG10761	93.3199	-0.00031111	0.0334781	0.912748	0.991564
lncRNA:CR45536	0.361027	0.000126616	0.0335701	0.756795	NA
Or7a	0.22838	-9.1533e-06	0.0335695	0.921257	NA
CG2278	207.466	0.0056598	0.0338832	0.264517	0.883427
slpr	1203.35	-0.00146167	0.0321966	0.872376	0.985334
sdt	1656.31	0.00885301	0.0328327	0.450341	0.930683
CG2147	484.083	0.000935302	0.0328934	0.886513	0.986306
sni	205.729	0.00108063	0.0332048	0.838339	0.982003
Trxr-1	2344.11	0.00101219	0.0325015	0.904551	0.990058
ND-75	1564.52	-0.00217924	0.0327595	0.767167	0.972032
CG1632	164.871	0.00774522	0.0344969	0.133924	0.817396
Corp	63.129	0.000491051	0.0334398	0.854624	0.983671
CG15343	196.744	-0.00365107	0.0337137	0.249085	0.875647
CG1636	420.568	0.00758024	0.0342588	0.210622	0.853673
nAChRalpha3	69.3813	0.00215289	0.033549	0.509172	0.939914
lncRNA:CR43695	0.858949	0.000348051	0.0335712	0.241217	NA
CG1387	476.853	-0.00438289	0.0337689	0.278704	0.889064
CR15345	97.6316	0.0100744	0.0356288	0.0118113	0.439056
CG10555	1535.18	0.018303	0.0393719	0.0717188	0.761775
PIG-T	707.613	0.00531632	0.0327626	0.563718	0.951261
lawc	449.153	0.00723306	0.0340351	0.280728	0.889064
Trf2	4798.2	0.0117444	0.034082	0.300968	0.898081
CG32712	1.19574	3.35361e-06	0.0335681	0.978168	NA
Miga	408.231	-0.00539688	0.0335982	0.37328	0.919394
CG1440	2701.03	0.00539325	0.0335752	0.405168	0.922091
CG12123	218.224	-0.00811005	0.0345487	0.186919	0.843386
org-1	21.9182	-0.0012543	0.0335616	0.441523	0.930683
CG32713	151.474	-0.0092292	0.0352956	0.0137363	0.448851
CG15347	969.072	0.000273611	0.0335204	0.893523	0.987615
Es2	256.474	0.000921109	0.0331013	0.858506	0.983813
Sptr	393.49	-0.00113923	0.0332734	0.796187	0.976534
CG33223	103.569	0.00104787	0.0335005	0.667513	0.965635
CG12116	3027.89	0.00606117	0.0337664	0.328726	0.907046
Cp7Fa	2.36522	0.000203409	0.0335665	0.743014	NA
Cp7Fb	4.44943	-7.26589e-06	0.033561	0.961704	NA
lncRNA:CR43834	0.211933	-0.000146775	0.0335703	0.726709	NA
otu	13.8514	0.0010008	0.0335647	0.362911	0.917586
CG33181	835.208	-0.00310943	0.0329072	0.665434	0.96515
Nrg	3563.6	0.018346	0.0387414	0.101617	0.785877
PIP82	2.57473	-0.00124404	0.0335967	0.101827	NA
IntS4	463.328	-0.00477538	0.0331528	0.509025	0.939914
CG12112	218.421	-0.00683333	0.0341549	0.237755	0.870275
Trf4-1	1087.24	0.0136138	0.0359349	0.184794	0.843386
asRNA:CR46195	1.572	-0.000193367	0.033567	0.630626	NA
CG12111	22.1284	-0.00163974	0.0335786	0.38442	0.921883
spirit	3444.29	0.0113929	0.0359785	0.0501309	0.680793
CG12065	901.211	-0.00901586	0.0342839	0.256035	0.878066
CG12081	705.459	0.000433951	0.0329436	0.949037	0.996234
CG12659	206.065	0.000929044	0.0330895	0.857163	0.983813
Crag	2632	0.00890808	0.034448	0.197797	0.849333
Caf1-180	444.589	-0.00335143	0.0332056	0.580381	0.95415
oc	238.805	0.000386735	0.0333001	0.897131	0.989406
CG12772	378.389	0.0056143	0.033609	0.390417	0.921945
CAH3	942.433	0.00485282	0.0329127	0.567766	0.951261
Ppt1	421.325	-0.000929688	0.0333005	0.825899	0.978547
Ogg1	210.082	-0.00203813	0.0331795	0.678422	0.967055
CG11294	168.206	-0.00133829	0.0333229	0.759103	0.971578
lncRNA:CR44507	1.34385	0.000182297	0.0335688	0.610254	NA
lncRNA:CR44508	0.636524	-0.00021692	0.0335704	0.346505	NA
Hexo2	901.411	-0.00123199	0.0324082	0.926684	0.993188
CG2004	452.407	-0.00822625	0.0343544	0.218593	0.85662
CG1785	571.572	-0.00784896	0.0339392	0.311233	0.901307
l(1)G0020	400.409	-0.00747175	0.0339397	0.301823	0.898081
CG1789	258.716	-0.000948101	0.0332739	0.83518	0.98181
lncRNA:CR43297	41.5425	-0.0055295	0.0341484	0.0368454	0.613499
Lim1	239.713	0.00131769	0.0332605	0.780627	0.976484
lncRNA:CR45537	5.98334	-0.00203632	0.033645	0.0673527	NA
CG12075	1261.73	0.0066458	0.033799	0.335404	0.907046
Moe	10718.5	-0.0021135	0.0320034	0.827992	0.979145
Uros1	191.89	0.00256252	0.0332007	0.662246	0.965142
Rbm13	379.653	0.000407751	0.0330142	0.948537	0.996234
e(r)	1664.59	-0.00155345	0.0323939	0.858193	0.983813
rdgA	1207.14	0.0040826	0.0328202	0.62714	0.958276
lncRNA:CR44111	2.10136	-0.000608496	0.0335739	0.269283	NA
CG12661	23.1663	0.000800098	0.0335562	0.403407	0.922091
lncRNA:CR43836	1.59375	0.000635631	0.033576	0.11404	NA
CG10962	1129.92	0.00902938	0.0350194	0.0633334	0.732544
CG12662	0.659914	-0.000152155	0.0335699	0.491757	NA
mir-31b	0.106173	-9.39463e-05	0.03357	0.913192	NA
Nost	546.07	0.00452813	0.0331411	0.547313	0.946893
CG15365	169.677	-0.00170221	0.0332475	0.778819	0.976246
CG10970	17.1394	-0.000681066	0.0335481	0.682741	0.967055
CG44325	1950.28	0.00122705	0.0327355	0.858481	0.983813
CG7246	175.933	0.00283827	0.0334026	0.603367	0.9548
HP1b	616.508	-0.000599415	0.0327961	0.928547	0.993616
APC4	320.304	-0.00211429	0.0331483	0.72032	0.968913
CG32708	209.798	0.00764611	0.0343773	0.172636	0.834022
CG32706	110.797	-0.00393442	0.0338181	0.145234	0.819882
CG6999	89.3847	-0.00409958	0.033766	0.234912	0.868306
CCT2	4085.43	0.000993966	0.0303107	0.883988	0.986306
mir-13b-2	0.121595	7.68008e-05	0.03357	0.933399	NA
CG7766	1310.57	0.00372091	0.0330633	0.630221	0.959476
Bx42	870.57	-0.00152071	0.0322503	0.845517	0.98212
Arfrp1	314.054	-0.000735573	0.0329082	0.908489	0.991116
AP-1gamma	1822.83	0.00819246	0.0337164	0.339841	0.908045
lncRNA:CR45539	0.293324	0.000137585	0.0335702	0.637771	NA
fend	277.981	-0.0150733	0.0381374	0.0192975	0.505019
lncRNA:CR44517	3.769	5.464e-05	0.0335635	0.849136	NA
CG7065	740.644	0.00615195	0.0334928	0.395803	0.922091
fh	111.341	0.00562599	0.0340184	0.179978	0.839018
Bap111	1036.68	-0.00834688	0.0337746	0.343899	0.909483
His3.3B	15671.4	0.0166685	0.0377212	0.11923	0.810096
Ost48	2107.44	0.00115813	0.0325464	0.923574	0.992889
Dlip1	87.8698	0.0026734	0.0335107	0.463689	0.930683
CG9034	368.6	-0.00345192	0.033397	0.507082	0.939914
Zpr1	329.201	-0.0122263	0.0361494	0.0746953	0.766838
CG44532	4.31052	-0.000624002	0.0335664	0.491574	NA
mei-P26	1980.2	0.00705166	0.0340568	0.266189	0.883427
CG12115	1814.98	-5.38257e-05	0.0334592	0.980308	0.998669
CG12057	1771.71	0.0064262	0.0344358	0.00172921	0.190336
CG12056	174.394	-0.00252458	0.0333761	0.636692	0.961532
CG12106	124.25	0.000871242	0.0333875	0.812588	0.977392
CG12118	686.081	0.00101324	0.0325157	0.915526	0.991836
su(r)	106.751	-0.00147286	0.0334915	0.595944	0.9548
SmydA-9	2736.01	0.00200382	0.0333855	0.652617	0.963553
Obp8a	0.866825	6.2498e-05	0.0335689	0.903934	NA
CG15368	33.5385	-0.00102958	0.0335044	0.669362	0.966019
CG15369	4865.36	0.00735387	0.0343253	0.166285	0.829734
t	109.762	-0.00382031	0.0337456	0.195526	0.84932
CG15370	0.831324	-0.000273253	0.0335713	0.382504	NA
Gr8a	0.768768	7.36275e-05	0.033569	0.826355	NA
CG12121	1584.51	0.0028771	0.0321258	0.771831	0.973625
Ir8a	0.106173	-9.39463e-05	0.03357	0.913192	NA
mxc	595.946	-0.00252972	0.0324995	0.747619	0.971578
Larp7	321.292	0.00265948	0.033043	0.687797	0.967055
amx	212.101	0.00490607	0.033692	0.335396	0.907046
Dsor1	637.321	0.00133806	0.0327672	0.857919	0.983813
CG17754	4673.53	0.00803299	0.0347791	0.0476102	0.67446
ric8a	403.221	0.00499945	0.0333965	0.46161	0.930683
CR17438	134.234	-0.00262784	0.0336266	0.318089	0.906778
ric8b	5.95858	-0.000507307	0.0335602	0.600466	NA
Erk7	871.669	-0.00523413	0.0338407	0.275567	0.887955
CG17440	70.3987	-0.00565024	0.0341244	0.084953	0.779885
Cfp1	273.921	6.1757e-05	0.0331553	0.990589	0.999743
Aladin	335.316	-0.00037253	0.0329859	0.909443	0.991177
snoRNA:CG16892-a	0.701753	0.00031389	0.0335711	0.575621	NA
c11.1	1282.31	-0.00639257	0.0326574	0.495172	0.939581
lz	66.7647	-0.000701602	0.0334352	0.817834	0.977828
lncRNA:CR44534	0.495191	-0.000217945	0.0335705	0.70556	NA
c12.1	577.793	0.00785308	0.0340657	0.28827	0.891853
c12.2	349.59	-0.00540991	0.0335602	0.397594	0.922091
CG34449	969.08	0.00483676	0.0333453	0.487542	0.935945
CG34450	238.704	-0.00759503	0.0345735	0.0928806	0.779885
BCL7-like	695.666	0.00417621	0.0336133	0.384927	0.921883
mgl	2514.56	-0.000981697	0.0323599	0.921711	0.991836
CG44815	0.305768	-0.000184632	0.0335706	0.593852	NA
CG32700	172.034	-0.00233958	0.0334893	0.52683	0.942609
CG34028	0.106173	-9.39463e-05	0.03357	0.913192	NA
CG34026	143.151	0.00110481	0.0334955	0.674245	0.966407
l(1)G0320	5115.26	0.0137213	0.0364067	0.126717	0.816306
RpS28b	18941.9	-0.00367774	0.0316562	0.58335	0.9548
CG15317	157.703	-0.00275627	0.0334755	0.507298	0.939914
lncRNA:CR42767	915.89	-0.00376201	0.0336522	0.346231	0.909496
Cubn	727.48	-0.016018	0.0384647	0.0309115	0.581105
LPCAT	1577.31	-0.000390572	0.033093	0.940993	0.995742
CG42395	62.2242	-0.00200538	0.0335121	0.526748	0.942609
lncRNA:CR45540	8.18336	-0.00124857	0.0335928	0.208055	NA
lncRNA:CR45541	0.346928	-0.000135698	0.0335702	0.772122	NA
Hex-A	2500.06	0.00124491	0.0328564	0.898742	0.98969
lncRNA:CR45542	2.0625	-0.000785986	0.0335789	0.162914	NA
lncRNA:CR45543	3.34542	0.000344046	0.0335632	0.651195	NA
Gga	766.266	-0.006229	0.0332812	0.457596	0.930683
Lst8	768.562	0.0102479	0.0342936	0.284559	0.889506
LysRS	1446.69	-0.00476425	0.032339	0.693485	0.96788
CG42797	941.237	0.0323261	0.0563529	0.0183886	0.498969
Ptpmeg2	3391.38	0.0186604	0.0394562	0.0991856	0.784256
CG3106	43.2854	0.00339977	0.0338025	0.0149371	0.46033
nej	4530.04	0.00491396	0.0329013	0.496504	0.939598
lncRNA:CR42657	378.051	-0.0015508	0.0334854	0.623532	0.957203
lncRNA:CR44016	3.62268	-0.00102074	0.0335834	0.232524	NA
btd	72.7772	-0.000349561	0.033382	0.917033	0.991836
lncRNA:CR43498	3.526	9.4327e-05	0.0335617	0.896555	NA
Sp1	836.293	0.332301	0.156979	0.00108864	0.13275
CG1354	2168.92	-0.0118179	0.0353588	0.180556	0.839222
CARPB	1242.14	0.00767223	0.0346411	0.0668461	0.74821
Ser7	32.9737	0.00292803	0.0337192	0.0616022	0.729791
CG45060	13.4591	0.000697154	0.0335509	0.798254	0.976534
CG45061	7.26103	-0.000233941	0.0335552	0.821295	NA
CG32695	646.92	0.0204673	0.0420642	0.0228173	0.528512
CG15247	180.683	0.000592944	0.0334201	0.863731	0.983813
CG1468	1562.59	-0.00213492	0.0334362	0.316313	0.905598
CG9686	973.517	0.0270288	0.0502199	0.00820802	0.383335
CG9689	712.989	0.00882765	0.0349766	0.0603403	0.724042
CG9691	3235.13	0.0210656	0.0417263	0.0473687	0.67411
CG15249	3.12273	-0.000413622	0.0335657	0.603238	NA
CG1986	0.322215	-4.58266e-05	0.0335696	0.831892	NA
Idgf4	7408.6	-0.000813203	0.0332252	0.855205	0.983671
snoRNA:Me28S-U1688	18.6158	0.000188287	0.0335316	0.925613	0.993188
CG1791	0.338311	-5.78329e-05	0.0335697	0.788515	NA
CG1889	4.66498	-9.50372e-05	0.0335602	0.949416	NA
CG43386	6.6779	0.00036707	0.0335661	0.553831	NA
CG15252	0.204378	-0.000138925	0.0335702	0.71129	NA
CG32694	67.0603	0.00277792	0.0336057	0.36508	0.918647
CG33557	3.68317	0.000139232	0.0335617	0.892363	NA
CG2990	82.8325	-0.000984738	0.0334507	0.684094	0.967055
Cht6	1776.13	0.00399073	0.0332292	0.554021	0.949185
asRNA:CR45185	132.074	-0.00153593	0.0334207	0.644804	0.963393
Yp2	3.60939	-0.00013761	0.0335609	0.868221	NA
Yp1	0.330933	0.000137187	0.0335702	0.654916	NA
asRNA:CR45601	0.958883	-0.000155372	0.033569	0.686446	NA
CG15312	104.383	0.00548427	0.0339845	0.181655	0.841731
ZAP3	3061.85	0.00874337	0.0321404	0.497237	0.939598
CG2972	385.607	-0.00427642	0.0331082	0.558775	0.951201
Naxe	162.864	0.00345584	0.0334647	0.476521	0.932792
RhoU	463.959	0.00738393	0.0340941	0.236153	0.868306
asRNA:CR44894	17.3757	0.000348326	0.0335453	0.765468	0.971578
snoRNA:Me18S-A627	0.117837	0.000103255	0.03357	0.871174	NA
CG12645	5.31018	0.000121512	0.0335606	0.811671	NA
CG43902	106.386	-0.000497499	0.033435	0.868554	0.984414
lncRNA:CR32690	1249.33	-0.00268031	0.0335316	0.472303	0.932098
CG15309	4252.86	0.0059444	0.0341235	0.115668	0.804264
lncRNA:CR43899	9.02345	0.000764763	0.0335635	0.751303	NA
ATPsyndelta	1400.12	-0.00488902	0.0326828	0.554281	0.949185
CG2962	310.693	0.00913101	0.0350545	0.0734791	0.766151
asRNA:CR45629	12.4744	0.000730794	0.0335411	0.660481	0.965142
CG15308	5506.2	0.00553746	0.0337784	0.322216	0.907046
CG34408	1692.45	0.0184305	0.0380023	0.266968	0.884065
Ipod	7.10979	-0.000536344	0.0335653	0.427386	NA
Hk	115.554	0.00268155	0.0334982	0.485526	0.9351
asRNA:CR43959	1.84859	0.000111493	0.0335656	0.806729	NA
CG12643	1563.47	0.00505918	0.0337939	0.293715	0.895098
alpha-Man-Ia	806.586	0.00960886	0.0349296	0.151509	0.824494
CG2909	294.612	0.00423512	0.033651	0.300644	0.898081
Gip	690.346	-0.00541056	0.0336258	0.374356	0.919394
CG15306	1369.06	-0.00683954	0.034321	0.124075	0.816306
CG43740	37.8374	-0.0011657	0.0335326	0.565313	0.951261
snoRNA:U3:9B	2.03271	0.000537676	0.033572	0.264187	NA
l(1)G0289	6306.75	0.0100788	0.0348165	0.359911	0.915773
CG32679	1.23424	-9.015e-05	0.0335682	0.724224	NA
CG17841	739.652	-0.000857	0.0325263	0.914033	0.991672
CG32686	456.891	-0.00345291	0.0336294	0.359528	0.915562
CG2898	60.9554	-0.00143114	0.0335483	0.505717	0.939914
CG32681	55.2062	0.000185541	0.033463	0.937728	0.994921
Psf3	150.092	0.0021225	0.0332911	0.673547	0.966407
flw	842.857	0.00582042	0.0336501	0.369419	0.919394
CG32683	56.0218	-0.00044733	0.0334275	0.861052	0.983813
RabX2	33.4879	0.000942379	0.0335245	0.656949	0.965052
CG12640	0.964498	-0.000256891	0.0335707	0.586663	NA
Or9a	0.757478	0.000150058	0.0335694	0.490535	NA
Neb-cGP	1073.1	-0.00718399	0.0335367	0.388683	0.921945
nocte	6863.55	0.0061743	0.0333065	0.388916	0.921945
CG2889	297.51	0.00165824	0.0330965	0.767567	0.972032
CG2887	65.1224	-0.00254916	0.0335665	0.417102	0.923593
PPP4R2r	3185.18	0.0127521	0.034408	0.280472	0.889064
CG32687	2112.54	0.00429474	0.0330094	0.592133	0.9548
spri	1578.05	0.00841562	0.0347102	0.121468	0.812749
CG15296	193.84	-0.00354845	0.0337505	0.188109	0.844352
Rab9D	30.506	-0.00373573	0.0338222	0.0669648	0.74821
Hmr	328.927	-0.00164118	0.0328185	0.816852	0.977828
CG2124	95.0493	-0.000352803	0.0333835	0.914013	0.991672
CG1628	150.146	-0.000128442	0.0333283	0.970294	0.997994
CG43347	528.497	0.00418511	0.0328095	0.622299	0.957203
Rab9Db	27.3956	-0.00244224	0.0336547	0.181361	0.841436
CG9806	0.835151	0.000244411	0.0335702	0.323897	NA
X11Lbeta	499.818	0.00631036	0.0337838	0.336708	0.907046
Rab9E	25.7305	-0.000789317	0.033536	0.733317	0.971455
CG12637	78.4445	-0.00216249	0.0335974	0.362648	0.917537
stx	2670.39	0.0138786	0.0352384	0.0979899	0.784256
ras	5971.49	0.00243153	0.033311	0.635869	0.961041
lncRNA:CR44766	5.01989	0.000771484	0.0335699	0.315495	NA
Rph	131.536	0.000236135	0.0333007	0.958839	0.997161
Tango5	1167.92	0.00632362	0.0333058	0.448742	0.930683
Atg8a	14590.4	0.000373394	0.0324874	0.958745	0.997161
BTBD9	529.272	0.00315248	0.0332465	0.594655	0.9548
CG15211	263.397	-0.00867441	0.0347449	0.131543	0.816682
Ant2	589.709	-0.00599026	0.0340292	0.204167	0.853233
sesB	12441.7	-0.0315239	0.0518842	0.0395831	0.634701
Imp	2439.94	0.00175073	0.0326668	0.830446	0.980082
lncRNA:CR45624	0.110543	-0.000132344	0.0335702	0.799215	NA
sbr	1992.84	0.00554892	0.0324441	0.588549	0.9548
CG15210	769.733	0.00612865	0.0339741	0.229566	0.867413
CG15209	888.75	-0.00371344	0.033511	0.453097	0.930683
CG32669	82.9202	0.00248778	0.0336116	0.321372	0.907046
CG17333	442.698	-0.00135001	0.0331912	0.784052	0.976534
CG2202	447.421	0.00202087	0.0328831	0.786836	0.976534
feo	637.334	-0.00872945	0.0342766	0.246739	0.87509
sofe	355.126	-0.0011489	0.0330573	0.846135	0.982182
CG2186	1656.86	0.0100042	0.0340259	0.335696	0.907046
CG2157	33.6585	-0.00206475	0.0336111	0.25155	0.876176
CG1637	3508.37	-0.00488368	0.0335615	0.394656	0.921945
Ork1	43.6871	-0.00133804	0.033524	0.565374	0.951261
lncRNA:CR45617	0.73072	0.000105808	0.0335689	0.600818	NA
lncRNA:CR44524	0.844015	-3.45157e-05	0.0335696	0.869627	NA
CG1582	744.069	0.00531843	0.0331438	0.501162	0.939598
CG15208	672.832	-0.00423672	0.0336946	0.332068	0.907046
CG43901	399.602	0.012632	0.0366497	0.0388108	0.627964
v	283.547	-0.00173882	0.0333114	0.734463	0.971578
CG2145	1206.25	-0.00885096	0.0349952	0.0513639	0.690419
Myo10A	1371.21	0.0167509	0.037785	0.11372	0.801595
Rab9Fa	20.6613	-0.000230438	0.0335381	0.998918	0.999743
Rab9Fb	40.788	-0.00162723	0.0335641	0.429773	0.927183
C901	3.22898	0.000653542	0.0335759	0.204834	NA
CG42339	87.2569	0.00178855	0.0334347	0.637786	0.961758
SmydA-4	77.6335	-0.00078535	0.0334517	0.797028	0.976534
CG1552	43.5674	-0.00269273	0.0336076	0.35843	0.915144
CG1545	38.3707	0.00137283	0.0335042	0.615078	0.955832
CG1537	74.2968	-0.00213207	0.0334471	0.635064	0.961041
lncRNA:CR45614	8.58781	-0.000476967	0.0335557	0.717537	NA
CG15203	158.807	-0.00677696	0.0342841	0.125593	0.816306
sev	1740.61	0.00511917	0.0337136	0.334513	0.907046
asRNA:CR44358	25.6342	-0.000159063	0.0335241	0.943228	0.995767
asRNA:CR45604	3.90051	0.00021112	0.0335601	0.820443	NA
Vago	1250.26	0.0102499	0.0354994	0.0503596	0.683067
CG2076	999.14	-0.00496349	0.032595	0.61122	0.95582
CG2061	815.485	-0.00477528	0.0330827	0.532133	0.943257
CG42249	167.541	-0.0016079	0.0335535	0.438838	0.930651
Hsp60A	3244.43	-0.0436209	0.0687941	0.0340706	0.600839
CG11122	1189.64	-0.00138289	0.0318504	0.890141	0.986306
Rpt3	6467.84	-0.0121776	0.0342442	0.257687	0.878393
Gtp-bp	1708.05	-0.00509174	0.032486	0.486356	0.935825
Klp10A	2878.36	0.0193315	0.0404349	0.0536959	0.697091
CG44385	61.5383	-0.00247859	0.0336022	0.352112	0.91165
CDK2AP1	632.772	-0.000932659	0.0326238	0.960614	0.997538
asRNA:CR44054	17.1522	0.00174747	0.0335885	0.326471	0.907046
ssp7	35.7776	0.000849131	0.033536	0.746541	0.971578
CG15199	12.7259	0.000614822	0.0335674	0.426617	0.926
CG15202	26.6978	-0.000489813	0.0335179	0.785912	0.976534
CG15201	161.085	-0.00428455	0.0337496	0.260084	0.88025
Ran	7021.38	-0.00389101	0.0308748	0.756978	0.971578
Lint-1	1616.68	0.00788268	0.0343051	0.223585	0.859379
rtv	344.853	0.00847589	0.0345921	0.166374	0.829734
Dlic	3197.38	0.189018	0.231587	0.00637615	0.345743
CG32668	2.05804	0.000996718	0.0335863	0.144189	NA
antdh	37.8298	-0.000997035	0.0335734	0.330449	0.907046
CG1394	766.54	-0.00224192	0.033443	0.582262	0.954721
CG15200	281.122	-0.00169868	0.0333399	0.708534	0.96855
lncRNA:CR44765	1.35801	0.000327759	0.03357	0.459642	NA
CG11106	316.983	-0.00507873	0.0339786	0.13756	0.817818
CG44422	122.168	0.00470704	0.0338345	0.235387	0.868306
CG15198	216.834	-0.000577657	0.0333696	0.877126	0.985689
Ir10a	0.398054	0.000183865	0.0335706	0.490249	NA
sisA	2.66744	0.00029069	0.0335692	0.594057	NA
l(1)10Bb	610.17	0.00839375	0.0341119	0.282545	0.889272
Gapvd1	879.033	0.00387738	0.0324207	0.539841	0.945278
Kap3	1209.74	0.011681	0.0358734	0.121867	0.812749
CG34348	581.052	-0.000295158	0.03289	0.958334	0.997161
GCS1	613.788	-0.00362081	0.0328553	0.639489	0.961758
CG11756	82.8938	-0.00137084	0.0335085	0.603718	0.9548
CG1738	83.3339	0.000311352	0.0333692	0.927902	0.993616
CG11752	404.047	0.000313637	0.032992	0.962863	0.997632
CG1737	1168.83	0.00644536	0.0331113	0.493905	0.938609
dsh	808.418	0.00297775	0.0326889	0.706961	0.96855
Pa1	715.889	0.00402883	0.0336848	0.335338	0.907046
hop	1313.65	0.0108544	0.033736	0.351613	0.911168
Tim8	558.764	0.00443789	0.0329358	0.589672	0.9548
dlg1	2455.67	0.00466107	0.032901	0.648566	0.963393
CG15196	128.954	-0.00775284	0.0347239	0.0356504	0.609029
Gr10b	0.209161	-0.000138081	0.0335702	0.712739	NA
Gs2	14203.8	0.329414	0.814739	0.00540548	0.331352
Evi5	1766.17	0.0118011	0.0357221	0.121519	0.812749
Sk1	576.526	0.00787244	0.0344063	0.18343	0.843386
HP5	1154.31	0.00707554	0.0334207	0.416587	0.923593
CG43155	4.67352	-0.000571739	0.033568	0.495406	NA
Cyp4g15	141.922	-0.00407259	0.033625	0.357154	0.9143
Uba5	1019.59	-0.00476972	0.0325597	0.614063	0.955832
Spase25	2285.42	0.00202859	0.0327501	0.92155	0.991836
CG33235	389.38	-0.00711102	0.03441	0.111404	0.80095
lncRNA:CR44556	0.613942	7.70399e-05	0.0335697	0.638632	NA
Drak	1255.59	0.00546744	0.0336541	0.374076	0.919394
mir-2492	0.61633	-0.000153346	0.0335704	0.50786	NA
CG1572	2357.11	-0.00407818	0.0336215	0.349335	0.910693
PGRP-SA	672.016	-0.00567347	0.0340357	0.142752	0.819839
RpII215	2778.58	0.0150148	0.0364284	0.166512	0.82976
asRNA:CR44266	15.307	-0.00135356	0.0335756	0.367845	0.919245
CG11699	449.78	-0.0112621	0.0355879	0.113875	0.801595
Kmn1	105.357	-0.0033044	0.0335096	0.454465	0.930683
Reepl1	243.34	-0.00524688	0.0339611	0.206669	0.853233
CG11696	278.816	0.0033393	0.0332344	0.58785	0.9548
e(y)2	251.23	-0.00100733	0.0331614	0.859065	0.983813
CG11695	155.864	-3.42824e-06	0.0331579	0.973535	0.997994
lncRNA:roX2	440.158	-0.000753661	0.0335054	0.749995	0.971578
nod	169.607	-0.00264257	0.033457	0.545892	0.946782
CG1561	0.48125	9.55413e-05	0.03357	0.940623	NA
CR43216	11.3913	0.000327202	0.0335401	0.817704	NA
CR43215	49.22	0.000233408	0.0334386	0.944878	0.995953
CR43214	54.6059	-0.000787088	0.0334228	0.813386	0.977392
CR43213	10.2557	-0.000176252	0.0335373	0.892213	NA
CR43212	22.6375	0.000777544	0.0335608	0.571052	0.952111
CR43211	167.214	0.00800173	0.0346175	0.112099	0.801595
rho-4	1266.05	0.00566947	0.0329206	0.52919	0.942698
CG2533	122.072	-0.00134563	0.0334755	0.613991	0.955832
CG2247	1622.53	0.00124206	0.0317794	0.904692	0.990058
CG1703	1618.99	-0.0111966	0.0337731	0.330764	0.907046
RPA3	334.834	-0.0070291	0.034052	0.261888	0.881127
Met	467.34	0.0127996	0.0360152	0.13121	0.816682
Ptp10D	2438.45	0.0150455	0.0369518	0.128749	0.816306
Vlet	207.702	0.00437196	0.0335177	0.423471	0.926
bif	3300.87	0.0244508	0.0458202	0.0244875	0.543285
PhKgamma	1412.3	0.00345038	0.032384	0.693749	0.96788
CG2444	32903.6	0.0170154	0.0400681	0.000591621	0.0836203
FucT6	740.643	0.00150553	0.0332548	0.767504	0.972032
Amun	3928.22	0.00590446	0.0320495	0.616456	0.955832
lncRNA:CR45618	0.678598	1.55628e-05	0.033569	0.981142	NA
prtp	4515.56	0.0195753	0.0413215	0.0231702	0.52879
Tango10	700.399	0.00111465	0.0324589	0.896864	0.989292
CG15221	7.12848	0.000729231	0.0335712	0.435618	NA
inaF-D	0.416311	-0.000186443	0.0335706	0.497503	NA
CR43385	1.43191	0.000531415	0.0335725	0.239884	NA
m	127.503	7.8963e-05	0.0335306	0.982367	0.999012
CG9360	56.6793	-0.00156555	0.0336109	0.0499256	0.680793
dy	32.9535	0.00247727	0.0336648	0.138926	0.817818
Karl	786.236	0.202248	0.33458	0.00608072	0.345743
asRNA:CR44962	12.8667	0.00097544	0.033566	0.467489	0.930683
CkIIbeta	3601.46	0.0116639	0.0352365	0.196611	0.849333
Hsc70-3	22473.7	0.00351878	0.0331509	0.604624	0.9548
CG1578	1072.45	0.00167233	0.0322752	0.860948	0.983813
rudhira	4623.5	0.0111283	0.034817	0.231248	0.868306
CG15741	0.348168	-1.26243e-05	0.0335701	1	NA
asRNA:CR43908	0.638021	4.89003e-05	0.0335695	0.799752	NA
Cyp28c1	3.6668	0.000159461	0.0335669	0.815031	NA
CG15740	0.870273	-0.000259863	0.0335707	0.595942	NA
p24-1	1233.34	-0.00818757	0.033724	0.332189	0.907046
CG10347	496.763	-0.0050687	0.033334	0.458449	0.930683
ATP7	1269.58	0.190694	0.13838	0.00404731	0.290985
Nrd1	1117.18	0.00463341	0.0323027	0.640653	0.96214
CG1847	218.451	0.000783804	0.0331143	0.954204	0.996234
CG11802	198.764	-0.00198233	0.0332747	0.686448	0.967055
CG15739	117.962	-0.00198605	0.0335065	0.530017	0.942698
CG10352	9.26274	-0.000673612	0.0335642	0.515889	NA
CG10353	1488.38	0.0153879	0.0377425	0.0712356	0.760297
SelG	1362.92	-0.00224164	0.032638	0.777055	0.975278
CG1840	294.495	0.0143473	0.0373523	0.048325	0.6774
sicily	190.849	-0.000463558	0.0331983	0.923155	0.992668
wisp	12.7235	-9.60274e-05	0.0335481	0.945003	0.995953
Upf1	1621.21	0.0058189	0.0319444	0.60564	0.9548
CG43156	89.79	0.00341063	0.0337603	0.127751	0.816306
pot	4211.01	0.0103862	0.0344404	0.276951	0.889027
lncRNA:CR32661	499.804	-0.00558321	0.0341525	0.0394875	0.634555
lncRNA:CR43157	442.574	-0.00335258	0.0336217	0.370634	0.919394
Sclp	21151.8	0.0103644	0.0355495	0.0561634	0.707045
CG10362	106.09	0.00300007	0.0335333	0.464664	0.930683
cac	674.025	0.00414301	0.0335736	0.398162	0.922091
gd	18.2372	-0.00075998	0.0335391	0.645095	0.963393
CG18130	216.59	-0.00277011	0.0335603	0.447813	0.930683
fw	746.507	0.00299483	0.0331062	0.648199	0.963393
CG1806	412.733	9.34163e-05	0.0333854	0.959132	0.997381
CG1492	110.716	0.00106472	0.0333395	0.779431	0.976324
regucalcin	17391.7	0.00175463	0.0332047	0.746021	0.971578
Chrac-16	351.689	0.00013757	0.0333184	0.980097	0.998669
Lsm12	1496.66	0.0049537	0.0319382	0.655224	0.964535
Tango4	291.485	-0.000147862	0.0329796	0.974488	0.997994
Usp7	4743.78	0.0102361	0.0332771	0.387449	0.921883
Cyp311a1	84.0202	-0.00205988	0.0335582	0.436467	0.930293
Cyp318a1	7.15258	-0.00089462	0.0335685	0.449904	NA
Ten-a	2423.8	0.0173239	0.039488	0.0300866	0.577496
lncRNA:CR43960	0.325555	0.000138489	0.0335701	0.822745	NA
Uch-L5R	100.856	-0.00742775	0.0346259	0.035387	0.608774
Muc11A	1301.35	-0.00729091	0.0345206	0.0533766	0.696641
lncRNA:CR43961	4.37942	0.00029875	0.0335617	0.716804	NA
CG34323	16.4416	-0.00131333	0.033565	0.448596	0.930683
moon	3.81482	9.60901e-06	0.0335615	0.990673	NA
CG15734	116.163	-0.00383341	0.0337807	0.174448	0.834022
lncRNA:CR32657	443.617	-0.00168542	0.0334694	0.6232	0.957203
lncRNA:CR32658	1630.04	-0.00208479	0.0334426	0.601346	0.9548
CG11356	0.435241	0.000108489	0.0335698	0.669681	NA
CG2750	954.437	-0.00419728	0.0335935	0.406991	0.922091
CG1924	146.226	-0.00194038	0.0334876	0.528923	0.942698
CG32655	515.666	-0.00288813	0.0335794	0.41382	0.923593
CG45603	139.508	-0.00210394	0.033518	0.519227	0.941427
CG2577	73.2977	-0.00267604	0.033635	0.300131	0.898081
Ir11a	0.0877435	-1.16566e-05	0.0335701	1	NA
CG32651	421.63	-0.00302836	0.0333274	0.55398	0.949185
CG2574	116.395	-0.00393755	0.0338024	0.162352	0.824703
lncRNA:CR32652	1946.72	-0.00498951	0.033901	0.207826	0.853233
Pkcdelta	206.792	0.0021612	0.0334968	0.535575	0.944652
CG15927	4.89201	-0.000489222	0.0335652	0.572636	NA
lncRNA:CR45615	0.681161	-0.000106776	0.03357	0.854094	NA
CG15731	2.21298	0.000409204	0.0335686	0.49521	NA
Rab40	335.959	0.0120421	0.0358628	0.112724	0.801595
CG42258	928.516	0.00519624	0.0329298	0.55121	0.949185
Cpr11A	38.6081	0.000400354	0.0335517	0.739948	0.971578
Lsp1alpha	64359	-0.00144307	0.0335719	0.337224	0.907046
Mks1	28.133	-0.000591282	0.0335614	0.595574	0.9548
CG2556	1240.45	0.0038292	0.0333376	0.524645	0.941823
hwt	447.325	0.00652506	0.0337127	0.362058	0.917212
Cpr11B	78.4665	-0.00149295	0.0335761	0.378222	0.920461
Pits	1487.18	0.00466859	0.0334041	0.465441	0.930683
LIMK1	1079.52	0.00883994	0.0340625	0.269924	0.885198
CG1824	399.858	0.00601841	0.0337058	0.333708	0.907046
Sec16	3250.25	0.0304588	0.048241	0.0748247	0.766838
CG1463	218.673	0.00110482	0.0331584	0.819557	0.977861
Fpgs	90.1851	0.00126145	0.0334503	0.697114	0.96788
asRNA:CR45621	94.6839	0.00618864	0.0343549	0.00963569	0.411851
CG11085	16.6397	0.000483476	0.033539	0.775678	0.974337
lncRNA:CR44568	0.538079	0.000218616	0.0335702	0.472125	NA
CG15728	130.417	-0.00315347	0.033586	0.391499	0.921945
Aven	97.4171	0.00353635	0.0335907	0.393	0.921945
CG2540	97.7905	0.00297044	0.0335111	0.626595	0.958158
Tomosyn	1678.82	0.00926319	0.0332502	0.396521	0.922091
CkIalpha	6917.73	-0.000287471	0.0323453	0.592207	0.9548
Tis11	3022.29	0.00655213	0.033922	0.296654	0.897325
lncRNA:CR33963	53.697	-0.00062693	0.0334838	0.976784	0.997994
mir-9377	0.111284	0.000132653	0.0335701	0.788065	NA
Smr	2359.99	0.00169456	0.0325483	0.840654	0.982003
CG15725	11.1964	-0.00093836	0.0335637	0.471328	NA
lncRNA:CR43963	9.55081	0.00137026	0.0335949	0.183637	NA
asRNA:CR45623	12.4599	1.57805e-05	0.0335405	0.986537	0.99962
CG4004	575.855	0.00334571	0.0329591	0.661526	0.965142
lncRNA:CR44619	11.3269	0.00164121	0.0336099	0.16692	NA
Paics	13467.4	0.0154123	0.0374917	0.0891875	0.779885
CG12717	285.216	0.000685155	0.0331555	0.899576	0.989849
Agpat1	357.278	0.0092789	0.0348451	0.14555	0.819882
CG32647	493.537	0.00322225	0.0334579	0.50125	0.939598
Pde9	716.27	0.0148773	0.0366621	0.134394	0.817748
Nep6	49.382	-0.000113181	0.0335111	0.938798	0.995044
CG4661	453.477	-0.00431965	0.0338161	0.224984	0.861562
CG32650	90.2842	-1.15476e-07	0.0334074	0.998702	0.999743
Coq8	219.03	-0.00197675	0.0332372	0.69581	0.96788
CG4407	204.627	0.00807915	0.0346499	0.101602	0.785877
CG4404	20.3293	0.00183017	0.0335947	0.324168	0.907046
mRpL49	251.457	0.00225986	0.0330468	0.717296	0.968884
Brms1	487.636	0.00294726	0.0327448	0.703269	0.968197
CG4645	591.863	-0.00346781	0.0326192	0.681231	0.967055
fne	2339.66	0.00404076	0.033416	0.439588	0.930683
hec	10.6872	0.000620035	0.0335489	0.656627	NA
CG32642	0.0877435	-1.16566e-05	0.0335701	1	NA
asRNA:CR43636	5.5523	-3.48759e-06	0.0335593	0.98069	NA
CG15721	0.463205	-0.000105152	0.0335701	0.960459	NA
asRNA:CR43152	281.651	-0.000961422	0.0333295	0.804567	0.976972
CG12716	0.845384	-0.000297345	0.0335717	0.226076	NA
CG32643	74.6381	-0.000270309	0.0335122	0.907207	0.990419
rad	171.326	0.00119178	0.0333026	0.79936	0.976534
CG15719	57.5018	-0.000293982	0.0334971	0.907879	0.990978
CG2209	57.0177	-0.00367824	0.0337359	0.244033	0.873437
CG12715	4629.8	-0.0308584	0.0564854	0.00591242	0.345252
asRNA:CR44840	0.950804	-0.000247618	0.0335687	0.619382	NA
hep	1619.47	0.016773	0.0377835	0.117382	0.807965
lic	723.138	-0.00252359	0.0325026	0.773158	0.973696
CG2200	399.07	0.00268604	0.0332288	0.6304	0.959535
CG43313	773.306	0.0314345	0.0562813	0.0120854	0.439056
Fer3HCH	48.2621	-0.00346256	0.0337098	0.252374	0.876639
CG42237	8.78511	-0.000204505	0.0335459	0.862016	NA
CG32638	624.672	-0.00195456	0.0328717	0.776592	0.974993
CG15717	195.961	0.00578789	0.0338762	0.279527	0.889064
MFS10	43.2265	0.0016512	0.033545	0.503262	0.939914
CG32645	35.0349	0.0011233	0.0335348	0.54636	0.946782
CG4318	88.6392	-0.00443438	0.0339188	0.0777414	0.773558
CG4332	763.501	0.00310398	0.0326362	0.718987	0.968913
Bap60	1647.46	0.00447846	0.0318874	0.67505	0.967055
CG12096	729.778	-0.004523	0.0329061	0.572142	0.95218
Lgr4	51.7917	0.000819635	0.0335654	0.439063	0.930651
CG32640	659.515	-0.00404665	0.0336589	0.346438	0.909647
CG32641	697.649	-0.00393406	0.033534	0.426159	0.926
CG12723	0.961969	-5.62503e-05	0.0335669	0.910226	NA
Coq5	159.379	-0.00666845	0.0341718	0.184847	0.843386
sno	1685.54	0.00193377	0.0324558	0.82407	0.978253
CG44437	151.621	-0.00156003	0.0334894	0.669905	0.966213
REG	1891.8	-0.00725706	0.0329205	0.691218	0.96787
mew	1878.09	0.0229918	0.0443894	0.0235205	0.531906
CG32639	31.9041	-0.00255508	0.0336417	0.248098	0.875143
CG15742	168.893	-0.00567637	0.0339078	0.25102	0.876176
comt	541.056	-0.00742743	0.034226	0.187202	0.84363
HDAC4	1451.77	0.00376192	0.0331019	0.598629	0.9548
CG15743	351.576	-0.0029603	0.0329234	0.701316	0.968197
CG15744	876.773	0.00254257	0.0325103	0.762689	0.971578
CG1764	164.865	0.000852586	0.0332145	0.847049	0.982282
CG1622	553.883	0.00703935	0.0338115	0.33523	0.907046
IP3K2	495.109	0.00210873	0.0332554	0.68434	0.967055
lncRNA:CR45018	182.437	0.0022008	0.0335062	0.54302	0.946276
Jafrac1	1381.5	0.00277599	0.0324229	0.984049	0.999381
lncRNA:CR32636	6.53762	0.000334495	0.0335577	0.782665	NA
RpS15Aa	22326.5	-0.00984323	0.0305694	0.508275	0.939914
CG15747	367.623	0.00319215	0.0330388	0.65437	0.963953
lncRNA:CR45708	1.14964	0.000369716	0.0335709	0.249489	NA
lncRNA:CR45709	0.301274	-0.000141797	0.0335702	0.777745	NA
Syt12	24.967	-0.00183101	0.0335833	0.344971	0.909483
dmrt11E	1.45345	-6.05552e-05	0.0335672	0.90751	NA
CG1640	3482.36	-0.00407623	0.0329375	0.523071	0.941427
Rbp1-like	2340.06	0.0142731	0.0371011	0.0795331	0.775266
Tim9a	384.242	0.00120357	0.033035	0.844986	0.982003
Yippee	878.774	0.000591251	0.0324535	0.941704	0.995742
CG1662	279.482	-0.00366373	0.0334729	0.529264	0.942698
lncRNA:CR44620	13.9183	0.000752643	0.0335431	0.659245	0.965142
lncRNA:CR44621	0.691911	-0.000204163	0.0335703	0.763251	NA
CG1673	856.902	-0.00931268	0.0349308	0.119621	0.810096
CG12725	49.0092	-0.00344553	0.0337317	0.201998	0.852688
GstT4	1496.57	-0.00757888	0.0346798	0.0208525	0.517691
CG1998	326.236	0.00116142	0.0330182	0.916414	0.991836
Set2	1298.81	-0.00278078	0.0324402	0.754915	0.971578
Neto	27.0595	-0.000731488	0.0335154	0.728486	0.970235
CG34324	0.316124	1.3705e-05	0.0335694	0.905451	NA
CG15754	17.9352	0.000927976	0.033579	0.289384	0.892919
asRNA:CR44427	0.943581	0.000444358	0.0335729	0.351046	NA
CG44428	1.99449	0.000161912	0.0335685	0.549394	NA
CG15756	461.279	0.00481627	0.0340151	0.0381948	0.625088
Cpr12A	2196.41	-0.0115165	0.0349378	0.219637	0.856765
CG11816	86.9346	0.00420546	0.0337969	0.22964	0.867413
CG32631	21.7677	0.000440237	0.0335241	0.780461	0.976437
CG32633	264.45	0.00358739	0.0335705	0.415489	0.923593
Tpst	735.032	0.00639896	0.034252	0.11381	0.801595
up	18414.2	-0.00889772	0.0351002	0.0225103	0.525896
lncRNA:CR44654	1.2001	-8.48999e-06	0.0335677	0.876178	NA
CG11178	485.365	0.00461611	0.0332862	0.509216	0.939914
Ndc80	212.986	-0.00385319	0.0333666	0.508252	0.939914
BthD	178.267	-0.00156557	0.0333454	0.69204	0.96788
tth	1437.74	0.0293893	0.0519204	0.0211365	0.518532
Tango2	730.942	-0.000888193	0.0327573	0.901556	0.989894
CG2691	806.088	-0.010086	0.0345219	0.251139	0.876176
NFAT	3166.86	0.0176422	0.0396333	0.0324095	0.59107
DNAlig4	255.606	-0.00729186	0.0340778	0.262038	0.881127
CG11164	111.814	-0.00357643	0.033616	0.36729	0.919245
CG15760	126.338	0.00542554	0.0340036	0.165321	0.828627
CG11162	19.1266	-0.0031795	0.0337775	0.0033571	0.270878
CG12177	78.8853	-0.00170573	0.0335157	0.528949	0.942698
CG11158	95.6658	0.00169693	0.0334352	0.631762	0.959872
Nadsyn	638.933	0.00217816	0.0333855	0.503286	0.939914
Nna1	22190.7	0.0100908	0.0356321	0.0146177	0.455486
CG9941	1111.11	0.0282524	0.0498749	0.0250212	0.543285
mus101	259.305	-0.000192263	0.0329814	0.970842	0.997994
g	1459.28	0.0161863	0.0378173	0.0896149	0.779885
Grip91	546.876	8.62181e-05	0.0327184	0.990987	0.999743
CG11134	576.083	0.00486846	0.0331256	0.532706	0.943257
CG11151	2463.36	-0.0037798	0.033645	0.375178	0.919394
lncRNA:CR42861	154.979	0.00370867	0.0336898	0.266128	0.883427
Pdcd4	5002.29	-0.0048642	0.031934	0.646803	0.963393
asRNA:CR43833	8.60853	0.00105724	0.0335747	0.378846	NA
CG32625	15.6759	0.000378623	0.0335463	0.795425	0.976534
Rtc1	239.811	0.00148285	0.0331067	0.799608	0.976534
Yp3	25.1058	0.00226265	0.0336486	0.153662	0.824518
rdgB	942.617	0.00272738	0.0325471	0.749437	0.971578
CtsB1	10578.2	0.00637459	0.0332784	0.46442	0.930683
CG11103	186.551	0.00128616	0.0331753	0.829712	0.979895
inaE	570.825	0.00358475	0.0328511	0.651217	0.963393
CG10993	50.3634	-0.00566752	0.0341567	0.0610108	0.726371
CG10996	103.41	-0.00209174	0.0335338	0.491885	0.936802
CG11095	81.8082	0.00311249	0.0336191	0.340577	0.908448
Clic	1472.47	-0.00965507	0.0337053	0.259374	0.879775
Nup93-1	865.173	-0.00247134	0.0327519	0.746534	0.971578
jub	898.835	0.00557616	0.0326567	0.552225	0.949185
AMPdeam	11361.3	-0.00348675	0.0329229	0.50333	0.939914
mamo	1760.78	0.00933393	0.0351157	0.0777029	0.773558
CG11068	386.449	-0.00534537	0.0339895	0.167732	0.83164
lncRNA:CR44655	0.413299	0.000163054	0.0335703	0.705644	NA
ben	6494.68	0.0104571	0.0350711	0.167255	0.83113
Ste12DOR	27.5767	-0.00111967	0.0335847	0.221505	0.856765
tRNA:Ser-AGA-2-1	1.57042	0.00042277	0.0335696	0.798566	NA
Ste:CG33247	0.198286	-0.00011663	0.03357	0.969468	NA
Ste:CG33246	0.788227	-0.000323428	0.0335709	0.288426	NA
Ste:CG33245	0.236386	-9.08647e-05	0.03357	0.983156	NA
Ste:CG33244	0.324129	-7.89818e-05	0.03357	0.882416	NA
Ste:CG33243	0.0877435	-1.16566e-05	0.0335701	1	NA
Ste:CG33242	0.106173	-9.39463e-05	0.03357	0.913192	NA
Ste:CG33238	0.106173	-9.39463e-05	0.03357	0.913192	NA
Ste:CG33237	0.448318	-0.000195915	0.0335704	0.650249	NA
Ste:CG33236	0.0877435	-1.16566e-05	0.0335701	1	NA
lncRNA:CR46242	0.453962	-1.40666e-05	0.0335701	1	NA
tRNA:Ser-AGA-3-2	0.543561	-0.000187183	0.0335707	0.517523	NA
lncRNA:CR44657	2.12892	0.000459692	0.0335724	0.25523	NA
lncRNA:CR44658	2.44388	-0.000254251	0.0335659	0.719258	NA
CG12479	45.7339	-0.00128339	0.0335269	0.599947	0.9548
CG12480	2.04444	0.000274282	0.0335681	0.57093	NA
betaNACtes1	49.9757	0.000982245	0.033531	0.621537	0.957004
CG1368	154.134	-0.00528931	0.0340805	0.0434123	0.655115
CG11581	1.42498	-0.000397616	0.0335728	0.161512	NA
CG11584	15.5473	0.000643823	0.0335611	0.550202	0.948842
asRNA:CR45995	7.94877	-0.000287098	0.033557	0.781301	NA
CG32603	142.024	-0.00447367	0.0339099	0.0855364	0.779885
CG12481	152.597	0.00430659	0.0338683	0.130846	0.816682
CG11585	1.77135	-0.000136052	0.0335651	0.761035	NA
CG13403	809.416	-0.00681208	0.0344655	0.0201133	0.507442
yl	8.39317	0.00094294	0.0335624	0.512952	NA
CG11590	412.331	0.00681963	0.0340669	0.246538	0.87509
l(1)G0007	731.839	-0.0032582	0.0328037	0.650057	0.963393
l(1)G0469	1845.42	0.00239603	0.0336778	0.0597276	0.721172
CG11674	0.748029	0.000392962	0.0335716	0.296285	NA
mRpL38	332.549	-0.00699645	0.0339278	0.296487	0.897325
CG42271	523.284	-0.000480849	0.0325013	0.951732	0.996234
Fbxl4	619	-0.00113382	0.0328125	0.866024	0.984173
CG1434	115.961	-0.00123997	0.0333183	0.778846	0.976246
mRNA-cap	973.221	-0.00414334	0.0324234	0.664308	0.965142
CG32599	24.6164	0.000850214	0.0335405	0.603416	0.9548
mud	3160.85	-0.00893295	0.0344961	0.212842	0.853717
CG1461	19.9088	-0.00035037	0.0335542	0.728875	0.970235
CG13404	47.8659	-0.00109958	0.0334815	0.693296	0.96788
na	287.735	0.00216214	0.0331027	0.729053	0.970235
Muc12Ea	18.327	-0.00065606	0.0335414	0.679282	0.967055
CG9400	0.106173	-9.39463e-05	0.03357	0.913192	NA
lncRNA:CR44963	18.2716	0.00100664	0.0335623	0.461779	0.930683
betaNACtes2	53.4325	-0.00396645	0.0338321	0.107881	0.793979
betaNACtes6	65.5577	-0.00663418	0.0344534	0.0144986	0.455486
dpr8	96.6109	0.00237824	0.0334864	0.524628	0.941823
betaNACtes3	59.6045	-0.00262461	0.033664	0.205384	0.853233
betaNACtes4	93.9856	-0.00385978	0.0337955	0.156501	0.824703
CG9411	12.8953	0.00276267	0.0337112	0.0428695	0.651847
CG12540	0.205581	0.000130417	0.0335701	0.712934	NA
lncRNA:CR44110	5.41997	-5.96318e-05	0.0335573	0.971097	NA
lncRNA:CR45521	5.96105	-0.00177293	0.0336253	0.0818949	NA
CG14414	216.236	0.00323767	0.0332936	0.588186	0.9548
mRpS25	207.178	0.00247013	0.0333432	0.605083	0.9548
nmdyn-D6	49.0823	0.000104521	0.0334654	0.988087	0.99962
sbm	1823.31	0.00134936	0.0330798	0.838003	0.982003
NetA	185.887	0.00280907	0.0334548	0.526096	0.942473
CG5321	134.49	0.00297899	0.0335606	0.410719	0.923593
NetB	867.431	0.00896801	0.0349407	0.0931737	0.779885
CG43088	44.369	-0.000642029	0.0335277	0.695175	0.96788
hog	128.019	-0.00130153	0.0335219	0.577884	0.953671
CG15890	319.91	0.000924968	0.0330207	0.88947	0.986306
CG5334	51.7803	-0.0013847	0.0335332	0.513013	0.940521
CG5347	91.1362	-0.00502388	0.0340238	0.072871	0.765433
Ag5r2	876.793	-0.00960739	0.0355506	0.000501187	0.0778937
Ag5r	779.143	0.00118185	0.0334478	0.729082	0.970235
lncRNA:CR45522	0.117837	0.000103255	0.03357	0.871174	NA
rut	1052.87	0.00291038	0.0325017	0.710976	0.96855
CG14408	289.6	0.00212089	0.0331097	0.754415	0.971578
CG14411	902.809	0.00540534	0.0330334	0.521109	0.941427
CG14410	4.09623	0.000410328	0.0335607	0.683128	NA
CG14407	334.566	0.00350384	0.0332374	0.569685	0.951261
CG32590	134.978	5.41162e-05	0.0332807	0.996255	0.999743
Flo2	951.665	0.00234426	0.0331468	0.700425	0.968095
CG12539	1448.73	0.0061913	0.0341145	0.181615	0.841731
CG9522	29.9068	0.00199775	0.0335854	0.355874	0.913986
CG9521	11.489	-0.00153162	0.0335856	0.322829	NA
CG9518	45.7338	-0.00314304	0.0336757	0.265053	0.883427
CG9514	8.74874	-0.00103359	0.0335695	0.4324	NA
CG9512	616.752	-0.00432896	0.0338528	0.127356	0.816306
fiz	1702.92	-4.66649e-05	0.0330873	0.960959	0.997538
CG14406	626.293	0.00704026	0.0344495	0.0735416	0.766151
CG12398	8.42771	-0.00117341	0.0335817	0.295976	NA
Eo	681.816	-0.00242957	0.0335602	0.407727	0.922091
CG9503	165.761	0.00467364	0.033813	0.247469	0.875143
CG32591	590.083	-0.00242897	0.0334241	0.578179	0.953671
pdgy	7430.58	0.0371379	0.0682665	0.0219048	0.524327
lncRNA:CR44831	19.7529	0.00149932	0.033583	0.339105	0.90789
CG9030	154.343	0.00244656	0.0335359	0.484693	0.934365
eag	73.4816	0.00398783	0.0337555	0.283369	0.889362
hiw	1032.96	-0.000433157	0.0331617	0.956362	0.996501
be	1029.78	0.0192047	0.0397686	0.0735155	0.766151
CG5541	742.375	-0.0073605	0.0338912	0.308066	0.898518
ND-B18	388.654	0.0030245	0.033197	0.633403	0.960647
opm	497.031	0.00172583	0.0328942	0.802574	0.976818
dob	176.36	0.000799744	0.0332843	0.914258	0.991672
Lsd-2	5132.8	-0.0108117	0.0348201	0.207675	0.853233
lncRNA:CR44662	15.0419	-0.000393512	0.0335322	0.80432	0.976972
lncRNA:CR44661	4.7411	-0.000374057	0.033559	0.775796	NA
CG33177	3.23675	0.000817037	0.0335771	0.258109	NA
asRNA:CR44960	8.4267	0.00149735	0.0335935	0.264512	NA
CG33178	69.4374	0.000753092	0.0335032	0.752111	0.971578
CG9065	227.287	-0.00625247	0.0340411	0.212212	0.853717
CG15027	142.328	0.00186917	0.0333393	0.683396	0.967055
CG5599	89.118	0.000755988	0.0334482	0.8012	0.976617
Rab3-GEF	198.581	0.00407218	0.0335735	0.405363	0.922091
CG9072	102.842	-0.00662651	0.0343542	0.0753782	0.766838
Cyp4s3	438.36	-0.00168982	0.0335414	0.471397	0.931565
drd	386.345	-0.00879725	0.0346693	0.159449	0.824703
RpL37a	18961.1	-0.00980943	0.0321464	0.452889	0.930683
CG9095	214.528	0.00867322	0.0348638	0.0853368	0.779885
CG43737	302.721	0.00952253	0.035031	0.114798	0.802893
CG32588	119.278	0.00495352	0.0339027	0.190674	0.845734
CG5662	79.6356	-0.00119259	0.0334921	0.668569	0.966019
CG43075	189.004	-0.00434027	0.0337435	0.2901	0.894225
CG43076	141.154	-0.0054069	0.0339412	0.202567	0.852688
lncRNA:CR44430	4.50576	-0.000737414	0.0335716	0.426811	NA
CG9101	123.095	-0.00446844	0.0338607	0.171435	0.834022
PPYR1	227.151	-0.00342043	0.0336649	0.326437	0.907046
CG9106	274.22	-0.00212953	0.0335011	0.545196	0.94646
CG5877	820.225	-0.000426221	0.0329306	0.946446	0.996015
asRNA:CR44429	20.3539	0.000172297	0.0335119	0.9697	0.997994
gce	1095.17	0.00604942	0.0339348	0.267731	0.884943
asRNA:CR44961	6.6245	0.000562904	0.0335608	0.602801	NA
Top1	4321.71	0.00675617	0.0328528	0.502939	0.939914
mir-4957	0.599476	0.000105283	0.0335696	0.572675	NA
dah	128.662	-0.00835338	0.0347955	0.0725386	0.763958
CG9114	136.1	-0.0053245	0.0339517	0.174616	0.834051
HDAC6	2568.52	0.00324171	0.0331053	0.707213	0.96855
asRNA:CR44998	17.6086	-0.000821201	0.0335403	0.618085	0.955887
CG9123	300.26	-0.00394856	0.0335101	0.437392	0.930387
CG12608	515.842	-0.00110204	0.0329575	0.919599	0.991836
CG6227	588.775	0.000322639	0.0326544	0.951613	0.996234
acj6	75.8799	0.000703241	0.0334437	0.822281	0.978193
Pp1-13C	345.657	-0.00540275	0.0340192	0.159875	0.824703
CG9164	33.6773	0.000889233	0.0335056	0.711375	0.96855
Cngl	160.95	0.00308081	0.0334956	0.477793	0.933373
Scamp	3210.33	0.00765267	0.0334586	0.412944	0.923593
Ahcy	1548.98	0.00414705	0.0323058	0.671723	0.966213
CG11655	108.528	-0.00154687	0.0333379	0.717132	0.968884
shtd	601.474	-0.00669112	0.0336435	0.357112	0.9143
CG6294	5.48562	-2.01841e-05	0.0335584	0.981459	NA
CG6299	32.8798	0.000941723	0.0335098	0.687624	0.967055
CG15642	33.3675	3.12736e-05	0.0334746	0.993647	0.999743
CG15641	0.106173	-9.39463e-05	0.03357	0.913192	NA
Grip128	345.65	-0.00126209	0.0330196	0.831961	0.980568
Alg14	91.4177	0.00343662	0.0335776	0.408067	0.922091
mh	148.484	-0.00248062	0.033315	0.62376	0.957203
CG6324	123.35	-0.00384916	0.0337615	0.217433	0.856424
CG6340	1185.92	0.00291933	0.0324308	0.751641	0.971578
Gmap	1980.66	-0.00501524	0.0325118	0.535867	0.944652
lncRNA:CR44888	0.76965	-0.000137649	0.0335687	0.704108	NA
mir-283	5.92754	-0.00126831	0.0335874	0.239158	NA
mir-304	2.94879	5.19614e-05	0.0335654	0.974649	NA
mir-12	0.609448	8.62084e-05	0.0335696	0.621967	NA
Ac13E	1058.58	0.000699567	0.0329022	0.9187	0.991836
lncRNA:CR44353	3.53335	0.000335647	0.0335628	0.663277	NA
lncRNA:CR44354	0.810009	-0.000183562	0.0335705	0.653204	NA
CG42300	87.8202	-0.00215057	0.0335943	0.370118	0.919394
CG7860	1228.83	-0.00448055	0.0333371	0.484659	0.934365
CG15643	92.1024	0.00262967	0.0335443	0.437024	0.930387
CG9213	202.269	0.00157146	0.0331111	0.804852	0.976972
CG42299	61.9275	-0.00503845	0.0340009	0.0967946	0.7833
betaNACtes5	23.6842	-0.00113772	0.033571	0.442692	0.930683
cerv	263.04	0.00532206	0.0335912	0.392867	0.921945
CG7872	759.44	-0.000572648	0.0325993	0.961909	0.997632
CG9215	270.663	-0.00777975	0.034226	0.232356	0.868306
CG8097	435.953	-0.00339945	0.0334353	0.507043	0.939914
CG9220	870.54	0.0066169	0.0340554	0.23971	0.871378
Alp11	82.2962	-0.0012197	0.0334436	0.721115	0.968913
sog	962.177	-0.00311824	0.032645	0.693973	0.96788
lncRNA:CR44423	1.65522	0.000469041	0.0335711	0.347163	NA
lncRNA:CR44893	0.193917	-7.49381e-05	0.03357	0.92842	NA
CG8117	30.7382	-0.00362562	0.0337942	0.0909867	0.779885
asRNA:CR43299	110.387	-0.00562872	0.034098	0.113733	0.801595
CG8119	1.72692	7.43225e-05	0.0335654	0.83728	NA
CG15646	38.5408	0.000851682	0.0335366	0.629453	0.958983
CG12708	91.7947	0.000218999	0.0334483	0.945992	0.996015
CG15599	259.406	-0.00342721	0.0336175	0.353991	0.912894
lncRNA:CR43132	59.8267	-0.00268551	0.0336377	0.275411	0.887931
lncRNA:CR45523	4.98148	-0.00107398	0.0335853	0.204632	NA
lncRNA:CR45524	1.62116	0.000199326	0.0335668	0.667334	NA
lncRNA:CR45526	0.330933	0.000137187	0.0335702	0.654916	NA
CG8128	172.561	-0.0028779	0.0334006	0.544042	0.946276
CG9240	431.334	0.000604304	0.0328796	0.929783	0.993616
Pis	1375.92	0.00572314	0.0339578	0.216673	0.856424
CG8134	479.593	-0.000309123	0.0326798	0.978024	0.997994
CG9281	2510.02	-0.00996565	0.0331273	0.394352	0.921945
CG15601	255.9	0.00146215	0.0333564	0.681921	0.967055
CG8184	6065.22	0.00683492	0.0327074	0.41122	0.923593
CG8191	133.472	0.000292022	0.033227	0.994633	0.999743
CG12379	43.5159	-0.000447271	0.0334587	0.868332	0.984414
MagR	203.694	-0.00434126	0.0335585	0.472494	0.932098
Arp6	632.027	0.00207903	0.0330768	0.758167	0.971578
CG11679	236.166	-0.00385214	0.0335728	0.386982	0.921883
CG8206	1186.88	-0.0152288	0.0380186	0.0342738	0.600839
CG8944	737.504	0.0157587	0.0380776	0.0586978	0.718586
CCT6	2167.06	2.66434e-05	0.0321985	0.999663	0.999743
Mvd	173.576	-0.00604756	0.0339022	0.272633	0.885198
Graf	1590.76	0.00405197	0.0325098	0.664722	0.965142
CG8260	43.9133	-0.000620965	0.0335366	0.739295	0.971578
mRpL3	344.179	0.000402804	0.0329574	0.95069	0.996234
RpIIIC160	413.814	-0.00537729	0.0334099	0.448172	0.930683
CG8952	434.202	-0.00972066	0.0354204	0.022541	0.525896
CG33172	149.303	0.00967591	0.0352288	0.297112	0.897325
CG43672	84.2259	0.00262947	0.0336205	0.316679	0.905598
CG43673	3.98025	-0.000677217	0.0335699	0.400077	NA
Efhc1.1	286.359	-0.00863486	0.0347912	0.102387	0.785877
Paf-AHalpha	728.502	0.010334	0.03467	0.394796	0.921945
mRpS30	562.503	0.00213765	0.0328617	0.7642	0.971578
Rhp	704.075	0.00568668	0.0337542	0.323396	0.907046
CG8974	2729.43	0.010377	0.0329037	0.412068	0.923593
CR44383	165.958	0.000624155	0.0333306	0.883602	0.986306
CG32581	1290.42	0.00124224	0.0324141	0.887276	0.986306
CG15602	473.485	0.0064959	0.0336547	0.372551	0.919394
PGRP-LE	772.302	-0.0047206	0.0329116	0.573282	0.952757
sd	3366.22	0.00786512	0.0339505	0.316867	0.905598
lncRNA:CR44384	4.19029	-0.000716074	0.0335721	0.397794	NA
CG8509	87.6882	-0.00201409	0.0335436	0.457346	0.930683
Chc	12657.7	0.00974068	0.034369	0.272648	0.885198
lncRNA:CR32582	100.613	-8.5721e-05	0.0334344	0.978177	0.997994
CG8565	1907.11	-0.00610899	0.0341347	0.153531	0.824518
ArgRS	1155.58	-0.0127597	0.0356973	0.156628	0.824703
CG8578	892.487	0.00695475	0.0336184	0.386717	0.921883
sun	1010.03	-0.012355	0.0356635	0.159047	0.824703
UBL3	1266.38	0.0143046	0.0369782	0.0927605	0.779885
CG15914	75.7311	0.00375133	0.0336914	0.2882	0.891853
Myb	1999.93	0.00361038	0.0314205	0.754242	0.971578
AlkB	212.349	0.00337553	0.0334808	0.485819	0.935246
Gbeta13F	9746.8	0.0103975	0.0347936	0.2208	0.856765
Gapdh2	9148.04	-0.00529949	0.0339072	0.211161	0.853717
CG16952	1505.7	0.010197	0.0340886	0.254997	0.877248
tay	2417.02	0.0125375	0.0354483	0.193214	0.84769
MSBP	6382.45	0.00297233	0.032444	0.742575	0.971578
CG15916	237.512	0.00726131	0.03439	0.130312	0.816682
shi	3051.68	0.0154832	0.0373841	0.116069	0.805167
CycD	691.087	-0.00509204	0.0332853	0.472309	0.932098
Lrp4	453.758	0.00870665	0.0345561	0.19938	0.850608
CG8916	0.972751	0.000247625	0.033569	0.489655	NA
Lcch3	165.574	-0.00436638	0.0336124	0.37017	0.919394
asRNA:CR45000	14.6741	0.00125371	0.0335698	0.43202	0.927947
Ranbp16	2125.42	0.00476336	0.0329431	0.456418	0.930683
Stim	2638.61	-0.00301379	0.0323454	0.732165	0.971455
CG8924	337.876	0.00210952	0.0330174	0.742917	0.971578
Rrp47	359.003	0.00544587	0.0335442	0.410685	0.923593
mmd	425.714	0.000235269	0.0329471	0.962976	0.997632
lncRNA:CR45527	1.22375	6.03064e-05	0.0335684	0.877742	NA
Or13a	1.24239	0.000362085	0.0335709	0.352264	NA
CG42766	75.0363	-0.000418085	0.0334875	0.901545	0.989894
CG9170	678.009	0.00136729	0.0325769	0.857775	0.983813
Slc25A46a	420.648	-8.02365e-06	0.032759	0.986888	0.99962
ND-20	1155.2	-0.0053718	0.0326703	0.55428	0.949185
eIF5	145.843	0.00854695	0.0348693	0.0781613	0.774889
exd	4093.99	0.00757895	0.0341376	0.263496	0.883427
CG8939	667.131	-0.00811401	0.0341285	0.260368	0.880708
vap	2717.83	0.00400042	0.0328476	0.636033	0.961041
CG12698	280.417	-0.00200318	0.0334688	0.581546	0.954277
Muc14A	55.24	-0.00353844	0.0337371	0.20008	0.850608
CG12395	113.462	-0.00335464	0.0336518	0.319819	0.907046
dpr18	50.8326	-0.00189861	0.0335169	0.516442	0.941014
Nipsnap	2177.85	-0.0199689	0.0399887	0.096452	0.782179
Tob	603.719	-0.00889602	0.0349052	0.0887092	0.779885
CG8958	103.611	0.00172876	0.0334678	0.610692	0.955684
CG42354	13.0678	0.00094851	0.0335669	0.593202	0.9548
disco-r	537.761	0.00424462	0.0331905	0.54907	0.948254
lncRNA:CR46211	16.2443	0.000366733	0.0335392	0.782402	0.976534
disco	187.691	0.00600632	0.0339472	0.249149	0.875647
snRNA:U2:14B	2.76429	-0.000832305	0.033578	0.234671	NA
CG12507	5.44077	-0.0010192	0.0335795	0.281176	NA
kat80	874.04	0.00285724	0.0331095	0.662429	0.965142
Mfe2	1391.71	-0.00336139	0.0329387	0.672354	0.966252
Prosalpha4	5262.55	0.00160207	0.0320101	0.873425	0.985538
eas	1987	-0.00958458	0.0332095	0.412534	0.923593
CG32576	287.669	0.00710701	0.0341807	0.224841	0.861544
UQCR-14	1716.41	-0.00541655	0.033046	0.519769	0.941427
caz	2289.29	0.0194416	0.0408818	0.0383134	0.626206
CG9911	2261.33	-0.011719	0.0345704	0.26525	0.883427
CG3632	2335.57	-0.00838236	0.0332634	0.423088	0.926
CG3679	392.039	0.00191957	0.0327377	0.846755	0.982182
Had1	2307.19	-0.00306569	0.0334824	0.468216	0.930683
asRNA:CR45485	74.6866	0.00675609	0.0344043	0.0524337	0.690859
CG9915	828.323	0.000662959	0.0321547	0.944462	0.995953
SWIP	360.597	-0.00245187	0.0330558	0.685652	0.967055
Cyp1	17366.9	-0.0131221	0.0340716	0.299414	0.897924
CG9917	1352.14	0.00065972	0.0329341	0.916559	0.991836
CG32579	275.269	0.0077199	0.0342059	0.27277	0.885198
CalpC	496.244	0.000200882	0.0327656	0.981025	0.998967
CG9919	255.578	0.002064	0.0331051	0.730109	0.970983
CG9921	307.017	-0.0102607	0.0351024	0.145992	0.819882
Dsp1	3184.94	0.0152885	0.0377226	0.0771356	0.773249
sl	622.721	0.00586633	0.0333448	0.453367	0.930683
U2af50	1767.35	-4.38553e-05	0.0320583	0.988618	0.999715
PIG-Q	283.12	0.00648322	0.034015	0.253801	0.876639
nonA	3509.67	0.0112948	0.0345318	0.270729	0.885198
Fur2	1647.75	0.0129622	0.0357629	0.179146	0.838512
CG9992	1060.43	0.0020665	0.0327964	0.761408	0.971578
CG4239	704.105	-0.00979795	0.0347508	0.192296	0.846106
TH1	966.561	0.000438736	0.0323586	0.960433	0.997538
mei-41	431.009	-0.00256578	0.0327523	0.754852	0.971578
CG9981	28.9834	-0.0004451	0.0335296	0.810168	0.977392
CG4301	279.897	-0.00440271	0.0335642	0.404253	0.922091
Traf-like	464.694	0.00258885	0.0334317	0.556761	0.949718
AnxB11	1931.56	0.00415116	0.0330389	0.589654	0.9548
hang	3128.31	0.0115081	0.0344488	0.259313	0.879775
CDC50	1090.98	0.00263027	0.0327508	0.766049	0.971578
rngo	4831.4	-0.0388017	0.0667069	0.0201132	0.507442
eIF2alpha	2452.94	0.000457801	0.0317647	0.961384	0.997538
CG34015	253.393	-0.00190698	0.0331293	0.740529	0.971578
eIF4H1	6315.27	0.00947321	0.0346845	0.205271	0.853233
para	284.423	-0.00359993	0.0334021	0.50266	0.939598
Cnx14D	153.057	-0.00576932	0.0341044	0.124128	0.816306
CG9903	705.512	0.000827987	0.0332363	0.956762	0.996751
CG9902	443.491	0.00141115	0.0328756	0.860134	0.983813
Arp2	2749.83	0.0144663	0.0361114	0.188783	0.844352
Pp2B-14D	1098.22	0.00598261	0.0333409	0.468124	0.930683
CanA-14F	1391.33	0.00599072	0.0334391	0.44917	0.930683
CG13014	177.745	0.000160611	0.0332645	0.976795	0.997994
SMC3	1055.27	0.00086519	0.0318678	0.929486	0.993616
Ubc7	1115.02	0.00176559	0.0322608	0.842537	0.982003
CG9784	369.913	-0.00109911	0.0331536	0.845075	0.982003
Nup153	2982.86	0.00799789	0.0329999	0.321661	0.907046
mir-4965	6.87664	-0.00138571	0.0335904	0.243544	NA
mbt	808.728	0.00673648	0.0333714	0.43198	0.927947
sisRNA:2	11.3108	0.00136125	0.0335827	0.348092	NA
CG9782	662.179	-0.00261984	0.0331753	0.650939	0.963393
Rok	2817.77	0.0511852	0.0924521	0.0191914	0.505019
CG9777	269.483	-0.0116253	0.0363284	0.0122136	0.439056
asRNA:CR45001	2.28045	-0.000157855	0.0335646	0.782955	NA
RpS19a	13724.8	0.00657221	0.0328021	0.506904	0.939914
SNRPG	747.983	-0.00501337	0.0330147	0.537603	0.945278
mthl1	791.683	0.0153185	0.0378309	0.0579562	0.713837
lncRNA:CR46147	0.10139	-9.38636e-05	0.03357	0.911427	NA
CG42512	0.102988	-2.04329e-05	0.0335701	1	NA
CG9723	623.822	0.00011077	0.0326583	0.996543	0.999743
r	1010.45	-0.00204488	0.0323785	0.771607	0.973625
CG15865	130.399	0.0015626	0.0334397	0.735461	0.971578
CG13012	434.824	0.00381144	0.0338045	0.139719	0.817818
CG13010	70.5732	-0.00138521	0.0335062	0.619047	0.956099
sing	11.5734	0.0016223	0.0336093	0.198001	NA
Axs	769.379	0.00881402	0.0341768	0.283302	0.889362
Sep4	432.686	-0.00143107	0.0329713	0.830889	0.980245
CG4678	112.008	0.000898318	0.0333686	0.799245	0.976534
CG9676	1.57171	-0.000335558	0.033569	0.395902	NA
sphe	56.2698	-0.00233578	0.0336312	0.229314	0.867413
CG9673	210.333	-0.00294985	0.0336647	0.23611	0.868306
CG4653	94.3354	-0.000712564	0.0335554	0.543076	0.946276
CG9672	947.332	-0.0202281	0.0433248	0.00407516	0.291303
CG13008	472.75	-0.00180425	0.033427	0.650835	0.963393
CG34325	408.219	-0.000514076	0.0329882	0.932949	0.993781
CG32572	229.612	-0.00251724	0.0334857	0.526504	0.942609
goe	1285.73	0.00789392	0.0332906	0.367727	0.919245
TwdlX	136.832	-0.00228486	0.0336452	0.167713	0.83164
TwdlY	0.106173	-9.39463e-05	0.03357	0.913192	NA
TwdlZ	0.121595	7.68008e-05	0.03357	0.933399	NA
CG32568	360.781	0.00186043	0.0333677	0.666715	0.965389
Twdlalpha	201.468	-0.00184771	0.0335071	0.538411	0.945278
if	1670.55	-0.000234372	0.0328081	0.898534	0.989626
mRpL22	368.887	0.00348633	0.0331243	0.570422	0.951318
CG9609	209.593	0.00292634	0.0334275	0.539281	0.945278
Sap30	1037.19	0.00711212	0.0341592	0.208875	0.853673
Rrp45	227.768	0.00340561	0.0333828	0.464276	0.930683
CG4768	807.702	0.000991755	0.0323351	0.914181	0.991672
CG9132	1795.57	0.0101664	0.0347272	0.217928	0.856424
CG4789	749.66	-0.00112879	0.0325764	0.859018	0.983813
CG9125	284.111	-0.00386756	0.0334855	0.443075	0.930683
CG13005	87.209	0.000902524	0.0334143	0.789138	0.976534
asRNA:CR44053	7.95561	-0.000785224	0.0335665	0.48344	NA
ppk28	34.659	0.00262219	0.0336699	0.18183	0.841997
CG4829	717.472	-0.01295	0.0367647	0.0308889	0.581105
lncRNA:CR44129	0.363413	-1.47966e-05	0.0335701	1	NA
CG13004	3.41289	0.000156749	0.0335629	0.868295	NA
RSG7	156.444	0.00926017	0.035088	0.0701461	0.756702
CG13003	427.387	0.00166511	0.0335268	0.521631	0.941427
CG4872	195.477	0.00343708	0.033377	0.528034	0.942698
Nprl2	268.891	-0.00210903	0.0330858	0.732557	0.971455
Rcp	191.361	0.00914824	0.0349729	0.0932023	0.779885
DENR	860.064	-0.00689455	0.0334542	0.404273	0.922091
CG4880	480.083	0.00671452	0.0337312	0.338562	0.90789
lncRNA:CR43768	7.80778	-1.51965e-06	0.033551	0.988998	NA
CG13002	0.209161	-0.000138081	0.0335702	0.712739	NA
CG33252	226.352	-8.84862e-05	0.0333841	0.829023	0.979425
lncRNA:CR44754	17.7696	-0.00109372	0.0335622	0.4365	0.930293
CG4928	7391.81	0.00783572	0.0346249	0.0944244	0.779885
wus	267.99	0.00299299	0.0332868	0.628116	0.95867
CG13001	312.178	0.00903463	0.0345202	0.214364	0.854845
RhoGAP15B	1052.65	0.0157465	0.0374557	0.090263	0.779885
CG13000	1.0998	0.000307314	0.0335697	0.452399	NA
Ubr1	5786.39	0.00817128	0.034637	0.126345	0.816306
CG45002	115.395	0.00547671	0.034009	0.164986	0.828541
CG43996	67.6182	-0.00263512	0.0335534	0.43761	0.930395
CG43997	94.3935	-6.32396e-05	0.0334115	0.980342	0.998669
CG43077	584.635	-0.00134953	0.0334435	0.69738	0.96788
wcy	1532.77	0.0374385	0.066744	0.0171273	0.48748
CG4949	205.426	0.00599782	0.0338923	0.284509	0.889506
CG8945	4.74055	-0.000504139	0.0335645	0.54592	NA
CG4955	237.029	-0.00310078	0.0336148	0.370198	0.919394
CG4991	23.1293	-0.000685608	0.0335359	0.69248	0.96788
CG16700	1712.73	-0.00336823	0.0335802	0.431664	0.927947
Arpc3B	526.138	0.0053525	0.0337654	0.319415	0.907046
CG5004	1562.17	0.00700196	0.0332207	0.404405	0.922091
mei-218	24.0284	0.00480048	0.0340232	0.0186261	0.499132
RpS5a	20363.1	0.00985296	0.0337046	0.347399	0.910185
snoRNA:Psi28S-1192d	8.93634	0.00191258	0.0336345	0.0638087	NA
snoRNA:Psi28S-1192c	14.0964	0.000225439	0.0335425	0.970456	0.997994
snoRNA:Psi28S-1192b	6.35808	0.00035235	0.0335569	0.74401	NA
snoRNA:Psi28S-1192a	8.66117	-0.000946655	0.0335728	0.376021	NA
snoRNA:Psi28S-2876	5.98123	0.000110348	0.0335586	0.939636	NA
snoRNA:Psi18S-1854c	2.96383	0.000286951	0.0335639	0.696708	NA
snoRNA:Psi28S-1135f	1.08847	-0.000210776	0.0335682	0.684846	NA
snoRNA:Psi18S-1854b	1.79994	0.000130284	0.0335673	0.682241	NA
snoRNA:Psi28S-1135e	0.10139	-9.38636e-05	0.03357	0.911427	NA
snoRNA:Psi18S-1854a	0.190732	-1.16012e-05	0.0335701	1	NA
snoRNA:Psi28S-1135d	1.51758	-0.000291723	0.0335692	0.45197	NA
snoRNA:Psi28S-1135c	1.24413	-0.000326116	0.0335714	0.17513	NA
snoRNA:Psi28S-1135b	0.739952	-0.000231464	0.0335699	0.402888	NA
snoRNA:Psi28S-1135a	1.93328	-9.30854e-05	0.0335643	0.904389	NA
Chchd2	946.001	-0.00325313	0.0331203	0.660113	0.965142
xmas	935.061	-0.00589024	0.0332396	0.502288	0.939598
baz	940.928	0.0159797	0.0378165	0.0869627	0.779885
lncRNA:CR44026	0.888462	0.000124436	0.0335681	0.738591	NA
TTLL1A	68.4036	-0.00150142	0.0335201	0.575555	0.95361
CG5070	11.7501	-0.000374909	0.0335601	0.645727	0.963393
CG32564	8.55333	0.000162863	0.0335541	0.897121	NA
CG32563	0.251807	8.39437e-05	0.03357	0.881233	NA
CG12995	0.130212	-1.22928e-05	0.0335701	1	NA
CG18258	1.39653	0.000229338	0.0335687	0.599011	NA
CG5162	29.2141	-0.00186033	0.0335723	0.404474	0.922091
CG12998	0.106173	-9.39463e-05	0.03357	0.913192	NA
CG10598	0.106173	-9.39463e-05	0.03357	0.913192	NA
CG10597	3.12102	0.000146438	0.0335681	0.667883	NA
f	35.5016	0.00496366	0.0340071	0.0735281	0.766151
CG8915	300.404	-0.000882491	0.0329137	0.888374	0.986306
CG42854	63.4772	0.000372384	0.0334255	0.902398	0.989904
CG8675	229.841	0.00256788	0.0333536	0.601427	0.9548
CG8664	6803.53	-0.00677543	0.0344043	0.047821	0.676091
CG5445	1598.26	0.0160844	0.0378809	0.0881975	0.779885
CG8661	1474.78	-0.00445792	0.0338462	0.173053	0.834022
Fim	3549.67	0.0175396	0.0396521	0.0293792	0.57658
B-H2	139.761	0.0018438	0.0333688	0.633707	0.960742
B-H1	96.3635	4.2042e-05	0.0334802	0.996325	0.999743
CG8611	328.23	-0.000798843	0.0331791	0.861639	0.983813
CG12994	8.12327	0.00188848	0.0336302	0.12831	NA
CG5613	109.951	-0.00449399	0.0337325	0.290617	0.894225
p-cup	119.62	-0.00512057	0.0339644	0.152005	0.824494
CG8568	22.3711	-3.33384e-05	0.0335288	0.976513	0.997994
CG43658	2007.75	0.0150934	0.0378637	0.0463833	0.671448
lncRNA:CR44692	8.66411	-0.0010572	0.0335793	0.25835	NA
ppk23	2.28474	-0.00028298	0.033564	0.677828	NA
Ankle2	2240.68	0.00213484	0.0319734	0.828538	0.979222
asRNA:CR44124	25.9083	0.00238177	0.0336484	0.197699	0.849333
CG12991	1089.79	0.0130373	0.0366546	0.0579066	0.713837
CG12992	381.455	-0.000972913	0.0334251	0.53658	0.944787
X11L	1830	0.0129732	0.0363301	0.103114	0.785877
stas	902.684	0.0115527	0.0358409	0.0892489	0.779885
CG8326	209.096	0.0050257	0.0336646	0.347531	0.910185
corolla	325.647	-0.00713242	0.034397	0.12061	0.811923
ND-24	500.701	-0.00274072	0.0332009	0.646449	0.963393
CG8289	1798.27	-0.00604393	0.0333894	0.419263	0.923685
CG5800	320.69	-0.00802439	0.034302	0.222242	0.857131
RhoGAPp190	2697.7	0.0119566	0.0352728	0.242859	0.872758
IntS2	681.923	0.00460927	0.0335224	0.42085	0.924428
beta-Spec	6010.23	0.00483137	0.0326301	0.631968	0.959872
CG12990	0.971689	-0.00042411	0.0335722	0.24646	NA
chas	1124.1	0.00236329	0.0328318	0.769014	0.972808
CG8188	1642.75	0.00753699	0.0329278	0.461597	0.930683
par-6	1711.42	0.0110949	0.0352054	0.186497	0.843386
CG8173	420.931	-0.0013835	0.032919	0.834115	0.981268
CG42684	1424.71	0.0288149	0.0496116	0.0334047	0.597371
unc-4	139.047	0.0108694	0.0358174	0.035846	0.609029
OdsH	25.5698	-0.000893811	0.0335308	0.641142	0.962348
CG12986	0.322215	-4.58266e-05	0.0335696	0.831892	NA
Socs16D	1272.04	0.0198379	0.0391881	0.11376	0.801595
lncRNA:CR44691	0.263231	-7.04178e-06	0.0335701	1	NA
CG6398	1344.81	0.0174219	0.0389019	0.0573256	0.709468
[truncated: 14,211 more rows]

## Sheet: HvsM
Gene	baseMean	log2FoldChange	lfcSE	pvalue	padj
lncRNA:CR40469	122.766	0.151833	0.346212	0.398885	0.713124
CG17636	241.23	0.498409	0.426953	0.0542438	0.212153
RhoGAP1A	3552.81	-0.191307	0.153507	0.17319	0.461928
lncRNA:CR45473	222.276	0.174629	0.240702	0.34277	0.664339
tyn	1440.04	-0.793711	0.227436	8.26572e-05	0.00112042
CG17707	12.1581	-0.0168926	0.345293	0.883338	0.963005
lncRNA:CR43863	7.27159	-0.0338727	0.356122	0.727908	0.905403
CG3038	744.701	0.0783126	0.1864	0.627101	0.862677
G9a	1679.2	0.145972	0.116103	0.185906	0.480762
CG42376	302.255	-0.110275	0.235385	0.546204	0.819055
cin	1039.72	-0.104341	0.126333	0.381225	0.697978
CG13377	1117.87	0.683302	0.181591	3.8422e-05	0.000582437
asRNA:CR43906	54.2322	-0.000942219	0.28418	0.990618	0.997861
CG13376	0.653936	0.0225557	0.369088	0.731453	NA
ewg	1966.86	-0.147099	0.163275	0.314535	0.637533
CG3777	1927.54	0.313918	0.13702	0.014002	0.0779619
CG13375	113.567	-0.0388239	0.275627	0.807327	0.936331
CG12470	825.262	0.0992169	0.261999	0.624865	0.861571
Or1a	5.30462	0.0257264	0.363934	0.644858	NA
CG32816	66.09	-0.0715704	0.299099	0.682794	0.888917
CG43181	1.83238	0.0221051	0.364457	0.738497	NA
CG43182	10.7083	0.195993	0.433623	0.0504109	0.201284
y	5.77456	0.059622	0.369795	0.277438	NA
lncRNA:yar	14.6575	-0.121667	0.386884	0.139741	0.403801
ac	98.7836	-0.144539	0.310868	0.435656	0.741723
lncRNA:CR44751	22.1858	1.19506	1.03986	0.0076527	0.0477773
lncRNA:CR44752	5.04617	-0.0238346	0.364645	0.616415	NA
lncRNA:CR44753	0.894275	0.0105455	0.367675	0.804268	NA
sc	227.577	-0.429206	0.28412	0.0464306	0.189834
l(1)sc	18.3551	0.149394	0.36445	0.349519	0.670556
Pgcl	6.86141	0.0365226	0.355364	0.709918	0.89875
ase	148.071	0.759337	0.29652	0.00176934	0.0145467
Cyp4g1	2415.69	0.731906	0.482718	0.0151635	0.0826966
ebo	1962.89	-0.0663306	0.169858	0.661015	0.878606
CR18275	124.103	0.165698	0.262469	0.39618	0.711403
CG13373	142.377	0.0592847	0.248748	0.761233	0.916158
CG32817	71.0194	0.0421407	0.290212	0.830624	0.944834
CR18166	166.721	-0.0369314	0.22923	0.825441	0.943557
CG3176	103.425	-0.0063678	0.251015	0.96992	0.991779
CG18273	580.407	0.341957	0.151968	0.0136976	0.0766209
CG3156	276.425	0.122832	0.217919	0.489036	0.781467
asRNA:CR45797	3.77327	0.0437286	0.368142	0.462746	NA
CG17896	1857.05	0.508492	0.235975	0.00894084	0.054113
CG17778	25.6906	0.0684605	0.340665	0.616559	0.85767
svr	6566.11	-0.318846	0.191978	0.0568015	0.219334
asRNA:CR44891	16.0157	-0.186347	0.40182	0.179035	0.470877
asRNA:CR44892	10.4451	-0.0466124	0.35433	0.707979	0.898558
elav	2458.75	0.131896	0.175975	0.400295	0.713985
arg	133.222	-0.0623643	0.32949	0.68303	0.889048
CG4293	453.241	0.406578	0.244855	0.0382444	0.165477
Appl	2812.66	0.0994133	0.158774	0.489508	0.781861
vnd	16.4238	0.209286	0.400337	0.218313	0.526036
CG13366	2175.41	-0.0882752	0.135154	0.482192	0.77759
lncRNA:CR45474	5.18436	-0.045509	0.361432	0.601725	NA
CG13365	154.195	-0.137221	0.257422	0.468562	0.767448
Vsp37A	913.866	0.03033	0.140388	0.812902	0.93775
CG13369	339.357	-0.0328233	0.236735	0.855302	0.952414
CG13364	1123.88	-0.0257789	0.14199	0.840651	0.947991
lncRNA:CR45475	0.130212	0.0083377	0.368795	0.959592	NA
CG17829	296.831	0.0326047	0.197348	0.840691	0.947991
RpL36	19203.8	0.00798177	0.121635	0.943094	0.982493
Mybbp1A	426.647	0.136781	0.188888	0.405572	0.717747
Dredd	977.481	-0.0784182	0.133097	0.524695	0.806232
su(sable)	1399.6	0.055786	0.126762	0.634912	0.866773
CR44839	22.6156	0.212933	0.382769	0.227572	0.538044
CG13367	346.191	-0.123779	0.193226	0.47517	0.772461
Roc1a	3063.95	-0.148089	0.121683	0.199668	0.502177
Hmt4-20	2965.25	-0.121873	0.153475	0.387906	0.704168
SkpA	4103.27	-0.133063	0.136949	0.296199	0.619501
sdk	3370.15	-0.134042	0.189736	0.440956	0.745927
CG13362	3.31583	0.0235134	0.362697	0.720211	NA
CG5254	1387.77	0.33519	0.235219	0.0822109	0.284098
CG13361	4.39153	0.0647063	0.366169	0.425414	NA
CG5273	1899.14	0.138844	0.183746	0.384022	0.700742
lncRNA:CR44965	0.0877435	0.00426329	0.368775	0.901537	NA
RpL22	5514.31	0.0347822	0.166163	0.814198	0.938443
lncRNA:CR42491	1132.79	0.0601668	0.198099	0.723496	0.903644
snoRNA:Psi18S-531	89.0763	0.135611	0.288972	0.488783	0.781194
snoRNA:Psi28S-2179	42.7223	0.161977	0.324934	0.392451	0.70861
lncRNA:CR44966	0.117837	-0.00909161	0.368814	0.908696	NA
fz3	370.825	0.333429	0.184476	0.0387226	0.167103
tw	780.352	-0.251286	0.164072	0.0877828	0.296397
CG13360	839.96	3.19466	0.560653	1.80287e-10	1.40227e-08
lncRNA:CR44469	2.92069	0.0189372	0.362417	0.806875	NA
CG16989	711.93	0.492471	0.192851	0.0036452	0.0259716
Rbf	1134.79	0.196066	0.115239	0.0733666	0.263005
CG13359	125.98	0.117499	0.307837	0.547724	0.820288
CG13358	3.98148	0.0357455	0.366171	0.555328	NA
Sec22	1624.49	-0.0268947	0.145287	0.839164	0.947376
CG43867	1278.45	-0.31494	0.174563	0.0423396	0.17778
CG3713	0.434702	-0.00899494	0.368792	0.615001	NA
CG14634	0.0877435	0.00426329	0.368775	0.901537	NA
CG11663	64.427	0.193373	0.354305	0.321977	0.644665
Lztr1	1064.65	0.226664	0.133831	0.0684619	0.251714
MED22	324.515	0.0263507	0.21749	0.88131	0.961925
CG3708	74.6698	0.035348	0.310539	0.84688	0.950131
CG3706	11.0067	-0.00280528	0.34968	0.982505	0.995639
CG32815	149.492	0.242606	0.250662	0.204474	0.507202
TRAM	2787.42	0.671236	0.118261	3.48175e-09	1.98673e-07
CG3704	248.667	0.310475	0.263448	0.116485	0.360008
mus81	120.279	0.273326	0.304685	0.185675	0.480584
CG3703	74.1915	0.175735	0.286979	0.372379	0.690132
CG3699	168.924	-0.00531116	0.296865	0.983554	0.995639
CG3690	203.236	0.90158	0.401324	0.00392396	0.0275521
CG18823	19.7164	0.133683	0.371767	0.364548	0.682753
TfIIA-S-2	29.8327	0.301253	0.429469	0.136753	0.398785
CG14631	37.3225	0.143457	0.355147	0.39683	0.711984
su(w[a])	3477.46	0.0756261	0.126272	0.518796	0.801647
CG11638	154.915	0.0946786	0.265367	0.624624	0.861571
CG32814	13.3308	0.0512762	0.351133	0.661859	0.878705
CG3021	276.974	-0.0270578	0.185991	0.876558	0.960547
CDC45L	346.413	0.835819	0.221845	2.25914e-05	0.000371322
CG33082	74.1127	0.17195	0.351409	0.310763	0.633493
CG14630	0.117837	-0.00909161	0.368814	0.908696	NA
CG42259	484.24	0.954968	0.297892	0.000138202	0.00171995
lncRNA:CR44779	252.458	0.737244	0.362599	0.00458767	0.0312479
CG14629	5108.16	-0.37345	0.22331	0.0383553	0.165792
CG3655	1205.43	-0.620267	0.447353	0.0259353	0.124139
CG14628	103.833	0.105907	0.306917	0.573011	0.835022
eIF4E7	388.064	0.134545	0.281596	0.5122	0.798015
CG11378	170.559	-0.347679	0.252596	0.0769428	0.271366
CG11384	1.17191	0.0135077	0.369014	0.97287	NA
CG11379	85.8233	0.142193	0.329741	0.463546	0.762866
CG14627	3.87764	-0.0154167	0.364564	0.799857	NA
CG14626	0.657239	-0.0173521	0.368524	0.523625	NA
CG11380	28.4205	-0.14464	0.401355	0.0630265	0.236454
CG14625	0.117837	-0.00909161	0.368814	0.908696	NA
CG11381	0.381068	-0.00270625	0.368668	0.730271	NA
CG14624	0.0877435	0.00426329	0.368775	0.901537	NA
CG11382	176.753	-3.77738	0.907301	1.21216e-06	3.17421e-05
CG11398	168.22	-0.160103	0.230499	0.379914	0.696846
CG3638	2347.19	-0.175153	0.159751	0.235598	0.548959
CG11403	257.462	0.303347	0.258224	0.124375	0.3743
Atf3	579.565	1.38773	0.278438	3.96151e-08	1.63297e-06
CG32812	42.1212	0.206996	0.366466	0.266313	0.586886
DAAM	995.32	-0.1895	0.173932	0.211207	0.516244
CG32811	27.9985	-0.0067804	0.344492	0.940131	0.981875
lncRNA:CR46248	0.214272	0.00430588	0.367959	0.849566	NA
fs(1)N	96.634	-0.0619074	0.284702	0.73169	0.906513
CG11409	232.716	-1.19503	0.368683	7.89466e-05	0.00107682
Naa30A	1170.25	-0.17175	0.139469	0.181236	0.474116
MTPAP	239.338	0.0765081	0.18982	0.638913	0.868215
Tsp2A	304.396	-0.562353	0.291522	0.0108711	0.0631908
CG12773	1908.9	-0.665374	0.172492	2.7327e-05	0.000434936
CG11417	330.343	0.130599	0.180311	0.406637	0.718627
png	12.6467	-0.0713802	0.356998	0.538734	0.814305
CG14770	3.85974	-0.00592297	0.365337	0.919123	NA
ssx	1810.12	-0.0614124	0.154768	0.649918	0.873982
AMPKalpha	1780.28	0.0378424	0.110454	0.720025	0.902096
CG3719	361.938	0.0194943	0.180735	0.902262	0.969635
CG32813	561.433	-0.0704252	0.189722	0.664007	0.879491
Rilpl	1408.29	-0.0237428	0.141921	0.850302	0.950868
futsch	1108.99	0.624248	0.215397	0.00116345	0.0102101
Gr2a	0.880224	-0.0289183	0.368901	0.395993	NA
CG14785	286.54	0.200859	0.262632	0.307552	0.630695
Lrpprc2	328.728	0.0762171	0.199528	0.646777	0.872721
CG14787	40.2966	0.362093	0.486613	0.0916554	0.304439
Ns3	404.894	0.138464	0.176593	0.365794	0.68423
O-fut2	195.948	0.0840585	0.207579	0.620875	0.859963
CG14777	108.836	0.0839651	0.252534	0.647022	0.872749
CG14778	4.609	-0.0117932	0.365651	0.767475	NA
CG32808	38.008	-0.0897045	0.309828	0.614283	0.856828
pck	967.196	0.0133849	0.127101	0.911305	0.972718
CG14780	23.7675	0.0477948	0.331569	0.736584	0.907329
Rab27	46.7058	0.274741	0.377432	0.180548	0.473073
mei-38	95.3197	0.207988	0.315564	0.317976	0.640408
rush	1078.12	0.0553889	0.147539	0.67918	0.886878
sta	23455	0.145037	0.106268	0.152713	0.428035
snoRNA:M	0.739161	-0.0218356	0.369054	0.395463	NA
snoRNA:Me28S-G980	0.332992	0.00606552	0.368722	0.941336	NA
inc	2150.96	-0.15651	0.165579	0.296952	0.620149
Nmdar2	149.395	0.334564	0.284324	0.113571	0.354098
CG14795	88.0479	1.09958	0.589097	0.00294913	0.0219455
Mur2B	76.4527	0.341462	0.347357	0.11718	0.361215
br	42538	-0.905273	0.224947	8.58603e-06	0.000167453
dor	577.61	-0.277587	0.161422	0.0561276	0.217374
CG3740	218.109	0.19835	0.231457	0.283175	0.605407
hfw	1162.97	-0.340598	0.173495	0.0269104	0.128008
CG32809	509.367	0.201497	0.185795	0.210397	0.515732
CG14797	2.83811	0.0522953	0.3701	0.270934	NA
b6	45.6997	-0.374088	0.700275	0.00252833	0.0193678
CG14798	21.3514	0.121821	0.35487	0.394283	0.70985
a6	248.517	-0.100941	0.200021	0.545317	0.818239
CG3795	48.155	0.233708	0.367763	0.2375	0.551424
Scgdelta	99.9858	0.279884	0.326862	0.181338	0.474217
prage	3763.68	-1.74002	0.383501	1.73842e-07	5.8246e-06
Adar	2182.23	-0.0411748	0.196419	0.807188	0.936331
CG32806	152.47	0.408472	0.330995	0.081778	0.283296
CG14810	65.494	-0.2002	0.337661	0.302682	0.626191
CG14811	38.3774	0.222218	0.402006	0.193412	0.492164
CG14812	596.793	-0.21611	0.186239	0.184064	0.478552
deltaCOP	1968.71	0.21083	0.117439	0.0576565	0.221392
CG14814	400.178	0.172551	0.221752	0.336783	0.659591
MED18	357.008	-0.0533306	0.181877	0.736297	0.907232
Pex5	623.114	0.0172616	0.147446	0.899752	0.969335
CG14803	211.372	0.465345	0.27253	0.0292995	0.136832
Pgam5	515.362	0.224445	0.163422	0.128464	0.382639
Vps26	1515.41	-0.0925789	0.116646	0.400452	0.714116
CG14817	333.694	-0.101082	0.188621	0.537978	0.814091
CG14805	463.593	0.124718	0.173576	0.412359	0.723843
CG14818	1236.48	-0.0705616	0.142826	0.595841	0.847551
CG14806	333.308	0.0616944	0.206882	0.724533	0.903865
trr	1030.68	0.0790326	0.148941	0.556053	0.824482
mRpL16	313.607	-0.127532	0.185722	0.424985	0.734271
arm	7863.79	-0.126135	0.125759	0.281894	0.604007
CG32803	556.184	-0.326735	0.213982	0.0628128	0.235923
asRNA:CR45929	8.19308	-0.0320311	0.353459	0.770654	0.919828
asRNA:CR43864	15.1103	0.112288	0.359767	0.45224	0.755101
CG32801	23.5798	-0.071382	0.33065	0.65842	0.877425
Edem1	1044.29	-0.0392233	0.172838	0.795338	0.931661
mip130	761.167	-0.00830385	0.159132	0.955993	0.987273
Rbcn-3B	1221.81	-0.156391	0.131044	0.201461	0.503922
eIF2Bepsilon	506.666	0.201189	0.178243	0.195251	0.495214
Ocrl	771.801	0.125126	0.144975	0.342115	0.663758
CG11596	546.79	-0.0378489	0.180204	0.824061	0.942718
CG3857	187.75	0.0789264	0.228658	0.667115	0.880881
CG3587	260.297	-0.833644	0.304538	0.000665556	0.00640202
Hr4	3344.06	-4.4716	1.3832	1.08683e-05	0.000205821
PIG-K	422.712	0.0925192	0.173373	0.5423	0.816574
mir-2496	0.403405	0.00287969	0.367697	0.962645	NA
east	3745.24	0.0188286	0.12665	0.872857	0.958404
Actn	4024	1.45667	0.303476	6.53804e-08	2.49673e-06
mir-4954	19.8651	0.558596	0.865862	0.0227528	0.112575
usp	1030.27	-0.102883	0.158048	0.478829	0.77542
CG4313	119.591	-0.0447416	0.266494	0.812174	0.937516
CG4325	132.763	0.129148	0.258006	0.489455	0.781861
moody	417.985	-0.239844	0.21631	0.174943	0.464942
Sik2	398.052	-0.0565399	0.166941	0.706895	0.898278
asRNA:CR44896	2.17026	-0.0115521	0.367965	0.425137	NA
CG4281	858.939	0.327713	0.130419	0.00728369	0.0458238
CG14054	65.1564	0.224415	0.365057	0.259117	0.578355
asRNA:CR44381	47.5373	-0.0647386	0.329337	0.690647	0.890957
CG4199	2376.74	0.0416925	0.147443	0.756433	0.915044
CG4194	19.2275	-0.0966143	0.354609	0.463696	0.762921
asRNA:CR44382	33.8874	-0.0878739	0.326321	0.594048	0.846728
Rtca	491.727	0.210588	0.160376	0.135867	0.397175
CG4045	247.513	0.318533	0.224249	0.0822966	0.284113
CG4025	387.928	0.00572606	0.1616	0.96681	0.991034
CG16903	852.702	0.214129	0.16165	0.141011	0.405945
Unc-76	1610.35	-0.0096816	0.142142	0.940576	0.982046
csw	1749.12	-0.229401	0.150332	0.083768	0.287371
snoRNA:Me18S-C1024	0.558891	-0.0195444	0.369142	0.664299	NA
ph-d	952.418	0.0121203	0.147079	0.923549	0.97685
ph-p	1473.52	0.191396	0.161986	0.191122	0.488952
D2hgdh	302.882	1.74001	0.561224	4.88622e-05	0.000719823
Pgd	1331.55	-0.760394	0.166961	1.0384e-06	2.76914e-05
bcn92	311.947	0.0713456	0.218366	0.682934	0.889011
wapl	1080.72	0.0909865	0.148645	0.505624	0.794616
Cyp4d1	1899.74	0.285457	0.245161	0.145701	0.414787
CG3630	1110.48	0.235247	0.155014	0.0974492	0.316679
ND-B14.5A	332.891	0.00720574	0.202435	0.965465	0.99079
Cyp4d14	132.285	0.277047	0.414831	0.155714	0.433563
asRNA:CR45479	64.3027	-0.176172	0.356552	0.335886	0.65931
asRNA:CR44690	429.442	-0.188792	0.174946	0.221226	0.529653
Cyp4d2	454.286	-0.0849237	0.263089	0.660637	0.878495
Cyp4ae1	9.83726	0.0997548	0.368525	0.364654	0.682753
pn	187.942	-0.559457	0.393703	0.0230869	0.113729
Nmd3	492.021	0.284603	0.157318	0.0448142	0.1859
CG17776	191.663	0.0911441	0.210454	0.594764	0.84743
CG17777	15.3837	0.0590547	0.358875	0.621727	0.86057
CG3457	8.19871	0.0609494	0.358661	0.531543	0.810331
Mct1	3900.48	-0.179945	0.213636	0.28927	0.612874
CG14053	144.579	-0.0327465	0.242725	0.852694	0.951518
asRNA:CR43637	133.344	0.127581	0.314687	0.524619	0.806232
FarO	351.813	0.549439	0.507998	0.0406547	0.173266
SmydA-8	93.3925	0.358646	0.336906	0.104939	0.334717
Vinc	1707.93	-0.0684761	0.169021	0.641694	0.870267
CG14052	9.50167	-0.0268641	0.367043	0.42049	0.730269
pcx	2393.02	-0.457205	0.164189	0.00220623	0.0173982
kz	228.553	0.16726	0.228631	0.362898	0.681613
fs(1)K10	701.303	0.0233153	0.142588	0.859201	0.953152
Or2a	8.8478	0.0633375	0.356189	0.595555	0.847551
crn	614.288	0.176551	0.140782	0.171832	0.460581
CG3191	69.7351	0.235111	0.327819	0.252754	0.570618
CG3091	257.599	-0.144838	0.30093	0.451529	0.754544
CG3078	174.051	0.0263173	0.252001	0.887863	0.9652
temp	166.074	0.138724	0.238609	0.452406	0.755168
CG3071	334.453	0.166687	0.205214	0.325474	0.648012
CG2924	4352.54	-1.37185	0.350604	7.35232e-06	0.000147125
lncRNA:CR45480	1.74463	-0.0334521	0.366353	0.600081	NA
CG2918	4809.74	-0.172459	0.194204	0.3377	0.660291
Vml	0.364784	-0.00931425	0.368866	0.906784	NA
CG2865	1384.23	-0.697356	0.32098	0.00517402	0.0345296
Raf	719.603	-0.0859536	0.17562	0.584486	0.841679
lncRNA:CR34052	0.130212	0.0083377	0.368795	0.959592	NA
CG14050	90.1938	-0.296126	0.340372	0.169336	0.4567
CG2854	130.774	0.119921	0.302164	0.534483	0.812835
lncRNA:CR33218	148.702	-0.0145831	0.299319	0.928491	0.978513
Ilp6	2413.87	-1.21072	0.291069	2.24797e-06	5.39968e-05
mRpL14	176.074	-0.204241	0.230074	0.26895	0.589599
CG2841	2790.08	-1.04473	0.236887	1.2725e-06	3.29916e-05
PsGEF	199.991	0.118588	0.23507	0.513431	0.798246
CG12496	2.65939	0.0237402	0.365761	0.596626	NA
CG32797	15.9555	0.000844842	0.344022	0.99144	0.998008
gt	26.1243	0.160485	0.360939	0.309143	0.632269
tko	227.963	-0.0204774	0.222205	0.908264	0.971792
boi	850.536	-0.306794	0.186526	0.058517	0.224161
z	691.004	0.155916	0.16508	0.292823	0.61665
trol	9669.41	-0.114171	0.137174	0.361179	0.680675
mir-4955	0.102988	0.0186183	0.369107	0.677894	NA
Pdfr	40.8937	0.244144	0.382326	0.20168	0.504278
Vha36-3	168.396	-0.203907	0.235811	0.276362	0.597785
AANATL7	27.1259	0.220296	0.389933	0.222416	0.531045
CG13760	137.367	-0.156012	0.27164	0.418003	0.728079
wds	588.695	0.21478	0.149255	0.113884	0.354738
egh	2879.75	-1.38821	0.265104	1.73939e-08	8.05978e-07
Klp3A	1135.05	0.00417492	0.121555	0.977942	0.994121
Zw10	658.457	0.0719345	0.142326	0.581047	0.839511
Smyd3	264.909	0.802977	0.312887	0.00138501	0.0118264
eIF3g1	2649.26	-0.0376115	0.108184	0.723772	0.903771
Tsp3A	506.812	-0.444715	0.240761	0.0214605	0.107731
Seipin	152.903	0.0233331	0.229272	0.90166	0.969497
brv3	156.859	0.16981	0.287595	0.40382	0.716662
PI4KIIIalpha	1199.89	0.0937878	0.141133	0.476897	0.774034
sgg	5628.28	-0.431973	0.221815	0.0208888	0.105184
HLH3B	10.0226	-0.0621953	0.354275	0.602865	0.851268
CG2652	51.1827	-0.105612	0.317831	0.553901	0.823661
lncRNA:CR44470	0.311754	-0.00639399	0.368712	0.767705	NA
per	46.456	0.126591	0.330031	0.475786	0.773275
CG2650	9.86498	0.0444524	0.353884	0.70406	0.897164
Spg7	591.526	0.288101	0.180859	0.0656759	0.243526
CG2662	114.183	0.10122	0.248703	0.59288	0.846037
Ugalt	548.005	0.280328	0.204443	0.108379	0.342737
eIF2Bbeta	612.222	0.11326	0.177062	0.467088	0.766045
CG2680	114.381	0.301481	0.324916	0.163475	0.445556
CG2681	14.1245	0.109526	0.370703	0.332653	0.65582
CG2685	273.081	0.244821	0.221132	0.177287	0.468382
CG2694	541.904	0.346939	0.232695	0.0726364	0.261665
CG2701	644.334	-0.0834421	0.157822	0.558149	0.825973
fs(1)Yb	42.2648	0.0634651	0.334058	0.684136	0.889697
fs(1)Ya	1.23637	-0.014304	0.366168	0.758122	NA
vilya	5.85451	0.0940643	0.370739	0.365712	NA
dwg	263.263	0.289156	0.229497	0.116528	0.360055
ttm50	401.423	0.251491	0.187216	0.117738	0.361997
CG2712	105.425	0.147287	0.258381	0.438554	0.744163
crm	377.039	0.149455	0.214565	0.392292	0.708511
Syx4	242.01	-0.299331	0.275874	0.132362	0.390598
kirre	145.327	0.0200692	0.242534	0.912892	0.973171
CG32795	912.744	-0.1081	0.159382	0.449721	0.752911
w	786.045	-1.77703	0.281142	4.91925e-12	5.35666e-10
CG12498	59.8387	0.133735	0.33273	0.47063	0.768884
CG14416	2.63898	-0.014149	0.367129	0.584741	NA
CG14417	1.33268	-0.00301749	0.366138	0.929664	NA
CG14418	0.85208	0.00519154	0.366616	0.947449	NA
CG14419	23.8549	0.0479499	0.363239	0.462456	0.762454
CG3526	87.1395	0.227311	0.352808	0.283617	0.605858
CG3588	2926.09	0.368648	0.396661	0.0873013	0.295535
CG14424	1.41587	0.0458567	0.371273	0.382481	NA
CG32793	8.67351	0.0234564	0.355725	0.802824	0.93521
CG3592	7.86055	0.00505796	0.356574	0.980751	0.995222
CG3598	3.64249	0.0284893	0.364279	0.691267	NA
CG14420	1.29126	0.0219312	0.367619	0.721789	NA
CG14421	0.189134	0.0025259	0.368743	0.860134	NA
CG14422	1.2244	-0.00838023	0.368703	0.438029	NA
CG14423	0.44407	-0.0072646	0.368786	0.943527	NA
CG17959	1.58177	0.0329332	0.367816	0.538647	NA
CG3603	336.515	0.00379839	0.274655	0.979305	0.994477
rst	678.276	0.16645	0.205659	0.324446	0.646764
N	3630.38	0.0158728	0.179847	0.921899	0.975895
CG18508	469.757	-0.0577517	0.183891	0.718147	0.902038
Fcp3C	51.3937	-0.112907	0.321453	0.522884	0.805216
CG3939	880.598	0.0557385	0.147767	0.679269	0.886892
dnc	2483.88	0.198103	0.172503	0.201658	0.504278
CG14265	336.196	3.44164	0.715194	4.19707e-09	2.34372e-07
ng2	149.421	2.95077	0.528861	7.44997e-09	3.96848e-07
ng3	1048.41	3.96962	1.47744	2.94595e-05	0.000463233
ng1	92.8815	2.75506	0.888744	4.98945e-05	0.000732417
Pig1	1584.31	1.20216	0.357834	5.32064e-05	0.000773357
Sgs4	71974	-0.0950218	0.220473	0.591024	0.845327
lncRNA:CR44886	1.26497	0.00675397	0.365884	0.897453	NA
CG10793	161.695	-0.0210823	0.277173	0.901725	0.969497
lncRNA:CR44999	2.12641	-0.00463855	0.366815	0.939154	NA
Myc	1337.01	0.420891	0.214202	0.0204239	0.103442
CG12535	116.357	-0.0141463	0.318194	0.922773	0.976504
CG14269	116.03	0.0687173	0.31301	0.712813	0.899719
CG16782	638.584	0.184507	0.256627	0.362368	0.681547
CG10801	102.312	0.0242469	0.264976	0.902628	0.969635
CG16781	230.444	-0.0816293	0.271778	0.669913	0.882079
CG12206	415.617	0.501025	0.23888	0.0111246	0.0645209
CG10804	53.5633	0.0627358	0.320207	0.709709	0.89875
CG10802	390.679	0.123646	0.191645	0.448152	0.751704
CG14270	321.331	0.0129453	0.195816	0.938546	0.981701
CG10803	1290.79	-0.183109	0.180937	0.254445	0.572369
Gas8	131.471	0.222936	0.348565	0.293606	0.617504
DIP-alpha	98.9866	0.269569	0.294011	0.184541	0.479118
CG13021	109.093	0.40289	0.372343	0.0991124	0.321046
lncRNA:CR34335	2003.41	0.0341706	0.240326	0.856607	0.952731
ppk8	1.85456	0.0365989	0.367136	0.49393	NA
CG2875	396.715	0.329715	0.201467	0.0538629	0.210853
AstA-R1	20.4152	0.00321219	0.339445	0.976809	0.994001
Ilp7	4.73368	-0.0467543	0.36138	0.610125	NA
Parg	339.997	0.315705	0.213411	0.0792805	0.277291
Mnt	1270.62	-0.466871	0.213881	0.011145	0.0645532
lncRNA:CR45102	892.584	-0.260187	0.248323	0.178223	0.470189
Rala	1973.26	-0.437374	0.192985	0.00890973	0.0539497
Tlk	2851.87	0.0131859	0.126532	0.91143	0.972773
mir-4962	1.29706	0.0206106	0.365823	0.712812	NA
HIP-R	3565.63	-0.28968	0.146441	0.0322605	0.146371
lncRNA:CR44117	4.7684	-0.0172698	0.359125	0.826452	NA
Crg-1	7.35881	-0.0687885	0.364584	0.467449	0.766201
CR42499	0.342145	0.00781151	0.368755	0.921808	NA
CR33221	43.6512	0.0561801	0.337024	0.711498	0.899358
HIP	2065.69	-0.449756	0.220861	0.0158563	0.0855467
lncRNA:CR44118	4.99171	0.0095356	0.358024	0.942006	NA
fd3F	3.93282	-0.0240768	0.363678	0.689793	NA
ec	1692.89	0.118237	0.134085	0.345706	0.667455
tRNA:Pro-CGG-3-1	0.543012	-0.00766791	0.368039	0.911064	NA
CG2901	119.829	0.160554	0.300637	0.427782	0.736117
lncRNA:roX1	9413.67	-0.118142	0.322162	0.563421	0.828893
yin	2309.49	-1.08456	0.419936	0.000847825	0.00784043
CG2930	880.159	-0.719988	0.179447	1.16979e-05	0.000219622
VhaAC39-1	3405.29	-0.0187346	0.156525	0.894737	0.968243
CG15239	2.18163	0.0430546	0.366982	0.47787	NA
CG42541	105.494	-0.101211	0.290233	0.603553	0.851539
CG2938	914.037	-0.266418	0.178141	0.0884173	0.297617
Glos	269.139	0.134812	0.206594	0.432426	0.739188
CG32786	155.265	-0.0497344	0.254012	0.783079	0.926269
CG32783	195.966	-0.146499	0.248602	0.438421	0.744163
Vap33	6274.98	-0.11273	0.136744	0.363999	0.682312
lva	2899.8	0.402436	0.118361	0.00031622	0.00346358
CG6428	151.203	0.388851	0.262804	0.0558979	0.216923
CG6414	149.724	0.839754	0.356034	0.00195792	0.0157829
asRNA:CR45481	1.94184	0.0280163	0.367056	0.51712	NA
lncRNA:CR43298	1.98251	0.0195296	0.365947	0.716666	NA
lncRNA:CR45482	9.0808	0.0876128	0.366868	0.426082	0.735192
lncRNA:CR46349	8.40159	0.000510804	0.358254	0.992083	0.998097
CG43689	135.414	0.125884	0.249419	0.500655	0.79096
CG6379	568.923	-0.132692	0.154448	0.342097	0.663758
CG15375	53.9546	0.183699	0.344885	0.344325	0.665872
Xpac	226.767	0.155671	0.19909	0.360393	0.680351
brn	125.069	-0.012355	0.233101	0.948016	0.984166
cib	23781.9	-1.35291	0.271851	4.28989e-08	1.74629e-06
Nsun2	462.294	-0.0347942	0.15971	0.791557	0.930401
dgt4	97.1517	0.292081	0.301394	0.16716	0.452606
Tip60	561.42	-0.0308467	0.151028	0.820367	0.941484
tyf	3864.57	0.0452447	0.13477	0.723093	0.903345
GlcAT-I	441.482	-0.0975675	0.192511	0.5459	0.818811
Fas2	3008.91	-0.208992	0.201115	0.21247	0.517974
CG43288	22.1231	0.245183	0.419567	0.158152	0.438205
CG15570	6.11746	-0.0368794	0.360654	0.646282	NA
Femcoat	1.55799	-0.0196004	0.36876	0.316649	NA
Muc4B	46.0851	0.0693024	0.313709	0.697341	0.893525
CG43134	0.373402	-2.34373e-05	0.368624	0.990326	NA
CG43135	0.295307	0.00217254	0.368741	0.825997	NA
CG15576	157.577	0.0793447	0.291211	0.685773	0.890143
CG12691	42.6969	0.0532735	0.319825	0.762787	0.916501
CG15572	463.33	-0.0543482	0.277853	0.770979	0.919828
lncRNA:CR45483	4.6978	-0.0932186	0.376408	0.263348	NA
CG15577	97.1575	0.198772	0.348134	0.329316	0.651995
CG15578	41.9692	0.10385	0.351127	0.530631	0.809735
CG12692	469.339	0.139984	0.254778	0.470418	0.768733
CG15579	50.2934	0.0658967	0.327667	0.69501	0.893351
lncRNA:CR44957	11.5413	-0.0963127	0.358943	0.460381	0.761237
lncRNA:CR46156	0.130212	0.0083377	0.368795	0.959592	NA
mei-9	278.089	0.0849692	0.181474	0.592224	0.845478
NO66	705.603	0.0858118	0.171045	0.578043	0.838312
mRpL33	247.347	-0.0180548	0.268778	0.923879	0.976899
norpA	1528.19	0.107049	0.129432	0.377351	0.694681
CG12693	308.847	0.099742	0.281905	0.621789	0.86057
mir-303	0.0877435	0.00426329	0.368775	0.901537	NA
CG3626	1497.41	0.09941	0.125373	0.408	0.719964
mir-983-1	0.110543	-0.00113043	0.368919	1	NA
asRNA:CR43614	3.58725	-0.0207726	0.363908	0.745408	NA
lncRNA:CR45484	7.91693	-0.0265401	0.354096	0.781337	0.925045
CG12688	8.77248	-0.0131564	0.351311	0.901137	0.969497
lncRNA:CR32773	7.80379	-0.0134336	0.356919	0.895546	0.968483
bi	633.151	0.0621296	0.194437	0.707931	0.898558
CG3556	716.987	0.0229998	0.198936	0.891311	0.966857
rb	1404.07	-0.0654343	0.143618	0.618158	0.858483
CHOp24	1806.8	0.348947	0.142791	0.00791246	0.0490195
CG3568	349.956	-0.203704	0.232578	0.258988	0.578355
Usf	536.87	-0.0882562	0.208199	0.610472	0.854988
CG15912	37.7863	0.0422069	0.303741	0.810903	0.937516
CG11436	259.049	0.122081	0.210919	0.482722	0.777868
CG3527	203.401	0.0236568	0.210558	0.890748	0.966491
CG11444	1471.84	-0.0492961	0.111521	0.642059	0.87031
CG3546	0.907012	-0.0248398	0.369478	0.327132	NA
CG12684	236.004	0.245269	0.329869	0.257996	0.576897
peb	787.812	-0.396471	0.198121	0.0210637	0.105983
CG12184	391.05	-0.00149513	0.252347	0.97549	0.993587
CG12179	980.864	-0.0258688	0.1988	0.878097	0.961302
pon	411.05	0.0824154	0.182931	0.603528	0.851539
CG3081	2.4894	0.0520441	0.368475	0.476383	NA
CG3062	26.6136	0.281276	0.417839	0.153563	0.429221
HLH4C	9.873	0.0889338	0.361107	0.467396	0.766201
mRpL30	483.02	0.0453941	0.16471	0.758707	0.915839
Torsin	877.183	-0.152414	0.137096	0.231334	0.542047
Cbp80	1643.14	0.06271	0.134148	0.613472	0.856619
CG15473	2.77193	-0.0328568	0.369286	0.266308	NA
CG3009	96.2661	0.251941	0.299184	0.210405	0.515732
fzr	1060.17	-0.119833	0.17267	0.436151	0.742179
Pp2C1	1079.7	0.0161974	0.173236	0.917707	0.973904
ctp	8901.83	0.0395407	0.119679	0.730261	0.906032
Pdha	1379.74	0.462869	0.15312	0.00106707	0.00948533
CG7024	321.861	0.0140746	0.272725	0.94852	0.984166
Proc-R	162.539	0.721564	0.407766	0.0147395	0.080823
CG15472	160.53	-0.035582	0.305383	0.834592	0.94628
Klf15	1.91481	0.12878	0.39584	0.102455	NA
CG2871	774.194	0.133527	0.283518	0.513533	0.798246
CG15471	52.3346	0.3109	0.403732	0.155559	0.433317
CG6978	28.6343	-0.564366	0.740384	0.0343707	0.153389
CG2861	1363.13	0.0343387	0.24612	0.858715	0.953097
lncRNA:CR45516	1.1439	-0.010763	0.367802	0.742674	NA
CG12682	28.2663	0.179063	0.370309	0.312938	0.635752
CG42594	37.8756	0.00417383	0.319876	0.972887	0.99271
lncRNA:CR43495	2.49365	0.0847683	0.37781	0.203091	NA
boil	318.989	0.08572	0.275387	0.666521	0.880741
CG6927	3.23565	-0.0492373	0.367708	0.495466	NA
CG32772	771.508	-0.0598706	0.150766	0.658801	0.877429
CG4041	1109.96	-0.448628	0.193459	0.0071567	0.0451771
CG6903	762.978	-0.151935	0.158166	0.281492	0.603969
hpRNA:CR46342	1151.59	-0.158943	0.163686	0.281729	0.604007
CG44774	1744.35	-0.0192872	0.196008	0.902056	0.969561
Ptp4E	1339.36	0.513004	0.161984	0.000476517	0.00484564
lncRNA:CR44833	3.5943	0.0126108	0.363609	0.836408	NA
CG15468	170.346	0.177078	0.302691	0.379775	0.696775
lncRNA:CR45792	2.3114	0.0221841	0.367576	0.661836	NA
CG12680	55.9559	0.538391	0.483752	0.0458027	0.188329
ovo	1355.25	0.0770598	0.174161	0.616727	0.85767
CG32767	1957.32	-0.128216	0.16765	0.39033	0.706041
rg	34.0483	0.0335869	0.316097	0.835311	0.946416
Rpn13R	109.247	0.305839	0.345238	0.163106	0.445115
CG5062	248.444	0.165216	0.282766	0.387736	0.703981
lncRNA:CR44834	50.9455	0.0384589	0.325276	0.831359	0.944834
CG42749	394.199	-0.507445	0.298458	0.0215371	0.108033
CG3323	685.246	0.117647	0.249503	0.549685	0.820999
CG17764	60.1932	-0.0566955	0.309431	0.72784	0.905403
Cdk7	253.603	0.322524	0.208049	0.0661268	0.24492
snf	940.448	0.0400688	0.145197	0.747603	0.911621
TrxT	1502.62	0.186422	0.256855	0.354909	0.674688
dhd	13.8233	-0.000217901	0.34187	0.982482	0.995639
CG4198	476.528	-0.0294225	0.235479	0.859966	0.953272
CG15930	54.7174	0.168487	0.351436	0.351482	0.671947
Sas10	251.384	0.159086	0.222383	0.379491	0.696658
Rnp4F	869.213	0.297334	0.156116	0.0352207	0.155851
Mcm3	482.011	0.556763	0.20277	0.00151404	0.0127392
CG3309	276.894	-0.141251	0.216951	0.412338	0.723843
XRCC1	442.56	0.364357	0.198838	0.0361202	0.159131
CanB	283.473	0.325507	0.254786	0.101892	0.327646
SK	459.051	-0.276253	0.200984	0.106168	0.337624
NAAT1	412.901	0.420965	0.258656	0.0384467	0.166132
spoon	3374.21	-0.0621361	0.153211	0.642546	0.870427
Usp16-45	1550.57	-0.199048	0.165424	0.179906	0.472529
CG16756	11.3123	-0.0139714	0.355048	0.916193	0.973705
lncRNA:CR45517	134.437	0.131361	0.324859	0.445594	0.749656
CG15784	2158.68	0.516083	0.318035	0.0238811	0.116656
lncRNA:CR44471	1.39792	0.0139993	0.365752	0.846845	NA
SPR	92.9751	-0.332957	0.376573	0.131425	0.38889
frma	3.6065	0.0647748	0.37089	0.258953	NA
CG32762	22.7259	-0.0022766	0.368733	0.172927	0.461928
CG4151	61.7074	-0.0499845	0.371672	0.17924	0.471252
CG12730	418.412	-0.00734278	0.214904	0.967666	0.991034
asRNA:CR45518	1.74788	0.00314344	0.364492	0.938464	NA
snoRNA:Psi28S-3342	2.19484	-0.0331096	0.366429	0.572123	NA
Vsx2	30.1605	-0.049809	0.318281	0.761771	0.916453
Vsx1	48.1449	0.0646963	0.301419	0.717094	0.901594
CG34435	18.1296	0.0726434	0.353571	0.562789	0.828442
CG34434	1276.95	0.118764	0.302867	0.554564	0.823745
RhoGAP5A	349.617	0.0390243	0.197429	0.810548	0.937516
Mlc-c	7926.73	-0.614197	0.216719	0.00125802	0.0108864
mir-3645	3.65327	-0.0702788	0.37154	0.342331	NA
l(1)G0045	144.813	0.215131	0.262548	0.261962	0.581057
OtopLa	1439.37	0.0965642	0.204863	0.583368	0.840912
OtopLc	261.147	0.0461404	0.213586	0.792563	0.930902
asRNA:CR45520	4.92108	0.0878696	0.371885	0.345564	NA
Sirt4	344.915	-0.0184375	0.177227	0.913373	0.973171
CG4119	1035.73	0.0629548	0.128386	0.597588	0.848281
Rab18	882.476	-0.328912	0.18069	0.038061	0.164956
RpL35	17271.4	-0.0199631	0.0921105	0.90761	0.971552
Tre1	387.953	-0.91633	0.253812	3.45123e-05	0.000533064
Gr5a	13.2192	-0.132429	0.388375	0.163292	0.445176
asRNA:CR44958	2.03351	0.0160743	0.367272	0.637418	NA
CG42449	2.15759	-0.0516579	0.372405	0.122375	NA
PGAP1	469.972	0.117054	0.194107	0.473268	0.770712
asRNA:CR45525	4.13628	0.0280906	0.364936	0.589191	NA
cv	433.875	0.117711	0.19745	0.468762	0.767679
CG3149	378.339	-0.0167892	0.169616	0.912345	0.973053
lncRNA:CR42794	3.253	0.0673278	0.367959	0.436962	NA
CG4096	511.193	0.604135	0.213249	0.00129353	0.0111348
CG33080	647.394	0.300039	0.213292	0.0846302	0.289569
CG32758	3178.11	-0.771849	0.268236	0.000451409	0.00462632
CG15773	173.979	0.046669	0.287878	0.795171	0.931562
IntS6	907.783	0.173218	0.176223	0.263263	0.582863
CG4078	215.538	0.0716687	0.224883	0.689536	0.890806
CG15772	94.747	-0.287355	0.479246	0.0605623	0.230115
lin-52	223.452	0.0903424	0.2272	0.605653	0.852786
asRNA:CR45528	6.62682	-0.0386953	0.359436	0.66113	0.878606
CG15771	823.882	-0.63881	0.216217	0.000674656	0.00645368
MAPk-Ak2	2164.26	-0.207998	0.187533	0.204652	0.507339
CG42699	395.904	0.118159	0.193623	0.480841	0.776966
CG3097	257.236	-1.57771	0.593029	0.00041615	0.00434206
CG42264	2.45455	0.104699	0.385555	0.0968236	NA
CG3108	4.00187	0.00850275	0.365661	0.769429	NA
CG15767	31.5514	0.22767	0.397785	0.196923	0.498006
lncRNA:CR44832	54.1655	0.445573	0.4295	0.0670473	0.247488
CG12239	287.906	0.880768	0.248172	6.20507e-05	0.000883242
Cpr5C	0.523236	0.0182505	0.368687	0.566577	NA
Prosbeta2R1	100.418	0.310798	0.355476	0.163133	0.445115
lncRNA:CR45529	1.07317	0.0160717	0.366551	0.745079	NA
CG44329	27.1753	0.140675	0.360326	0.397243	0.712236
AgmNAT	13.8689	0.0470359	0.348388	0.688591	0.890633
CG15765	398.625	0.0844944	0.192072	0.604825	0.852746
lncRNA:CR43264	423.885	-0.169365	0.235103	0.361222	0.680675
tRNA:Glu-CTC-6-1Psi	0.333851	-0.0169277	0.369179	0.62304	NA
CG12729	62.0293	0.0444845	0.353272	0.750307	0.912589
CG43136	55.6139	-0.0734378	0.322106	0.649802	0.873982
CG43137	32.4942	0.0784139	0.344884	0.626241	0.862385
CG15764	220.61	0.0798132	0.294692	0.68453	0.889697
GAA1	725.533	0.0771702	0.144848	0.552445	0.822809
mof	313.689	0.193814	0.228277	0.295069	0.618489
Usp30	1037.74	0.0240808	0.13696	0.854703	0.952414
CG16721	3121.83	-1.28108	0.202879	1.47578e-11	1.49489e-09
lncRNA:CR45668	44.1825	-0.0741645	0.347294	0.591611	0.845478
Act5C	84950.5	-0.738733	0.187365	1.4979e-05	0.000265939
CG4020	207.907	0.711517	0.467634	0.0159288	0.0857254
CG12236	432.575	0.0548078	0.210431	0.750877	0.912589
Shmt	9349.4	-0.581806	0.300965	0.00997074	0.0591142
asRNA:CR44108	9.96396	0.00230595	0.350419	0.982704	0.995639
CG3726	361.754	-1.53218	0.60411	0.000322959	0.0035109
CG12728	617.733	0.0464527	0.194423	0.778748	0.92332
CG32756	760.407	-0.0255422	0.241924	0.892541	0.967486
CG6041	360.276	-1.24984	0.2356	1.55468e-08	7.36051e-07
CG32755	39.5453	0.213556	0.360617	0.271559	0.592812
CG6048	33.0373	-0.336893	0.498493	0.0860859	0.292593
CG6067	626.834	-1.58533	0.557488	0.000388001	0.00409863
fs(1)M3	6.87643	-0.0562352	0.3606	0.592945	0.846038
Grip	357.7	-1.31584	0.46811	0.000314983	0.00345292
CG5966	4738.13	-2.97392	0.644165	1.04706e-07	3.71791e-06
CG4766	560.688	-0.501743	0.31454	0.028842	0.135195
lncRNA:CR44498	21.8069	0.223282	0.410133	0.156194	0.434668
mab-21	1404.91	-0.130015	0.190938	0.440253	0.745276
lncRNA:CR44499	0.859964	-0.000598294	0.367286	0.931064	NA
rux	330.029	0.172072	0.20002	0.315474	0.637688
MCTS1	894.943	-0.0843762	0.149415	0.53613	0.81366
CG5937	186.673	-0.0090854	0.226641	0.964932	0.990576
CG5921	320.627	-2.06365	0.437495	1.08404e-07	3.81809e-06
CG43115	68.9953	0.115408	0.320509	0.537089	0.813884
CG5928	0.938606	-0.0222694	0.368915	0.355201	NA
Tsp5D	74.0522	-0.110904	0.294419	0.544211	0.817514
CG4666	491.448	-0.0459833	0.212797	0.794528	0.93138
CG4660	13.8693	0.0244734	0.346942	0.84425	0.949022
raptor	623.534	0.0170824	0.152478	0.899723	0.969335
Mipp2	73.9774	-0.24843	0.335028	0.214639	0.521523
asRNA:CR44959	2.3373	-0.0049975	0.363943	0.955696	NA
Nep1	161.904	0.0402272	0.268687	0.818836	0.941069
Ca-alpha1T	267.748	0.358508	0.258655	0.0734196	0.263054
CG32750	9.43167	-0.136722	0.399147	0.0575105	0.221091
CG32751	6.2063	-0.148504	0.405438	0.0736214	NA
vanin-like	431.503	-1.8506	0.707423	0.000331141	0.00357901
Btnd	641.764	-1.73369	0.604344	0.000271388	0.00305232
Efr	250.005	0.584097	0.224437	0.00245091	0.0189256
sqh	5933.42	-0.872149	0.181048	2.15971e-07	7.05524e-06
dtn	1266.73	-0.0840596	0.162823	0.564404	0.829685
CG14445	8.29728	0.132618	0.38557	0.198538	0.500442
Rbcn-3A	2561.83	-0.00298188	0.114732	0.978935	0.994477
Spx	440.594	0.0927908	0.186181	0.567623	0.831336
schlank	3125.3	-0.893945	0.186175	2.36828e-07	7.64107e-06
CG3781	274.553	0.0205215	0.193821	0.898535	0.96914
Spt6	2957.74	0.0842298	0.140255	0.52276	0.805216
CG3566	672.695	0.00235633	0.158339	0.98542	0.996092
Ubi-p5E	48196.5	-1.39929	0.219778	1.57012e-11	1.57821e-09
lncRNA:CR45530	8.33423	-0.187993	0.419438	0.107933	0.341824
CR32745	164.579	-1.1925	0.667053	0.00177005	0.0145467
CG11700	536.228	-0.831677	0.248291	8.44392e-05	0.00113984
Top3beta	672.864	0.100433	0.142041	0.440582	0.745737
wuho	390.159	-0.0884412	0.18144	0.579369	0.838756
Rpt4	5564.87	-0.379633	0.119996	0.000872081	0.00800807
mldr	117.319	0.181066	0.282038	0.351807	0.672115
CG15892	459.34	0.158828	0.284151	0.432618	0.739211
CG15891	250.099	0.102835	0.204536	0.543635	0.81736
CG3815	436.567	-0.0439418	0.175239	0.774972	0.921517
CG12219	251.735	0.0394091	0.199671	0.811734	0.937516
CG3823	386.257	-1.32126	0.440062	0.000116656	0.0014888
CG15894	159.816	0.041981	0.23973	0.828582	0.944834
CG42240	1589.35	-1.95623	0.363499	7.14516e-09	3.84221e-07
CG3842	806.246	-0.788932	0.20402	1.77113e-05	0.000304517
CG3847	1120.33	0.236565	0.156262	0.0999362	0.322994
ND-B16.6	1034.4	0.0953	0.121042	0.40559	0.717747
kdn	2386.03	-0.651357	0.169407	2.11191e-05	0.000351099
swaPsi	207.048	0.168951	0.29401	0.395857	0.711148
swa	6.93373	0.0446132	0.358751	0.680533	0.887654
Marf	2176.97	0.382859	0.123866	0.00101192	0.00906908
lncRNA:CR44816	15.7303	0.158324	0.380233	0.253588	0.571711
PpV	786.199	0.100694	0.139714	0.429315	0.737408
CG33664	194.03	0.153997	0.322595	0.43111	0.738311
CG33669	302.45	0.287313	0.336722	0.199384	0.501898
CG33668	171.775	0.0980758	0.339343	0.581308	0.839686
CG42340	110.714	0.103684	0.263701	0.578509	0.838365
CG33667	75.5194	0.0362674	0.344145	0.80367	0.935493
CG33666	130.886	0.0565238	0.353083	0.682615	0.888773
CG33665	26.2839	-0.0687308	0.360642	0.476966	0.774034
CG3918	391.762	0.33783	0.190464	0.0405197	0.17303
CG3342	268.437	0.161945	0.201458	0.341457	0.662981
Spat	684.255	1.39602	0.432464	7.1601e-05	0.000994272
RpL7A	27695.1	0.0728747	0.128038	0.538266	0.814254
snoRNA:Or-CD10	6.80989	-0.00669479	0.3587	0.930473	0.978669
dx	1010.71	-0.322176	0.183411	0.0469874	0.191674
CG34417	20820.3	-0.411115	0.167354	0.00660975	0.0421769
CG17717	156.025	0.309648	0.295252	0.142013	0.407662
Pat1	1939.73	-0.395776	0.180128	0.0105952	0.0619174
lncRNA:CR43832	6.73638	-0.13344	0.400271	0.0300262	0.139677
APC7	9.86159	0.119701	0.381741	0.216623	0.523857
pigs	903.918	-0.211391	0.167629	0.154603	0.431114
CG14443	24.1663	-0.0832354	0.354795	0.515017	0.79954
CG3226	942.783	0.223411	0.16627	0.138949	0.402919
Cdc7	896.842	-0.263566	0.221273	0.146526	0.416542
CG3224	386.277	0.167306	0.178428	0.281023	0.603571
Ctr1A	892.378	-0.375808	0.154601	0.00790198	0.0489825
CG3198	960.12	0.434368	0.275271	0.0349043	0.154976
Mcm6	615.738	0.681604	0.192136	8.84561e-05	0.00118915
ND-ASHI	541.746	0.18274	0.16639	0.217838	0.525684
Fum1	1854.83	0.563545	0.201717	0.00123867	0.0107599
Fum2	190.649	0.234473	0.294606	0.238532	0.552347
Pink1	1982.45	0.292749	0.176614	0.056952	0.219525
CG44303	66.7184	-0.0122918	0.287564	0.945592	0.983684
CG3184	93.4528	0.00527371	0.261461	0.974274	0.993122
CG14442	1305.73	0.0310033	0.158622	0.833528	0.945733
CG14440	498.881	-0.143822	0.227848	0.438664	0.744163
CG14441	363.629	-0.0121438	0.198951	0.942765	0.982414
CG3168	6394.8	-0.538959	0.260825	0.0125725	0.0713969
lncRNA:CR43461	54.2827	-0.123416	0.305304	0.513291	0.798246
RpL17	11661.3	0.136014	0.146304	0.304021	0.627649
snoRNA:Psi28S-3436b	8.01626	0.0171515	0.36048	0.812461	0.937625
snoRNA:Psi28S-3436a	4.25773	0.0133198	0.359967	0.889325	NA
snoRNA:Psi28S-1060	1.51231	0.00531217	0.366872	0.897753	NA
snoRNA:Psi28S-1232	20.9727	0.434339	0.577531	0.0570089	0.219551
tRNA:Phe-GAA-1-2	0.199027	-0.00724602	0.368661	0.720093	NA
lncRNA:CR44895	15.0212	-0.119793	0.367693	0.370208	0.688028
lncRNA:CR44964	18.387	0.201679	0.398772	0.20214	0.504654
CG14439	832.416	-0.642223	0.314255	0.0050986	0.0341308
sov	1538.64	0.310372	0.138721	0.0148868	0.0814597
lncRNA:CR43496	181.145	0.598445	0.378619	0.0184177	0.0956155
Coq7	306.161	0.336078	0.195445	0.0445116	0.18488
shf	515.681	-0.405996	0.215112	0.0250473	0.120996
C3G	1211.07	0.234866	0.175697	0.127354	0.38046
pod1	5938.37	-0.371976	0.203746	0.0299772	0.139553
iav	15.4695	0.000699479	0.34653	0.99606	0.998888
Nf-YC	275.275	0.142548	0.191252	0.383673	0.7004
xit	149.964	0.0869064	0.249832	0.63053	0.865152
Atx-1	6.28749	-0.0515503	0.361022	0.590549	NA
nonC	1590.95	-0.0147248	0.121669	0.876599	0.960547
mAChR-C	0.193917	0.00246964	0.368743	0.858169	NA
CG14435	1457.16	-0.438978	0.215668	0.01508	0.0823158
CG4557	539.989	-0.0221467	0.173743	0.885253	0.963964
Cht11	536.359	-1.05317	0.324184	0.000110482	0.00142861
CG4558	889.951	-0.498374	0.200767	0.00436551	0.029913
CG14434	322.44	0.292443	0.195983	0.079418	0.277697
lncRNA:CR45531	0.834913	-0.000782154	0.368411	0.667764	NA
CG43736	1791.33	-0.0262263	0.145986	0.847067	0.950172
CG14431	49.2387	0.0342305	0.306008	0.850544	0.950976
CR4575	0.102988	0.0186183	0.369107	0.677894	NA
CR32733	1.17166	0.00180472	0.368679	0.631379	NA
Setd3	332.778	0.13803	0.203308	0.412792	0.724409
CG4586	1226.34	-0.855707	0.315971	0.000696307	0.00661556
CG3040	439.455	-0.307578	0.221458	0.0842383	0.28877
ogre	3403.67	-0.153485	0.19719	0.356453	0.676164
lncRNA:CR44084	5.76543	-0.0678613	0.368815	0.399018	NA
bou	494.26	0.220376	0.178431	0.159201	0.439712
Inx7	380.534	-2.02829	0.332512	2.80714e-11	2.63891e-09
lncRNA:CR43837	16.318	-0.0200994	0.354759	0.816513	0.939702
Inx2	8789.15	-0.145652	0.175056	0.35454	0.674643
cm	488.655	-0.0512221	0.190421	0.754753	0.914396
CG3032	71.3464	-0.0103424	0.304768	0.941862	0.982236
CG4593	384.929	0.462943	0.201695	0.00835458	0.0512051
CG12541	133.675	-1.49331	0.536785	0.000181187	0.00216414
nullo	0.236386	0.00635727	0.368728	0.983313	NA
CG4607	1081.83	-1.18808	0.21686	2.73782e-09	1.60427e-07
Sxl	4806.14	-0.0798042	0.227204	0.665599	0.880429
CG4615	350.548	-0.0699142	0.181656	0.662465	0.878898
CG4617	221.171	-0.0842213	0.215444	0.629018	0.864288
CG8300	556.988	0.269047	0.182717	0.0870641	0.294962
fz4	805.638	-0.0818011	0.154488	0.562853	0.828442
lncRNA:CR45532	0.314921	0.0172667	0.369006	0.648064	NA
lncRNA:CR46245	0.364784	-0.00931425	0.368866	0.906784	NA
CG9650	468.26	-0.223866	0.172997	0.140634	0.405615
lncRNA:CR32730	0.808103	-0.0169855	0.368615	0.439616	NA
lncRNA:CR44357	0.779426	0.0175977	0.367684	0.569119	NA
CG1958	289.062	0.0869119	0.24473	0.654123	0.875383
CG1677	2855.5	0.0277794	0.118326	0.804908	0.935835
CG2059	214.903	0.107122	0.260409	0.574627	0.836246
unc-119	916.155	-0.178235	0.163316	0.228128	0.538771
brk	578.355	0.0206727	0.180457	0.897493	0.968852
Atg5	642.07	-0.547858	0.194016	0.00160421	0.0133944
Dok	847.633	-0.236022	0.224021	0.196529	0.49743
CG18155	311.18	-0.0751508	0.247332	0.690906	0.890957
CG42780	0.2332	0.0183987	0.369121	0.642243	NA
CBP	2075.42	-0.522078	0.203503	0.00256039	0.0195294
CG15034	332.727	0.208724	0.278378	0.322253	0.644753
CG1999	538.815	-0.0310542	0.253445	0.863961	0.956035
CheA7a	0.350974	0.00573347	0.368784	0.817116	NA
CG42781	3.80918	-0.0915038	0.379255	0.187384	NA
CG15035	253.971	0.0371225	0.269123	0.852589	0.951518
CG32727	89.9129	0.0227397	0.307921	0.906229	0.970869
CG42246	92.9218	0.143219	0.298762	0.455571	0.757566
CG42704	0.767772	-0.00947417	0.367855	0.800218	NA
CG34337	8.68542	0.225468	0.439076	0.119202	0.365037
CG9657	3.18836	0.0770865	0.371729	0.368031	NA
CG32726	27.6171	0.391146	0.518465	0.0861901	0.292836
lncRNA:CR45533	2.091	-0.00468701	0.365342	0.959594	NA
lncRNA:CR43199	22.6851	0.0305716	0.330287	0.853374	0.951642
CG11368	74.0943	0.851698	0.637619	0.0128192	0.0723893
CG43198	6.77932	0.0471549	0.363186	0.574775	0.836368
lncRNA:CR44500	0.472392	0.0147524	0.368849	0.864377	NA
lncRNA:CR45534	2.96609	-0.0333126	0.364777	0.618626	NA
lncRNA:CR43278	448.617	0.125596	0.285823	0.554227	0.823661
lncRNA:CR43279	155.676	0.171898	0.34348	0.388055	0.704168
lncRNA:CR43835	89.0438	0.060809	0.307688	0.751342	0.912858
CG32719	494.622	-0.180482	0.267087	0.366288	0.684537
CG43138	46.0906	0.0428439	0.328131	0.805206	0.935835
CG32720	171.982	0.100316	0.271352	0.613644	0.856675
lncRNA:CR44501	1.08749	-0.0135382	0.367437	0.698446	NA
lncRNA:CR44502	5.61006	0.121924	0.388004	0.174505	NA
CG11369	308.189	-0.0665077	0.281133	0.718881	0.902096
CG12689	488.868	0.087053	0.301463	0.662856	0.878987
ct	1297.87	0.0528118	0.190648	0.771384	0.91991
lncRNA:CR45666	0.110543	-0.00113043	0.368919	1	NA
CHES-1-like	814.181	0.294776	0.21034	0.0908349	0.3026
lncRNA:CR43287	6.79117	0.0284083	0.35778	0.715328	0.900704
CG15478	96.9674	0.180693	0.277169	0.357229	0.676901
Hira	476.986	0.0713759	0.179501	0.648933	0.873736
NELF-B	349.494	0.0328714	0.180059	0.833749	0.945876
CG12155	488.13	-0.0314401	0.199208	0.853911	0.951972
Pdp	657.325	0.0913999	0.162146	0.532258	0.810847
Rab39	631.335	-0.0534517	0.178563	0.753178	0.913395
Tom40	976.75	0.121763	0.139622	0.351638	0.67196
Ir7a	1.21911	-0.0106738	0.367718	0.593121	NA
CG34338	0.0877435	0.00426329	0.368775	0.901537	NA
CG32718	204.094	-0.122853	0.276291	0.527682	0.807791
CARPA	83.9467	0.143077	0.276696	0.462315	0.762454
CG10920	313.829	0.25614	0.309603	0.24637	0.56163
CG1409	40.7336	-0.0946083	0.328725	0.569308	0.833052
Ir7b	0.117837	-0.00909161	0.368814	0.908696	NA
dec-1	36.6278	-0.00237088	0.312605	0.999068	0.9997
asRNA:CR43615	5.68477	0.0790316	0.371297	0.325317	NA
Ir7c	11.6737	-0.0950474	0.377352	0.207257	0.511275
Ir7e	0.235675	-0.0111368	0.368897	0.818322	NA
Ir7f	3.60644	0.126273	0.390973	0.117104	NA
CG10932	938.852	0.0876289	0.154912	0.528857	0.808254
Nek2	205.636	-0.0471969	0.208045	0.79156	0.930401
p115	935.764	0.106965	0.140976	0.398753	0.713124
CR11386	59.1163	0.195788	0.347317	0.32662	0.649089
CR33222	26.0789	0.296196	0.448023	0.135257	0.396015
RpS6	20772.9	0.141164	0.109668	0.177053	0.46814
bys	379.767	0.301441	0.207063	0.0817616	0.283296
dpr14	98.6843	0.17363	0.283576	0.3859	0.70249
spidey	678.004	0.0319224	0.1839	0.847088	0.950172
snz	976.002	-0.52266	0.194869	0.00210755	0.0167514
hdm	4.08388	0.104519	0.381274	0.188348	NA
Ykt6	843.518	0.0266211	0.131793	0.831314	0.944834
mahe	3625.66	-0.160936	0.196783	0.34885	0.66947
CG10778	256.226	0.297452	0.216229	0.0960808	0.313748
RpS14a	13163.2	-0.0470108	0.11407	0.649884	0.873982
RpS14b	4407.14	-0.0730397	0.142154	0.578155	0.838312
Ubr3	3309.05	-0.392879	0.144717	0.00322494	0.0234896
l(1)G0193	2300.82	-0.875996	0.23817	3.41342e-05	0.000528473
CG15332	83.5017	0.347651	0.408774	0.128387	0.382497
CG15330	22.8635	0.122842	0.35262	0.45131	0.75432
sws	1686.97	-0.350644	0.144929	0.00789688	0.0489742
asRNA:CR45620	3.60567	0.0393013	0.364774	0.548757	NA
sn	4221.69	-0.849826	0.246917	6.85974e-05	0.000959702
Tbh	37.3645	0.545353	0.618514	0.0458032	0.188329
CG15333	134.492	-0.0081802	0.305867	0.953977	0.986516
CG2233	81974.7	-0.952716	0.158874	3.00344e-10	2.16828e-08
fs(1)h	4522.77	0.106938	0.119354	0.346857	0.668493
mys	4560.02	-0.365329	0.139942	0.00426443	0.0293744
Upf2	1000.11	0.121254	0.130022	0.318927	0.641565
CG1571	203.156	0.0915707	0.262775	0.676069	0.884882
Ldsdh1	158.411	1.14413	0.670079	0.00647486	0.0415147
CG2256	2.54827	0.0347983	0.365304	0.616595	NA
asRNA:CR45535	1.00679	0.0254592	0.368395	0.438589	NA
UbcE2H	5483.34	-0.762458	0.18404	5.48566e-06	0.000114874
CG2258	508.999	0.056693	0.187296	0.735098	0.907038
Gclc	899.981	-0.545932	0.235156	0.00410947	0.0285782
CG1575	267.052	0.187734	0.198753	0.267618	0.588022
CG2260	192.408	0.37462	0.282194	0.0716987	0.259741
cyr	9.32814	-0.0363448	0.362788	0.611634	0.856157
CG2116	584.695	-0.0236462	0.176789	0.87433	0.959645
CG10958	426.67	0.0360652	0.189452	0.829354	0.944834
CG2120	13.9789	0.0837896	0.356621	0.516521	0.799991
Smox	3710.76	0.0934166	0.135033	0.46197	0.762279
CG17982	272.822	-0.179047	0.218414	0.305666	0.628867
alpha-PheRS	757.976	0.240074	0.175151	0.117964	0.362519
CG2129	144.246	-0.0460623	0.257391	0.803078	0.93521
CG15336	1.72182	0.0425701	0.36936	0.343178	NA
CG10959	108.277	0.00539173	0.259114	0.977883	0.994121
Gbeta5	111.032	0.23372	0.266042	0.236773	0.550566
CG18262	114.487	0.0959397	0.250366	0.616413	0.85767
Traf6	559.413	-0.114303	0.208198	0.511303	0.798015
GIIIspla2	467.166	-0.120929	0.277157	0.521226	0.803926
CG15337	85.5869	-0.0299144	0.326084	0.842851	0.948551
CG10761	93.3199	-0.0531418	0.315284	0.746777	0.911209
lncRNA:CR45536	0.361027	-0.0104087	0.368893	0.851063	NA
Or7a	0.22838	-0.00826076	0.368789	0.998932	NA
CG2278	207.466	0.0241924	0.22388	0.892831	0.967486
slpr	1203.35	-0.224081	0.140322	0.0863919	0.293293
sdt	1656.31	0.143122	0.110041	0.172883	0.461928
CG2147	484.083	-0.0934632	0.183879	0.560114	0.827341
sni	205.729	0.200527	0.238612	0.272766	0.59382
Trxr-1	2344.11	0.130643	0.155277	0.344213	0.665872
ND-75	1564.52	0.126565	0.16549	0.391028	0.706913
CG1632	164.871	-0.0581626	0.226326	0.746384	0.911138
Corp	63.129	-0.0227513	0.296065	0.896842	0.968755
CG15343	196.744	0.0521851	0.285552	0.75102	0.912636
CG1636	420.568	-0.206462	0.214577	0.233945	0.54647
nAChRalpha3	69.3813	0.376246	0.417131	0.0965105	0.314646
lncRNA:CR43695	0.858949	-0.0199397	0.368649	0.392249	NA
CG1387	476.853	-0.0345028	0.26503	0.858324	0.953097
CR15345	97.6316	-0.512592	0.391827	0.0348957	0.154976
CG10555	1535.18	-0.0529806	0.141147	0.711747	0.899358
PIG-T	707.613	-0.146146	0.139351	0.257553	0.576274
lawc	449.153	-0.106137	0.191884	0.517475	0.800852
Trf2	4798.2	-0.00505195	0.112652	0.962907	0.989924
CG32712	1.19574	-0.00979161	0.366564	0.925889	NA
Miga	408.231	0.1351	0.200102	0.420318	0.730164
CG1440	2701.03	-0.312662	0.213518	0.080675	0.281465
CG12123	218.224	0.154647	0.221743	0.388234	0.704298
org-1	21.9182	0.167098	0.38105	0.24431	0.559157
CG32713	151.474	0.445608	0.386241	0.0722407	0.261053
CG15347	969.072	-0.0674267	0.347469	0.562224	0.828251
Es2	256.474	-0.120854	0.215662	0.492586	0.784094
Sptr	393.49	0.179833	0.254514	0.333649	0.65681
CG33223	103.569	-0.0768297	0.317984	0.643571	0.870554
CG12116	3027.89	0.223527	0.205769	0.200728	0.503437
Cp7Fa	2.36522	-0.0322779	0.368035	0.540213	NA
Cp7Fb	4.44943	-0.00154627	0.36176	0.925231	NA
lncRNA:CR43834	0.211933	-0.0016257	0.368903	1	NA
otu	13.8514	-0.106689	0.370544	0.312929	0.635752
CG33181	835.208	0.137931	0.170482	0.364104	0.682407
Nrg	3563.6	0.158084	0.126181	0.186058	0.480762
PIP82	2.57473	0.0967129	0.380162	0.183541	NA
IntS4	463.328	0.306921	0.175724	0.048729	0.196101
CG12112	218.421	-0.130786	0.228522	0.464972	0.763771
Trf4-1	1087.24	0.269654	0.140153	0.0364006	0.160151
asRNA:CR46195	1.572	-0.00734926	0.365799	0.94941	NA
CG12111	22.1284	-0.105991	0.352725	0.482683	0.777868
spirit	3444.29	-1.9353	0.267504	2.54334e-14	5.23196e-12
CG12065	901.211	0.104211	0.161187	0.465975	0.76484
CG12081	705.459	-0.156869	0.198508	0.342245	0.663913
CG12659	206.065	-0.104159	0.212142	0.55112	0.821805
Crag	2632	-0.497829	0.196919	0.00395701	0.0277245
Caf1-180	444.589	0.600436	0.223312	0.00178357	0.0146394
oc	238.805	-0.00175967	0.252437	0.991132	0.997969
CG12772	378.389	-0.209177	0.201666	0.221954	0.530311
CAH3	942.433	0.12962	0.151677	0.327117	0.649646
Ppt1	421.325	-0.301645	0.289035	0.146437	0.416519
Ogg1	210.082	-0.0393171	0.209453	0.824555	0.94302
CG11294	168.206	-0.00753743	0.246964	0.959575	0.988997
lncRNA:CR44507	1.34385	-0.029084	0.368396	0.604961	NA
lncRNA:CR44508	0.636524	0.0227239	0.368719	0.489907	NA
Hexo2	901.411	-0.236275	0.152174	0.0851622	0.290856
CG2004	452.407	0.626965	0.21303	0.000870744	0.00800142
CG1785	571.572	0.199215	0.168635	0.186011	0.480762
l(1)G0020	400.409	0.498737	0.190766	0.00327207	0.0237271
CG1789	258.716	0.0497087	0.237838	0.790357	0.929897
lncRNA:CR43297	41.5425	0.359075	0.440287	0.104433	0.333691
Lim1	239.713	0.194154	0.251463	0.298731	0.622268
lncRNA:CR45537	5.98334	0.234801	0.460053	0.062645	NA
CG12075	1261.73	-0.0584905	0.183215	0.71449	0.900139
Moe	10718.5	0.279022	0.130811	0.0223589	0.111017
Uros1	191.89	0.13553	0.208491	0.434436	0.740416
Rbm13	379.653	0.0528224	0.19881	0.754778	0.914396
e(r)	1664.59	0.00631118	0.144468	0.960772	0.989202
rdgA	1207.14	0.343366	0.160928	0.0191422	0.0985158
lncRNA:CR44111	2.10136	0.0628769	0.372357	0.266656	NA
CG12661	23.1663	-0.099614	0.365325	0.39593	0.71115
lncRNA:CR43836	1.59375	-0.0467511	0.371378	0.156129	NA
CG10962	1129.92	-2.11983	0.310963	1.12393e-13	1.83581e-11
CG12662	0.659914	0.00721026	0.367955	0.700441	NA
mir-31b	0.106173	-0.00196049	0.368902	1	NA
Nost	546.07	-0.25241	0.179188	0.110288	0.346684
CG15365	169.677	0.0448678	0.226406	0.799997	0.933737
CG10970	17.1394	0.106812	0.360455	0.472964	0.770698
CG44325	1950.28	-0.187141	0.175657	0.21027	0.515732
CG7246	175.933	0.259999	0.258424	0.190548	0.488266
HP1b	616.508	0.201259	0.181473	0.201328	0.503782
APC4	320.304	0.351773	0.228405	0.0599396	0.228414
CG32708	209.798	-0.0759092	0.21335	0.665549	0.880429
CG32706	110.797	0.321623	0.409822	0.171623	0.460493
CG6999	89.3847	0.118928	0.287828	0.544213	0.817514
CCT2	4085.43	0.0792234	0.088539	0.353457	0.673857
mir-13b-2	0.121595	-0.00702586	0.36879	0.982421	NA
CG7766	1310.57	0.412103	0.191223	0.012084	0.068892
Bx42	870.57	-0.0281367	0.137062	0.84492	0.949195
Arfrp1	314.054	0.109417	0.188144	0.495579	0.786462
AP-1gamma	1822.83	0.037513	0.145692	0.773917	0.921193
lncRNA:CR45539	0.293324	-0.00328702	0.368668	0.761067	NA
fend	277.981	0.322683	0.224529	0.0789819	0.276468
lncRNA:CR44517	3.769	-0.0570019	0.371775	0.23148	NA
CG7065	740.644	-0.0546462	0.168977	0.715751	0.900704
fh	111.341	-0.403152	0.341072	0.0754682	0.267755
Bap111	1036.68	0.243738	0.150343	0.0740627	0.264492
His3.3B	15671.4	-0.0669187	0.131716	0.605042	0.852786
Ost48	2107.44	0.13252	0.156934	0.347684	0.668842
Dlip1	87.8698	0.015533	0.264833	0.93708	0.981392
CG9034	368.6	0.136613	0.225567	0.439525	0.744746
Zpr1	329.201	0.278755	0.19874	0.0997011	0.322394
CG44532	4.31052	0.0679383	0.367814	0.401334	NA
mei-P26	1980.2	0.12345	0.200233	0.472451	0.770485
CG12115	1814.98	-0.526596	0.565273	0.0380076	0.164779
CG12057	1771.71	-6.45736	0.75996	2.11097e-21	1.724e-18
CG12056	174.394	0.00240643	0.237553	0.986407	0.996628
CG12106	124.25	-0.0343198	0.272426	0.855521	0.952468
CG12118	686.081	-0.0268216	0.153832	0.846567	0.949944
su(r)	106.751	0.502136	0.464585	0.0494274	0.198163
SmydA-9	2736.01	-1.5732	0.357666	1.47639e-06	3.78275e-05
Obp8a	0.866825	0.00681845	0.366855	0.825453	NA
CG15368	33.5385	0.0596678	0.317119	0.735688	0.907175
CG15369	4865.36	-0.261699	0.248691	0.157187	0.436457
t	109.762	-0.0131955	0.292922	0.943702	0.982628
CG15370	0.831324	0.0341007	0.370686	0.315245	NA
Gr8a	0.768768	-0.0266464	0.369684	0.512384	NA
CG12121	1584.51	-0.109644	0.128674	0.374315	0.69143
Ir8a	0.106173	-0.00196049	0.368902	1	NA
mxc	595.946	0.403002	0.153685	0.0040613	0.0283337
Larp7	321.292	-0.0528673	0.185551	0.744224	0.910583
amx	212.101	-0.416756	0.277042	0.0442434	0.183949
Dsor1	637.321	0.0893085	0.171741	0.548908	0.820763
CG17754	4673.53	-1.5791	0.400762	3.559e-06	7.9091e-05
ric8a	403.221	-0.232131	0.194263	0.163244	0.44514
CR17438	134.234	-0.0232056	0.312936	0.876198	0.960411
ric8b	5.95858	0.0712077	0.365165	0.435359	NA
Erk7	871.669	0.0404126	0.237439	0.834736	0.94628
CG17440	70.3987	0.290262	0.352071	0.177914	0.469561
Cfp1	273.921	0.0851964	0.220741	0.631504	0.8659
Aladin	335.316	0.0520699	0.193833	0.756388	0.915044
snoRNA:CG16892-a	0.701753	0.00189665	0.367358	0.907155	NA
c11.1	1282.31	-0.00782108	0.124022	0.947743	0.984166
lz	66.7647	0.409079	0.406123	0.0854653	0.291461
lncRNA:CR44534	0.495191	0.0217356	0.369045	0.72212	NA
c12.1	577.793	-0.223826	0.18202	0.162953	0.445088
c12.2	349.59	0.148004	0.195998	0.364625	0.682753
CG34449	969.08	-0.0605998	0.181823	0.704993	0.897517
CG34450	238.704	0.222476	0.276822	0.270719	0.591879
BCL7-like	695.666	-0.0403139	0.235528	0.826992	0.944194
mgl	2514.56	0.0324622	0.144965	0.80725	0.93633
CG44815	0.305768	0.0161611	0.36892	0.723977	NA
CG32700	172.034	0.207667	0.295584	0.316602	0.639122
CG34028	0.106173	-0.00196049	0.368902	1	NA
CG34026	143.151	-1.43532	0.659807	0.00218773	0.0172713
l(1)G0320	5115.26	-0.0621294	0.151832	0.653796	0.875341
RpS28b	18941.9	-0.116588	0.110232	0.287358	0.610752
CG15317	157.703	-0.0521856	0.253261	0.782266	0.925558
lncRNA:CR42767	915.89	0.201787	0.281477	0.336297	0.659591
Cubn	727.48	0.0948807	0.179848	0.538883	0.814339
LPCAT	1577.31	-0.0496958	0.211188	0.778156	0.922868
CG42395	62.2242	0.247236	0.337793	0.241992	0.556172
lncRNA:CR45540	8.18337	0.350455	0.637111	0.0207871	0.104753
lncRNA:CR45541	0.346928	0.00776001	0.368753	0.92535	NA
Hex-A	2500.06	1.00883	0.204749	9.55886e-08	3.42207e-06
lncRNA:CR45542	2.0625	0.0690579	0.372556	0.303264	NA
lncRNA:CR45543	3.34542	-0.0627938	0.370379	0.335676	NA
Gga	766.266	0.298071	0.160396	0.0381262	0.165075
Lst8	768.562	0.099062	0.135909	0.4353	0.741213
LysRS	1446.69	0.313953	0.129102	0.00897537	0.0542717
CG42797	941.237	-0.413208	0.134755	0.00102708	0.00918611
Ptpmeg2	3391.38	-0.635646	0.148119	4.12039e-06	8.98849e-05
CG3106	43.2854	-4.42503	1.32292	6.32422e-05	0.00089666
nej	4530.04	-0.0363658	0.147786	0.779845	0.924117
lncRNA:CR42657	378.051	0.0630718	0.292439	0.752237	0.913298
lncRNA:CR44016	3.62268	0.097463	0.377714	0.273433	NA
btd	72.7772	0.0729793	0.274572	0.699551	0.894849
lncRNA:CR43498	3.526	0.0353361	0.363073	0.693523	NA
Sp1	836.293	-0.10848	0.156875	0.446899	0.750595
CG1354	2168.92	0.306266	0.161122	0.0318804	0.145251
CARPB	1242.14	-0.303127	0.317665	0.158577	0.438671
Ser7	32.9737	0.00458024	0.339491	0.969202	0.991549
CG45060	13.4591	-0.0715421	0.355196	0.589617	0.844517
CG45061	7.26103	0.151956	0.396695	0.17283	0.461928
CG32695	646.92	-0.444785	0.180279	0.00553101	0.0365203
CG15247	180.683	1.41046	0.441527	0.000161272	0.00196175
CG1468	1562.59	-0.156571	0.272618	0.417681	0.727991
CG9686	973.517	-0.673253	0.180909	3.93086e-05	0.000594497
CG9689	712.989	-0.947515	0.344977	0.000356779	0.00382447
CG9691	3235.13	-1.2651	0.150317	2.37987e-18	1.29574e-15
CG15249	3.12273	0.0278007	0.364269	0.710892	NA
CG1986	0.322215	0.00486874	0.368141	0.8051	NA
Idgf4	7408.6	-0.0637296	0.234393	0.730693	0.906185
snoRNA:Me28S-U1688	18.6158	0.0708748	0.346296	0.599745	0.849802
CG1791	0.338311	-0.00770653	0.368795	0.985435	NA
CG1889	4.66498	-0.0262134	0.363522	0.700442	NA
CG43386	6.6779	0.00196868	0.363419	0.986885	0.996648
CG15252	0.204378	0.0165275	0.368944	0.713772	NA
CG32694	67.0603	0.18042	0.320357	0.346953	0.668579
CG33557	3.68317	0.0338898	0.36296	0.675642	NA
CG2990	82.8325	0.703492	0.487098	0.0231477	0.113968
Cht6	1776.13	0.0624183	0.183381	0.721445	0.902784
asRNA:CR45185	132.074	0.606552	0.395978	0.0242898	0.118035
Yp2	3.60939	0.0445908	0.363972	0.546883	NA
Yp1	0.330933	-0.00394784	0.368724	0.803495	NA
asRNA:CR45601	0.958883	-0.00832778	0.367171	0.90654	NA
CG15312	104.383	-0.276846	0.302715	0.182201	0.475689
ZAP3	3061.85	0.0204742	0.0967445	0.826821	0.944194
CG2972	385.607	0.272903	0.177898	0.0806633	0.281465
Naxe	162.864	-0.0678934	0.231514	0.704913	0.897505
RhoU	463.959	-0.32886	0.211401	0.0601642	0.229002
asRNA:CR44894	17.3757	-0.143528	0.391356	0.186893	0.482064
snoRNA:Me18S-A627	0.117837	-0.00909161	0.368814	0.908696	NA
CG12645	5.31018	-0.0359145	0.365122	0.50883	NA
CG43902	106.385	0.20238	0.327929	0.31028	0.633424
lncRNA:CR32690	1249.33	0.0888011	0.271986	0.66785	0.881138
CG15309	4252.86	-1.47727	0.400934	1.38011e-05	0.000249087
lncRNA:CR43899	9.02345	-0.165086	0.409052	0.0995781	0.322236
ATPsyndelta	1400.12	0.189597	0.140552	0.142117	0.407872
CG2962	310.693	-2.1233	0.323465	6.98385e-12	7.41935e-10
asRNA:CR45629	12.4744	-0.0791857	0.35143	0.550207	0.821288
CG15308	5506.2	-0.535783	0.269322	0.0112782	0.0651801
CG34408	1692.44	0.19197	0.112629	0.072372	0.26118
Ipod	7.10979	-0.00404011	0.360284	0.981095	0.995355
Hk	115.554	0.379228	0.322578	0.0964109	0.3144
asRNA:CR43959	1.84859	-0.00478065	0.365855	0.869406	NA
CG12643	1563.47	-0.0639793	0.242264	0.726437	0.90477
alpha-Man-Ia	806.586	-0.101141	0.194361	0.53786	0.814091
CG2909	294.611	-0.00972691	0.24305	0.95574	0.987273
Gip	690.346	0.0215163	0.196156	0.894784	0.968243
CG15306	1369.06	0.106416	0.253506	0.577472	0.838297
CG43740	37.8374	0.0725875	0.331209	0.63698	0.867472
snoRNA:U3:9B	2.0327	-0.0657408	0.374682	0.113227	NA
l(1)G0289	6306.75	-0.501165	0.185775	0.00239662	0.0185966
CG32679	1.23424	0.054581	0.371451	0.283073	NA
CG17841	739.652	0.274525	0.160306	0.0601633	0.229002
CG32686	456.891	-0.0393003	0.269581	0.830845	0.944834
CG2898	60.9554	0.092678	0.332856	0.592826	0.846037
CG32681	55.2062	-0.0438198	0.307642	0.790932	0.930188
Psf3	150.092	-0.00362283	0.226787	0.978469	0.994379
flw	842.857	0.158051	0.193692	0.345986	0.667596
CG32683	56.0218	0.184572	0.316232	0.348176	0.66916
RabX2	33.4879	-0.0642005	0.331234	0.685741	0.890143
CG12640	0.964498	0.0573189	0.374012	0.22804	NA
Or9a	0.757478	-0.0122702	0.368499	0.496266	NA
Neb-cGP	1073.1	0.0341342	0.151122	0.803974	0.935582
nocte	6863.55	-0.344557	0.166515	0.0217232	0.108674
CG2889	297.51	-0.0510095	0.202684	0.764329	0.91716
CG2887	65.1224	0.0457946	0.291507	0.808295	0.936994
PPP4R2r	3185.18	-0.0258279	0.109352	0.820069	0.941418
CG32687	2112.54	-0.276891	0.170411	0.0715962	0.259586
spri	1578.05	-0.632089	0.291495	0.00537741	0.0357046
CG15296	193.84	0.258266	0.376405	0.228042	0.538771
Rab9D	30.506	0.343725	0.487764	0.112052	0.350662
Hmr	328.927	0.347292	0.183736	0.0286553	0.134739
CG2124	95.0493	0.0573142	0.275014	0.767765	0.918716
CG1628	150.146	-0.0128511	0.256518	0.943187	0.982511
CG43347	528.497	0.0925054	0.151366	0.502057	0.791838
Rab9Db	27.3956	0.163507	0.37118	0.326656	0.649089
CG9806	0.835151	-0.0134274	0.368447	0.507718	NA
X11Lbeta	499.818	0.138968	0.192639	0.406053	0.718178
Rab9E	25.7305	0.0103241	0.335263	0.958514	0.988548
CG12637	78.4445	0.037769	0.319136	0.837121	0.946654
stx	2670.39	0.0584334	0.11404	0.53986	0.815053
ras	5971.49	-1.17332	0.298143	7.33989e-06	0.000147102
lncRNA:CR44766	5.01989	-0.03529	0.360349	0.695485	NA
Rph	131.536	0.04859	0.250874	0.843715	0.948943
Tango5	1167.92	-0.498283	0.169265	0.001196	0.0104536
Atg8a	14590.4	-0.326316	0.161461	0.0268453	0.127745
BTBD9	529.272	-0.0934566	0.203309	0.587044	0.842818
CG15211	263.397	0.191069	0.221175	0.297748	0.621315
Ant2	589.709	0.0968733	0.239534	0.613997	0.85675
sesB	12441.7	0.923944	0.112917	5.06322e-17	2.00488e-14
Imp	2439.94	0.197079	0.164766	0.185202	0.479803
lncRNA:CR45624	0.110543	-0.00113043	0.368919	1	NA
sbr	1992.84	0.0330072	0.12257	0.792624	0.930902
CG15210	769.733	-1.83854	0.284445	2.58549e-11	2.46603e-09
CG15209	888.75	-1.18263	0.311491	1.34896e-05	0.000244817
CG32669	82.9202	-1.71833	0.678501	0.000322245	0.00350605
CG17333	442.697	-0.0131011	0.219859	0.940562	0.982046
CG2202	447.421	0.194586	0.181002	0.214838	0.521607
feo	637.334	0.477088	0.182312	0.00307431	0.0226558
sofe	355.126	0.179711	0.208677	0.307972	0.63116
CG2186	1656.86	-0.00828527	0.129826	0.95287	0.986114
CG2157	33.6585	0.622635	0.803557	0.0273747	0.12951
CG1637	3508.37	-0.293499	0.227427	0.107231	0.340261
Ork1	43.6871	-0.0712805	0.325144	0.658566	0.877425
lncRNA:CR45617	0.730719	-0.0190578	0.368648	0.430918	NA
lncRNA:CR44524	0.844015	-0.0131855	0.368992	0.728091	NA
CG1582	744.069	0.126464	0.158345	0.375837	0.693329
CG15208	672.832	0.0763409	0.251998	0.699419	0.894849
CG43901	399.602	-0.0936947	0.216488	0.590199	0.844912
v	283.547	-0.098011	0.241301	0.606199	0.853008
CG2145	1206.25	0.487349	0.307594	0.0277966	0.131126
Myo10A	1371.21	-0.164207	0.134085	0.184365	0.47885
Rab9Fa	20.6613	-0.101911	0.36351	0.441525	0.746365
Rab9Fb	40.788	0.037226	0.326483	0.821694	0.941614
C901	3.22899	0.00632182	0.364887	0.894888	NA
CG42339	87.2569	0.066805	0.270655	0.728216	0.905402
SmydA-4	77.6335	1.36499	0.506397	0.000322199	0.00350605
CG1552	43.5674	0.558596	0.495546	0.0422365	0.177629
CG1545	38.3707	-0.0435097	0.306789	0.810102	0.937516
CG1537	74.2968	0.161102	0.279379	0.400478	0.714116
lncRNA:CR45614	8.58781	0.044119	0.356941	0.709865	0.89875
CG15203	158.807	1.17381	0.331279	2.45639e-05	0.000397741
sev	1740.61	0.0202129	0.220478	0.906055	0.970763
asRNA:CR44358	25.6342	-0.0550306	0.342352	0.673926	0.8838
asRNA:CR45604	3.90051	-0.0710634	0.371859	0.349867	NA
Vago	1250.26	-0.332946	0.264627	0.0837546	0.287371
CG2076	999.14	0.0320748	0.133182	0.789519	0.929436
CG2061	815.485	0.058567	0.161916	0.690378	0.890902
CG42249	167.541	0.562973	0.617417	0.04143	0.175597
Hsp60A	3244.43	0.151188	0.0963555	0.109057	0.344381
CG11122	1189.64	0.127117	0.122561	0.273029	0.59382
Rpt3	6467.84	-0.17512	0.1129	0.106356	0.337905
Gtp-bp	1708.05	0.35631	0.132537	0.00405896	0.0283325
Klp10A	2878.36	-0.289456	0.154095	0.0384673	0.166166
CG44385	61.5383	0.321564	0.406503	0.149554	0.422352
CDK2AP1	632.772	-0.0517105	0.160918	0.719685	0.902096
asRNA:CR44054	17.1522	-0.119581	0.359341	0.39643	0.711462
ssp7	35.7776	-0.250594	0.446566	0.0828609	0.285458
CG15199	12.7259	-0.097832	0.381266	0.123963	0.373515
CG15202	26.6978	0.197447	0.378592	0.252475	0.570428
CG15201	161.085	1.13861	0.392523	0.000269185	0.00303228
Ran	7021.38	0.191746	0.0942208	0.0346989	0.154379
Lint-1	1616.68	-0.6211	0.236188	0.00181407	0.0147968
rtv	344.853	-0.317525	0.229781	0.0891839	0.299042
Dlic	3197.38	-0.308006	0.155828	0.0305916	0.141182
CG32668	2.05804	-0.0345257	0.366444	0.570542	NA
antdh	37.8298	0.0748189	0.366579	0.33797	0.660363
CG1394	766.54	0.0583348	0.2588	0.769396	0.919186
CG15200	281.122	0.0660654	0.247024	0.734189	0.906686
lncRNA:CR44765	1.35801	-0.0364728	0.370533	0.210446	NA
CG11106	316.983	0.278215	0.33605	0.214658	0.521523
CG44422	122.168	-0.266541	0.314905	0.200153	0.502723
CG15198	216.834	0.0402018	0.267687	0.841359	0.94829
Ir10a	0.398054	-0.0086954	0.368731	0.590853	NA
sisA	2.66744	0.0421796	0.368202	0.398828	NA
l(1)10Bb	610.169	-0.081755	0.164779	0.575895	0.837066
Gapvd1	879.033	0.0179731	0.132721	0.884594	0.963592
Kap3	1209.74	-0.96923	0.226575	2.45739e-06	5.80665e-05
CG34348	581.052	-0.687461	0.221569	0.000404481	0.00424185
GCS1	613.788	0.00388829	0.15925	0.978982	0.994477
CG11756	82.8938	-0.0322342	0.309273	0.842754	0.948551
CG1738	83.334	-0.146916	0.287843	0.444232	0.748714
CG11752	404.047	0.162281	0.201711	0.332452	0.655713
CG1737	1168.83	0.146918	0.142254	0.263849	0.583764
dsh	808.418	-0.175243	0.158987	0.221885	0.530244
Pa1	715.889	0.112372	0.267893	0.548	0.820288
hop	1313.65	0.0170893	0.11246	0.872797	0.958404
Tim8	558.764	-0.0885005	0.156403	0.535281	0.81301
dlg1	2455.68	0.20139	0.155849	0.154433	0.430823
CG15196	128.954	0.137882	0.289841	0.488137	0.78107
Gr10b	0.209161	0.0164603	0.368939	0.715426	NA
Gs2	14203.9	-2.47444	0.311936	2.04778e-17	9.22701e-15
Evi5	1766.17	0.0679313	0.172736	0.650705	0.874379
Sk1	576.526	-1.005	0.266202	1.22818e-05	0.000227641
HP5	1154.32	-0.237174	0.153638	0.081815	0.283349
CG43155	4.67352	0.0513811	0.363824	0.588602	NA
Cyp4g15	141.922	1.19836	0.314455	1.12354e-05	0.000211546
Uba5	1019.59	0.294091	0.138218	0.0223699	0.111017
Spase25	2285.42	0.386799	0.17918	0.0138767	0.0774901
CG33235	389.38	0.00961579	0.248668	0.957955	0.988361
lncRNA:CR44556	0.613942	-0.00814085	0.368776	0.560724	NA
Drak	1255.59	-0.130548	0.203732	0.45156	0.754544
mir-2492	0.61633	0.0254387	0.369923	0.411644	NA
CG1572	2357.11	0.560875	0.319353	0.0146416	0.0803873
PGRP-SA	672.016	0.655571	0.369736	0.0101895	0.0601383
RpII215	2778.57	0.0496213	0.126543	0.674841	0.884202
asRNA:CR44266	15.307	0.106345	0.360907	0.443218	0.74791
CG11699	449.78	0.249199	0.190759	0.123395	0.37281
Kmn1	105.357	0.41233	0.301138	0.0566074	0.218714
Reepl1	243.34	0.242274	0.297411	0.259035	0.578354
CG11696	278.816	0.00838807	0.197381	0.957055	0.987979
e(y)2	251.231	0.061499	0.219842	0.717776	0.902038
CG11695	155.864	0.302626	0.245868	0.118397	0.363445
lncRNA:roX2	440.158	-0.142481	0.343548	0.434959	0.741017
nod	169.607	0.232108	0.278059	0.240803	0.554853
CG1561	0.48125	0.00849299	0.36843	0.728884	NA
CR43216	11.3913	0.035852	0.345733	0.77559	0.921549
CR43215	49.22	0.112118	0.302769	0.550017	0.821192
CR43214	54.6059	0.140493	0.297809	0.453069	0.755231
CR43213	10.2557	0.016771	0.344635	0.889582	0.966126
CR43212	22.6375	0.159772	0.391056	0.245452	0.560329
CR43211	167.214	-0.111267	0.235272	0.550281	0.821304
rho-4	1266.05	-0.60506	0.156118	2.27434e-05	0.000372883
CG2533	122.072	0.0334419	0.292543	0.864966	0.956543
CG2247	1622.53	-0.0348069	0.119789	0.760526	0.916158
CG1703	1618.99	0.190934	0.112115	0.0726152	0.261665
RPA3	334.834	0.434864	0.222856	0.0216699	0.108449
Met	467.34	-0.110824	0.158377	0.438922	0.744277
Ptp10D	2438.45	0.0615122	0.140801	0.633371	0.866521
Vlet	207.702	-0.000121261	0.210726	0.997974	0.999625
bif	3300.87	-0.505177	0.157478	0.000450649	0.00462305
PhKgamma	1412.3	0.168247	0.137132	0.18336	0.477881
CG2444	32903.6	-3.04861	0.332564	1.29574e-21	1.30242e-18
FucT6	740.643	-0.421597	0.286386	0.0532952	0.20954
Amun	3928.22	0.0328964	0.110051	0.750911	0.912589
lncRNA:CR45618	0.678598	-0.00895528	0.368341	0.719669	NA
prtp	4515.56	-1.30726	0.19175	9.75116e-13	1.22518e-10
Tango10	700.399	0.116965	0.149663	0.393367	0.70908
CG15221	7.12848	0.134975	0.391001	0.133232	0.392369
inaF-D	0.416311	0.0167659	0.368967	0.675489	NA
CR43385	1.43191	-0.0348928	0.369024	0.316865	NA
m	127.503	0.219252	0.410509	0.191651	0.489601
CG9360	56.6793	0.125601	0.380874	0.299332	0.623127
dy	32.9535	-0.148933	0.379186	0.260922	0.580137
Karl	786.236	-0.503318	0.183599	0.00199112	0.0159521
asRNA:CR44962	12.8667	0.0447876	0.35039	0.707539	0.898377
CkIIbeta	3601.46	-0.131058	0.150675	0.345516	0.667385
Hsc70-3	22473.7	-0.00261774	0.18444	0.988271	0.997407
CG1578	1072.45	0.460114	0.146073	0.000620375	0.00604958
rudhira	4623.5	-0.592376	0.155501	3.82215e-05	0.000582098
CG15741	0.348168	0.00969532	0.368835	0.954419	NA
asRNA:CR43908	0.638021	-0.0186307	0.369309	0.551415	NA
Cyp28c1	3.6668	0.0295647	0.366166	0.6283	NA
CG15740	0.870273	0.0322147	0.369846	0.575452	NA
p24-1	1233.34	0.530243	0.156162	0.000260831	0.00295119
CG10347	496.763	0.124471	0.178646	0.422271	0.731612
ATP7	1269.58	-0.596047	0.133548	2.20574e-06	5.31779e-05
Nrd1	1117.18	-0.101412	0.125226	0.392127	0.70841
CG1847	218.452	-0.0227805	0.211751	0.889121	0.965839
CG11802	198.764	-0.0320901	0.227814	0.84268	0.948551
CG15739	117.962	-0.529846	0.484747	0.0414923	0.175747
CG10352	9.26274	-0.00028934	0.356113	0.9777	0.994121
CG10353	1488.38	-0.175159	0.165893	0.247193	0.562933
SelG	1362.92	0.0520618	0.154271	0.690386	0.890902
CG1840	294.495	-0.283523	0.195446	0.0901578	0.301071
sicily	190.849	-0.0947594	0.231333	0.602311	0.85102
wisp	12.7235	-0.0199098	0.353293	0.834419	0.94628
Upf1	1621.21	0.0649817	0.107815	0.528222	0.807987
CG43156	89.79	-0.268923	0.437411	0.130956	0.387842
pot	4211.01	0.22306	0.144712	0.0928436	0.306515
lncRNA:CR32661	499.804	0.283245	0.383907	0.16194	0.443707
lncRNA:CR43157	442.574	0.170355	0.291899	0.406894	0.718657
Sclp	21151.8	-1.7581	0.288267	1.03024e-10	8.46678e-09
CG10362	106.09	0.167062	0.272244	0.387958	0.704168
cac	674.025	-0.0161961	0.229101	0.927122	0.978017
gd	18.2372	-0.099389	0.357584	0.440181	0.745251
CG18130	216.59	0.0266067	0.277291	0.895748	0.968483
fw	746.507	0.70579	0.216068	0.000210221	0.00245923
CG1806	412.733	-0.122708	0.290513	0.504623	0.7941
CG1492	110.716	-0.02673	0.255932	0.88732	0.964823
regucalcin	17391.7	-0.50625	0.270649	0.0157458	0.0851933
Chrac-16	351.689	0.192185	0.276554	0.330829	0.653802
Lsm12	1496.66	-0.129066	0.112852	0.229007	0.539274
Tango4	291.485	-0.132252	0.200225	0.429077	0.737245
Usp7	4743.78	-0.156159	0.109826	0.135974	0.397401
Cyp311a1	84.0203	-0.657559	0.631029	0.029898	0.139328
Cyp318a1	7.15258	0.0505741	0.357468	0.649422	0.873982
Ten-a	2423.8	-0.13488	0.181135	0.392956	0.708828
lncRNA:CR43960	0.325555	-0.00192549	0.367894	0.993501	NA
Uch-L5R	100.856	0.289793	0.345383	0.173942	0.463178
Muc11A	1301.35	0.625036	0.379611	0.0143737	0.0793837
lncRNA:CR43961	4.37942	-0.0191846	0.361281	0.807007	NA
CG34323	16.4416	-0.103281	0.358543	0.429721	0.737577
moon	3.81482	-0.0335041	0.363714	0.67927	NA
CG15734	116.163	0.143515	0.317957	0.470286	0.76873
lncRNA:CR32657	443.617	0.146116	0.295557	0.483984	0.779098
lncRNA:CR32658	1630.04	0.0791248	0.265258	0.697985	0.893738
CG11356	0.435241	-0.0183524	0.369285	0.587999	NA
CG2750	954.437	-0.116443	0.23787	0.530555	0.809713
CG1924	146.226	-0.0396791	0.28134	0.824338	0.942895
CG32655	515.666	0.0898825	0.284279	0.650816	0.874379
CG45603	139.508	0.00536042	0.287018	0.986815	0.996648
CG2577	73.2977	0.14802	0.334566	0.433185	0.739748
Ir11a	0.0877435	0.00426329	0.368775	0.901537	NA
CG32651	421.63	-0.185236	0.232046	0.313721	0.636454
CG2574	116.395	0.00893342	0.302308	0.970226	0.99186
lncRNA:CR32652	1946.72	0.0895458	0.268114	0.655357	0.875731
Pkcdelta	206.792	0.0684188	0.283272	0.69953	0.894849
CG15927	4.89201	0.0346282	0.361786	0.709124	NA
lncRNA:CR45615	0.681161	0.00865468	0.36875	0.855376	NA
CG15731	2.21298	-0.0523314	0.370887	0.35172	NA
Rab40	335.959	-0.152881	0.176412	0.326968	0.649513
CG42258	928.516	0.469401	0.155875	0.00102881	0.00919464
Cpr11A	38.6081	0.229797	0.446441	0.0580123	0.222497
Lsp1alpha	64359	0.0816712	0.346259	0.512774	0.798237
Mks1	28.133	0.0888428	0.365398	0.518851	0.801647
CG2556	1240.45	-1.12114	0.251168	8.08544e-07	2.23367e-05
hwt	447.325	0.511117	0.197799	0.00283836	0.0213277
Cpr11B	78.4665	3.86068	0.816014	5.72983e-07	1.63475e-05
Pits	1487.18	0.202791	0.199027	0.231516	0.542297
LIMK1	1079.52	-0.087479	0.153235	0.526762	0.80717
CG1824	399.858	0.0181075	0.187688	0.91606	0.973705
Sec16	3250.25	-0.215867	0.0982091	0.0232123	0.1142
CG1463	218.673	0.0763679	0.216073	0.662571	0.878898
Fpgs	90.1851	0.0108837	0.283628	0.952148	0.985871
asRNA:CR45621	94.6839	-2.32467	0.768969	9.18463e-05	0.0012259
CG11085	16.6397	-0.0430658	0.34496	0.75892	0.915852
lncRNA:CR44568	0.538079	-0.0190071	0.369094	0.472147	NA
CG15728	130.417	-0.055252	0.273152	0.763525	0.917086
Aven	97.4171	-0.263651	0.29997	0.193219	0.491778
CG2540	97.7905	-0.208566	0.285289	0.298272	0.621812
Tomosyn	1678.82	-0.0936334	0.116559	0.395228	0.710862
CkIalpha	6917.73	-0.223722	0.149985	0.104703	0.334185
Tis11	3022.29	-0.339794	0.225882	0.0708766	0.257477
lncRNA:CR33963	53.697	0.0120221	0.313352	0.938147	0.981701
mir-9377	0.111284	-0.0121993	0.368876	0.810014	NA
Smr	2359.99	0.189179	0.15725	0.184279	0.478817
CG15725	11.1964	0.135195	0.377604	0.296285	0.619501
lncRNA:CR43963	9.55081	-0.155549	0.403914	0.117563	0.361543
asRNA:CR45623	12.4599	-0.0827857	0.35888	0.514472	0.799168
CG4004	575.855	0.0883664	0.168939	0.56213	0.828251
lncRNA:CR44619	11.3269	-0.0354759	0.356765	0.701575	0.896266
Paics	13467.4	-0.925979	0.167249	3.73657e-09	2.11367e-07
CG12717	285.216	0.152703	0.225671	0.395874	0.711148
Agpat1	357.278	0.334348	0.21072	0.0622535	0.234091
CG32647	493.537	-0.289235	0.274752	0.146808	0.416939
Pde9	716.27	-0.619852	0.149029	7.4909e-06	0.000149441
Nep6	49.382	2.23417	0.721669	8.85819e-05	0.00118962
CG4661	453.476	0.113229	0.290461	0.574843	0.836373
CG32650	90.2842	0.0964328	0.292553	0.598695	0.848773
Coq8	219.03	0.213016	0.235564	0.238053	0.551922
CG4407	204.627	-0.29761	0.267619	0.137422	0.400288
CG4404	20.3294	0.115935	0.35096	0.437698	0.743648
mRpL49	251.457	0.168045	0.193781	0.321033	0.643637
Brms1	487.636	0.0133823	0.157546	0.920818	0.975225
CG4645	591.863	0.0804655	0.146144	0.539918	0.815053
fne	2339.66	0.13633	0.212515	0.448634	0.751859
hec	10.6872	0.0295709	0.347978	0.80623	0.936029
CG32642	0.0877435	0.00426329	0.368775	0.901537	NA
asRNA:CR43636	5.5523	0.00142847	0.359916	0.985632	NA
CG15721	0.463205	0.0077146	0.368755	0.910706	NA
asRNA:CR43152	281.651	0.0313249	0.251021	0.876854	0.96061
CG12716	0.845384	0.0361857	0.370972	0.313442	NA
CG32643	74.6381	0.0241734	0.326998	0.897773	0.968852
rad	171.326	0.301342	0.282221	0.139474	0.403299
CG15719	57.5018	-0.0939703	0.332937	0.569066	0.832977
CG2209	57.0177	0.231083	0.344331	0.244561	0.559175
CG12715	4629.8	1.57615	0.16773	4.16148e-22	5.43781e-19
asRNA:CR44840	0.950804	0.0143978	0.367052	0.774613	NA
hep	1619.47	-0.145835	0.132211	0.239439	0.553157
lic	723.138	0.120008	0.147354	0.371068	0.688742
CG2200	399.07	-0.110221	0.214776	0.51978	0.802549
CG43313	773.306	-0.315916	0.147215	0.0184121	0.0956155
Fer3HCH	48.2621	0.0797676	0.305001	0.666499	0.880741
CG42237	8.78511	0.17027	0.398643	0.180172	0.472589
CG32638	624.672	0.0950792	0.175016	0.536971	0.813884
CG15717	195.961	-0.22002	0.238182	0.24338	0.558231
MFS10	43.2265	-0.285129	0.424013	0.153153	0.428707
CG32645	35.0349	0.428855	0.55919	0.0494799	0.198269
CG4318	88.6392	0.240227	0.37319	0.240337	0.554267
CG4332	763.501	0.0413233	0.150033	0.762768	0.916501
Bap60	1647.46	0.244663	0.114905	0.0239292	0.11676
CG12096	729.778	0.0514447	0.152278	0.713755	0.899821
Lgr4	51.7917	0.265071	0.478486	0.0677872	0.249596
CG32640	659.515	-0.248792	0.28921	0.223333	0.53205
CG32641	697.649	-0.331529	0.275277	0.0996927	0.322394
CG12723	0.961969	-0.0113218	0.366594	0.825446	NA
Coq5	159.379	0.195598	0.241387	0.30453	0.627707
sno	1685.54	-0.0947382	0.146754	0.487873	0.78107
CG44437	151.62	-0.132859	0.313708	0.479158	0.775663
REG	1891.8	0.190342	0.126721	0.113138	0.353002
mew	1878.09	-0.160493	0.155194	0.254348	0.572348
CG32639	31.9041	0.303691	0.433766	0.137867	0.401317
CG15742	168.893	0.179318	0.242119	0.348729	0.669384
comt	541.056	0.327381	0.222139	0.0831923	0.286223
HDAC4	1451.77	-0.143094	0.181759	0.368157	0.68646
CG15743	351.576	0.398697	0.18341	0.0132822	0.0745845
CG15744	876.773	0.0182727	0.146367	0.892084	0.967214
CG1764	164.865	0.0814895	0.229236	0.651389	0.874459
CG1622	553.883	0.116503	0.174281	0.455946	0.757804
IP3K2	495.109	0.436007	0.268094	0.0338632	0.151697
lncRNA:CR45018	182.437	0.0852134	0.283747	0.656117	0.876007
Jafrac1	1381.49	0.108862	0.140626	0.403552	0.71647
lncRNA:CR32636	6.53762	0.145142	0.392888	0.174811	0.464752
RpS15Aa	22326.5	0.0250428	0.0746366	0.732912	0.906651
CG15747	367.623	0.0922162	0.177896	0.55603	0.824482
lncRNA:CR45708	1.14964	-0.023658	0.368563	0.370696	NA
lncRNA:CR45709	0.301274	0.016972	0.369004	0.698532	NA
Syt12	24.967	0.352964	0.48949	0.0915138	0.304264
dmrt11E	1.45345	0.0309538	0.367535	0.595934	NA
CG1640	3482.36	-0.074692	0.160699	0.605575	0.852786
Rbp1-like	2340.06	0.023856	0.16787	0.872366	0.958404
Tim9a	384.242	-0.154468	0.207409	0.365181	0.683348
Yippee	878.774	-0.251939	0.156929	0.0768762	0.271205
CG1662	279.482	0.224637	0.244186	0.238019	0.551922
lncRNA:CR44620	13.9183	0.0584701	0.343438	0.666885	0.880814
lncRNA:CR44621	0.691911	0.0286131	0.369692	0.450148	NA
CG1673	856.902	2.55411	0.24171	1.73717e-28	3.78328e-25
CG12725	49.0092	-0.0493001	0.311704	0.770822	0.919828
GstT4	1496.57	1.00259	0.45618	0.00182718	0.0148851
CG1998	326.236	-0.180868	0.207752	0.28609	0.609444
Set2	1298.81	0.124953	0.142589	0.344898	0.666487
Neto	27.0596	0.27068	0.42251	0.138619	0.402518
CG34324	0.316124	-0.00311062	0.368652	0.892785	NA
CG15754	17.9352	3.67945	1.55649	0.000201799	0.00237774
asRNA:CR44427	0.943581	0.0062316	0.366678	0.930938	NA
CG44428	1.99449	-0.0195567	0.368533	0.37826	NA
CG15756	461.279	-2.23294	0.76516	8.37395e-05	0.00113156
Cpr12A	2196.41	-0.50453	0.15403	0.000282642	0.00316477
CG11816	86.9346	-0.0523834	0.282598	0.774689	0.921517
CG32631	21.7677	-0.29057	0.47976	0.0843605	0.288948
CG32633	264.45	-0.507751	0.347249	0.0303302	0.140477
Tpst	735.032	-0.674777	0.415815	0.013523	0.0757414
up	18414.2	1.64792	0.377884	4.62755e-07	1.35579e-05
lncRNA:CR44654	1.2001	0.0617222	0.372731	0.223493	NA
CG11178	485.365	-0.287351	0.194617	0.0876658	0.296232
Ndc80	212.987	0.213724	0.215719	0.228806	0.539106
BthD	178.267	0.450722	0.318792	0.0423985	0.17797
tth	1437.74	-0.307674	0.13778	0.0161458	0.086603
Tango2	730.942	-0.211409	0.178899	0.174776	0.464752
CG2691	806.088	0.395304	0.159724	0.00595403	0.0389007
NFAT	3166.86	-0.206461	0.178721	0.18137	0.474217
DNAlig4	255.606	0.0353582	0.191794	0.829903	0.944834
CG11164	111.814	0.507787	0.353998	0.0351899	0.155851
CG15760	126.338	-0.044254	0.267364	0.816847	0.940003
CG11162	19.1266	0.124099	0.379896	0.246409	0.56163
CG12177	78.8853	0.648844	0.536289	0.0234842	0.115277
CG11158	95.6658	-0.0969629	0.279358	0.597744	0.848281
Nadsyn	638.933	-0.296973	0.294813	0.142447	0.408307
Nna1	22190.7	-2.23473	0.392644	4.71071e-10	3.2917e-08
CG9941	1111.11	-0.609297	0.140278	3.45178e-06	7.74823e-05
mus101	259.305	0.342658	0.214093	0.0568397	0.219416
g	1459.29	-0.128783	0.145586	0.335018	0.658596
Grip91	546.876	0.0454121	0.169472	0.76081	0.916158
CG11134	576.083	0.144987	0.163761	0.324315	0.646601
CG11151	2463.36	-0.285004	0.307525	0.164175	0.446653
lncRNA:CR42861	154.979	-0.185282	0.302154	0.349767	0.670835
Pdcd4	5002.29	0.375638	0.116227	0.000660137	0.00635947
asRNA:CR43833	8.60853	-0.0366609	0.354758	0.73601	0.90722
CG32625	15.6759	0.0202871	0.347479	0.879078	0.961361
Rtc1	239.811	0.0683136	0.206425	0.695721	0.893525
Yp3	25.1058	-0.0549631	0.348922	0.669013	0.881694
rdgB	942.617	0.181386	0.150451	0.180452	0.473012
CtsB1	10578.2	-1.19571	0.166683	1.04756e-13	1.73273e-11
CG11103	186.551	-0.23504	0.239417	0.205612	0.508851
inaE	570.825	0.280512	0.166032	0.0593813	0.226576
CG10993	50.3634	0.0332335	0.299498	0.864557	0.956321
CG10996	103.41	0.0513426	0.292993	0.793511	0.931241
CG11095	81.8082	-0.0353484	0.282002	0.846256	0.949676
Clic	1472.47	0.357168	0.130201	0.00334032	0.0241416
Nup93-1	865.173	0.261697	0.168754	0.0817263	0.283296
jub	898.835	-0.219444	0.13523	0.0787615	0.275988
AMPdeam	11361.3	-0.293599	0.176678	0.0608309	0.230801
mamo	1760.78	-0.185335	0.243684	0.32968	0.652322
CG11068	386.45	0.100556	0.271559	0.6173	0.858105
lncRNA:CR44655	0.413299	-0.00115239	0.368042	0.940065	NA
ben	6494.68	-0.39921	0.192141	0.0148569	0.0813301
Ste12DOR	27.5767	0.0485407	0.363315	0.54894	0.820763
tRNA:Ser-AGA-2-1	1.57042	0.0280537	0.365695	0.583267	NA
Ste:CG33247	0.198286	0.00474908	0.368753	0.985695	NA
Ste:CG33246	0.788227	0.0232463	0.368578	0.407319	NA
Ste:CG33245	0.236386	0.00635727	0.368728	0.983313	NA
Ste:CG33244	0.324129	0.0061363	0.36873	0.895972	NA
Ste:CG33243	0.0877435	0.00426329	0.368775	0.901537	NA
Ste:CG33242	0.106173	-0.00196049	0.368902	1	NA
Ste:CG33238	0.106173	-0.00196049	0.368902	1	NA
Ste:CG33237	0.448318	0.00868754	0.368677	0.946686	NA
Ste:CG33236	0.0877435	0.00426329	0.368775	0.901537	NA
lncRNA:CR46242	0.453962	0.016441	0.368971	0.844668	NA
tRNA:Ser-AGA-3-2	0.543561	-0.00134977	0.368905	1	NA
lncRNA:CR44657	2.12892	-0.0275578	0.368872	0.383852	NA
lncRNA:CR44658	2.44388	0.0518915	0.368352	0.494615	NA
CG12479	45.7339	-0.0246435	0.319465	0.870537	0.957759
CG12480	2.04444	-0.0194855	0.366719	0.683558	NA
betaNACtes1	49.9757	-0.0837878	0.340115	0.561741	0.828099
CG1368	154.134	1.8627	0.557023	2.01715e-05	0.000338792
CG11581	1.42498	0.0651545	0.376331	0.164254	NA
CG11584	15.5473	-0.206188	0.447737	0.0154079	0.08382
asRNA:CR45995	7.94877	0.0401803	0.361824	0.601111	0.850631
CG32603	142.024	3.19732	0.549549	1.0983e-10	8.85898e-09
CG12481	152.597	-1.17942	0.664897	0.00302541	0.0223984
CG11585	1.77135	0.0108432	0.364564	0.829781	NA
CG13403	809.416	2.39393	0.475644	1.51858e-08	7.21575e-07
yl	8.39317	-0.0713518	0.35849	0.525628	0.806786
CG11590	412.331	-0.0761293	0.207933	0.658861	0.877429
l(1)G0007	731.839	0.254135	0.165691	0.0854731	0.291461
l(1)G0469	1845.41	-0.251897	0.499267	0.00421863	0.0291203
CG11674	0.748029	-0.0223796	0.368977	0.387951	NA
mRpL38	332.549	0.343412	0.201477	0.047016	0.191674
CG42271	523.284	0.0198048	0.152576	0.886284	0.964528
Fbxl4	619	-0.185283	0.181388	0.242403	0.556577
CG1434	115.961	-0.0872456	0.252319	0.65276	0.874685
mRNA-cap	973.221	0.110283	0.132102	0.373316	0.690659
CG32599	24.6164	-0.131079	0.364945	0.370959	0.688679
mud	3160.85	0.180653	0.182302	0.256087	0.574274
CG1461	19.9088	1.99641	1.74171	0.00651613	0.0416771
CG13404	47.8659	0.299283	0.386925	0.151315	0.425577
na	287.735	0.0188997	0.197649	0.910817	0.972526
Muc12Ea	18.327	-0.0495874	0.346799	0.696253	0.893525
CG9400	0.106173	-0.00196049	0.368902	1	NA
lncRNA:CR44963	18.2716	-0.0532456	0.35233	0.638453	0.868034
betaNACtes2	53.4325	0.0289237	0.315039	0.873811	0.959181
betaNACtes6	65.5577	0.291732	0.395366	0.173562	0.462656
dpr8	96.6109	0.0465632	0.269265	0.809679	0.937516
betaNACtes3	59.6045	0.0299921	0.327677	0.852169	0.951518
betaNACtes4	93.9856	0.19007	0.338858	0.34862	0.669384
CG9411	12.8953	0.0005482	0.345092	0.992773	0.998097
CG12540	0.205581	-0.00450577	0.368675	0.809969	NA
lncRNA:CR44110	5.41997	0.00809401	0.358567	0.958508	NA
lncRNA:CR45521	5.96105	0.210418	0.442335	0.0537934	NA
CG14414	216.236	0.0505235	0.20666	0.760578	0.916158
mRpS25	207.178	-0.0175733	0.231351	0.927553	0.978288
nmdyn-D6	49.0823	0.000125365	0.30849	0.997383	0.999449
sbm	1823.31	1.23281	0.246822	3.42674e-08	1.45854e-06
NetA	185.887	-0.625953	0.351802	0.0139171	0.0776494
CG5321	134.49	-1.72928	0.443077	3.2653e-06	7.42046e-05
NetB	867.431	-0.153403	0.235472	0.401797	0.715102
CG43088	44.369	-0.139373	0.365135	0.348754	0.669384
hog	128.019	0.0410501	0.311849	0.82996	0.944834
CG15890	319.91	0.177756	0.204285	0.306887	0.629824
CG5334	51.7803	0.156195	0.34573	0.398028	0.713056
CG5347	91.1362	0.205833	0.349793	0.29683	0.620098
Ag5r2	876.793	0.99888	0.569618	0.00708669	0.0447784
Ag5r	779.143	0.364869	0.380584	0.127282	0.380331
lncRNA:CR45522	0.117837	-0.00909161	0.368814	0.908696	NA
rut	1052.87	0.165477	0.145725	0.220351	0.528581
CG14408	289.6	0.420967	0.225241	0.0227344	0.112569
CG14411	902.809	-0.0588205	0.149545	0.668267	0.881306
CG14410	4.09623	0.0112528	0.358628	0.882055	NA
CG14407	334.566	-0.0531289	0.1953	0.734059	0.906686
CG32590	134.978	0.132906	0.255041	0.48291	0.777978
Flo2	951.665	0.00106506	0.201653	0.994392	0.998582
CG12539	1448.73	-1.16546	0.352749	7.91051e-05	0.00107786
CG9522	29.9068	-1.61785	0.877429	0.00221438	0.0174414
CG9521	11.489	0.433518	0.663551	0.0420768	0.177132
CG9518	45.7338	0.246662	0.364712	0.224429	0.533202
CG9514	8.74874	0.0117303	0.352512	0.895561	0.968483
CG9512	616.752	0.276176	0.354991	0.178903	0.470651
fiz	1702.92	-0.739736	0.269404	0.000926672	0.00842646
CG14406	626.293	-2.21015	0.398194	1.90986e-09	1.15538e-07
CG12398	8.42771	-0.0954163	0.372053	0.354919	0.674688
Eo	681.816	-0.21549	0.340789	0.260451	0.579607
CG9503	165.761	-0.630065	0.400569	0.0164623	0.0879089
CG32591	590.083	0.029671	0.247671	0.88442	0.963592
pdgy	7430.58	-0.425206	0.141828	0.00107574	0.00954179
lncRNA:CR44831	19.7529	0.0258633	0.344036	0.839068	0.947376
CG9030	154.343	-0.185545	0.311606	0.352442	0.672807
eag	73.4816	0.305979	0.346038	0.152861	0.428266
hiw	1032.96	-0.111387	0.228424	0.534643	0.812835
be	1029.78	-0.15945	0.134573	0.198923	0.501122
CG5541	742.375	0.416888	0.188368	0.0107893	0.0628267
ND-B18	388.654	-0.0580852	0.197858	0.729533	0.905816
opm	497.031	0.0393896	0.179578	0.805632	0.935835
dob	176.36	0.0259098	0.24428	0.871173	0.957894
Lsd-2	5132.8	-0.00497889	0.147177	0.972982	0.99271
lncRNA:CR44662	15.0419	-0.0114964	0.339482	0.939764	0.981764
lncRNA:CR44661	4.7411	-0.00350008	0.357756	0.985261	NA
CG33177	3.23675	-0.0360031	0.366802	0.475684	NA
asRNA:CR44960	8.4267	-0.0355045	0.35135	0.748776	0.912041
CG33178	69.4374	0.96754	0.695838	0.00994428	0.058984
CG9065	227.287	0.337613	0.263813	0.0872897	0.295535
CG15027	142.328	0.074487	0.245321	0.678241	0.886193
CG5599	89.118	0.260297	0.35456	0.183388	0.477881
Rab3-GEF	198.581	0.148832	0.239397	0.417265	0.727957
CG9072	102.842	0.364495	0.355979	0.109852	0.345971
Cyp4s3	438.36	0.890513	0.608117	0.0177819	0.0932406
drd	386.345	0.0379037	0.195999	0.820507	0.941533
RpL37a	18961.1	-0.00908651	0.0922178	0.918745	0.974372
CG9095	214.528	-0.481488	0.297815	0.0290454	0.136004
CG43737	302.721	0.275817	0.221333	0.126307	0.378631
CG32588	119.278	-0.29708	0.328688	0.165344	0.449272
CG5662	79.6356	0.0302173	0.303131	0.881997	0.962346
CG43075	189.004	0.13762	0.269523	0.486243	0.780461
CG43076	141.154	0.233071	0.277586	0.254604	0.572421
lncRNA:CR44430	4.50576	0.000807276	0.361944	0.966149	NA
CG9101	123.095	0.225466	0.326709	0.277982	0.599899
PPYR1	227.151	0.174211	0.306355	0.40067	0.714264
CG9106	274.22	-0.140387	0.29792	0.474339	0.771974
CG5877	820.225	-0.068752	0.191885	0.670547	0.88247
asRNA:CR44429	20.3539	0.0288589	0.331618	0.837243	0.946654
gce	1095.17	-0.201318	0.236261	0.277291	0.599202
asRNA:CR44961	6.6245	-0.164222	0.411044	0.100904	0.325559
Top1	4321.72	-0.0403924	0.127971	0.738885	0.908341
mir-4957	0.599476	-0.00516993	0.368393	0.708315	NA
dah	128.662	0.830726	0.322771	0.00116146	0.0102063
CG9114	136.1	0.412452	0.333707	0.0665989	0.24618
HDAC6	2568.52	0.232534	0.19335	0.157772	0.437523
asRNA:CR44998	17.6086	0.133502	0.360095	0.381479	0.698345
CG9123	300.26	0.230091	0.240117	0.228236	0.538771
CG12608	515.842	0.187938	0.19683	0.256616	0.57536
CG6227	588.775	0.0507213	0.164778	0.729017	0.905434
acj6	75.8799	0.114017	0.301393	0.558819	0.826662
Pp1-13C	345.657	0.115404	0.277826	0.569601	0.833294
CG9164	33.6773	0.208392	0.365522	0.271216	0.592341
Cngl	160.95	0.67445	0.333831	0.00717935	0.0452763
Scamp	3210.33	-0.607448	0.153973	2.56196e-05	0.000412279
Ahcy	1548.98	0.170056	0.129168	0.15864	0.438671
CG11655	108.528	0.101518	0.25127	0.582968	0.840614
shtd	601.474	0.204387	0.174381	0.181056	0.473963
CG6294	5.48562	-0.0347948	0.364753	0.576088	NA
CG6299	32.8798	-0.148846	0.353332	0.355316	0.675038
CG15642	33.3675	0.182948	0.345945	0.319798	0.642498
CG15641	0.106173	-0.00196049	0.368902	1	NA
Grip128	345.65	0.0781445	0.196018	0.636844	0.867472
Alg14	91.4177	-0.127467	0.2664	0.5061	0.794761
mh	148.484	-0.174706	0.240757	0.351358	0.671947
CG6324	123.35	0.0748665	0.294765	0.7025	0.89653
CG6340	1185.92	0.0269504	0.139869	0.831232	0.944834
Gmap	1980.66	0.12569	0.130584	0.30287	0.626263
lncRNA:CR44888	0.76965	0.0162514	0.367153	0.658887	NA
mir-283	5.92753	0.125354	0.381876	0.226742	NA
mir-304	2.94879	0.0325003	0.366284	0.521337	NA
mir-12	0.609448	-0.00350912	0.368672	0.688829	NA
Ac13E	1058.58	-0.97974	0.21966	1.51399e-06	3.84888e-05
lncRNA:CR44353	3.53335	-0.0208731	0.36223	0.759974	NA
lncRNA:CR44354	0.810009	0.0121283	0.368906	0.667529	NA
CG42300	87.8202	-0.0355228	0.318393	0.828872	0.944834
CG7860	1228.83	-1.15962	0.225193	1.64315e-08	7.69572e-07
CG15643	92.1024	-0.239677	0.322893	0.238327	0.552239
CG9213	202.269	0.270079	0.219684	0.138401	0.40228
CG42299	61.9275	0.249636	0.34893	0.227371	0.537846
betaNACtes5	23.6842	-0.0101663	0.347815	0.923004	0.97659
cerv	263.04	0.0494652	0.19586	0.766061	0.917686
CG7872	759.44	0.295279	0.165619	0.0478219	0.193884
CG9215	270.663	0.285514	0.202419	0.0947189	0.3109
CG8097	435.953	0.027478	0.22577	0.890113	0.966269
CG9220	870.54	-0.271384	0.238707	0.145188	0.413881
Alp11	82.2962	-0.0145661	0.285546	0.937842	0.981688
sog	962.177	0.733918	0.16303	1.26779e-06	3.29347e-05
lncRNA:CR44423	1.65522	-0.00440176	0.365989	0.876884	NA
lncRNA:CR44893	0.193917	0.00246964	0.368743	0.858169	NA
CG8117	30.7382	0.152642	0.355654	0.360997	0.680675
asRNA:CR43299	110.386	0.0905312	0.285952	0.643123	0.870489
CG8119	1.72692	-0.0173534	0.366057	0.685019	NA
CG15646	38.5408	-0.0175385	0.333907	0.899171	0.969204
CG12708	91.7947	0.125092	0.316393	0.469796	0.768409
CG15599	259.406	-0.204493	0.296215	0.311571	0.634137
lncRNA:CR43132	59.8267	0.0751576	0.317062	0.671855	0.883084
lncRNA:CR45523	4.98148	0.0848658	0.371247	0.400802	NA
lncRNA:CR45524	1.62116	-0.0209652	0.366635	0.620023	NA
lncRNA:CR45526	0.330933	-0.00394784	0.368724	0.803495	NA
CG8128	172.561	0.204076	0.250181	0.279578	0.60215
CG9240	431.334	0.00134367	0.18175	0.987824	0.997224
Pis	1375.92	-0.295377	0.278014	0.132107	0.390111
CG8134	479.593	0.0752196	0.166625	0.608463	0.853913
CG9281	2510.03	0.18601	0.109289	0.0710002	0.257783
CG15601	255.9	-0.1937	0.282367	0.309641	0.632693
CG8184	6065.22	-0.209728	0.124784	0.0822705	0.284098
CG8191	133.472	0.0208384	0.232609	0.911304	0.972718
CG12379	43.5159	-0.117661	0.318051	0.516466	0.799991
MagR	203.694	-0.0134217	0.221521	0.938868	0.981701
Arp6	632.027	0.0585314	0.196775	0.725164	0.903865
CG11679	236.166	0.245774	0.264517	0.199201	0.50163
CG8206	1186.88	0.405464	0.202904	0.0223656	0.111017
CG8944	737.504	-0.0932762	0.166699	0.534141	0.812709
CCT6	2167.06	0.11155	0.138514	0.376906	0.69426
Mvd	173.576	0.0771643	0.215335	0.665009	0.880273
Graf	1590.76	-0.11038	0.138352	0.391755	0.707835
CG8260	43.9132	0.0228986	0.340371	0.887026	0.96463
mRpL3	344.179	0.138526	0.194625	0.408773	0.72055
RpIIIC160	413.814	0.401065	0.193552	0.0178009	0.0933029
CG8952	434.202	0.0551518	0.25349	0.766463	0.917746
CG33172	149.303	0.0500597	0.221716	0.780562	0.924534
CG43672	84.2259	-0.00517177	0.30316	0.955968	0.987273
CG43673	3.98025	0.0646363	0.366382	0.467629	NA
Efhc1.1	286.359	0.0775948	0.223912	0.672064	0.883084
Paf-AHalpha	728.502	-0.20823	0.15727	0.140857	0.405818
mRpS30	562.503	0.115113	0.174948	0.450041	0.753065
Rhp	704.075	-0.241837	0.225934	0.170859	0.459008
CG8974	2729.43	-0.15929	0.101517	0.10034	0.32406
CR44383	165.958	-0.196061	0.285368	0.320268	0.643145
CG32581	1290.42	-0.219672	0.151021	0.106408	0.337975
CG15602	473.485	-0.383825	0.193593	0.0217805	0.108878
PGRP-LE	772.303	0.0016149	0.149801	0.989781	0.997591
sd	3366.22	0.0100034	0.164857	0.948208	0.984166
lncRNA:CR44384	4.19029	0.113235	0.383993	0.224773	NA
CG8509	87.6882	0.057536	0.303459	0.76194	0.916473
Chc	12657.7	-0.479936	0.163174	0.00121722	0.0106036
lncRNA:CR32582	100.613	-0.06471	0.303427	0.700154	0.895183
CG8565	1907.11	0.0333512	0.253883	0.876255	0.960411
ArgRS	1155.58	0.293811	0.149882	0.0370271	0.161979
CG8578	892.487	-0.273071	0.170245	0.0723758	0.26118
sun	1010.03	0.232009	0.157605	0.101672	0.327455
UBL3	1266.38	-0.281786	0.171536	0.0637183	0.238296
CG15914	75.7311	0.00537311	0.273961	0.976676	0.994001
Myb	1999.93	-0.0320675	0.104773	0.750295	0.912589
AlkB	212.349	-0.148381	0.246966	0.433631	0.73997
Gbeta13F	9746.8	-0.255658	0.16466	0.0821813	0.284091
Gapdh2	9148.04	0.417733	0.323448	0.0545102	0.212832
CG16952	1505.7	-0.257823	0.135097	0.0405637	0.173152
tay	2417.02	-0.0625761	0.138927	0.584901	0.841781
MSBP	6382.45	-0.388637	0.150261	0.0049448	0.0331863
CG15916	237.512	-0.225245	0.263012	0.233727	0.546255
shi	3051.68	-0.12656	0.147368	0.351932	0.672128
CycD	691.087	0.187273	0.177148	0.226306	0.536418
Lrp4	453.758	0.389956	0.209875	0.0282818	0.133126
CG8916	0.97275	-0.0264746	0.368931	0.374233	NA
Lcch3	165.574	0.440132	0.275851	0.0352085	0.155851
asRNA:CR45000	14.6741	-0.0916032	0.357553	0.501935	0.791741
Ranbp16	2125.42	-0.167078	0.156913	0.239869	0.55358
Stim	2638.61	-0.275026	0.14207	0.0334898	0.150693
CG8924	337.876	0.107115	0.190814	0.510955	0.798009
Rrp47	359.003	-0.0794654	0.188185	0.622816	0.860745
mmd	425.714	0.256999	0.202837	0.138938	0.402919
lncRNA:CR45527	1.22375	0.0137248	0.367249	0.736009	NA
Or13a	1.24239	-0.0229528	0.368378	0.524466	NA
CG42766	75.0363	0.0252652	0.316519	0.88919	0.965839
CG9170	678.009	0.17667	0.159398	0.21557	0.522606
Slc25A46a	420.648	-0.136021	0.176266	0.373539	0.69068
ND-20	1155.2	0.0915926	0.13327	0.454005	0.756212
eIF5	145.843	-0.101841	0.245819	0.589203	0.844387
exd	4093.99	-0.105138	0.191219	0.505886	0.794616
CG8939	667.131	0.29526	0.180231	0.0643222	0.239818
vap	2717.83	-0.207437	0.160193	0.153788	0.429667
CG12698	280.417	0.0889814	0.277784	0.653839	0.875341
Muc14A	55.24	1.12142	0.557014	0.00465542	0.0316276
CG12395	113.462	0.197719	0.312247	0.333828	0.657046
dpr18	50.8326	0.693496	0.502976	0.0187602	0.0968602
Nipsnap	2177.85	0.360933	0.128904	0.00310921	0.0228551
Tob	603.719	0.233927	0.242297	0.228463	0.538771
CG8958	103.611	0.0828519	0.284675	0.67295	0.883269
CG42354	13.0678	-0.0577942	0.358304	0.613826	0.856675
disco-r	537.761	0.173728	0.180748	0.275811	0.597285
lncRNA:CR46211	16.2443	0.0386279	0.345586	0.771328	0.91991
disco	187.691	0.00852352	0.220542	0.961965	0.989452
snRNA:U2:14B	2.76429	0.0764213	0.373276	0.285173	NA
CG12507	5.44077	0.00672302	0.358721	0.927453	NA
kat80	874.04	-0.340201	0.213744	0.0556013	0.216021
Mfe2	1391.71	-0.10012	0.169188	0.507057	0.79569
Prosalpha4	5262.55	-0.15921	0.128267	0.191498	0.489305
eas	1987	0.137659	0.112806	0.202326	0.504855
CG32576	287.669	-0.113203	0.214999	0.517911	0.800988
UQCR-14	1716.41	0.247644	0.155262	0.0753571	0.267434
caz	2289.29	-0.150549	0.160315	0.288061	0.611707
CG9911	2261.33	0.467475	0.129761	0.000155741	0.00190728
CG3632	2335.57	0.0152449	0.124738	0.89926	0.969204
CG3679	392.039	0.000953212	0.164782	0.995119	0.998704
Had1	2307.2	-0.203996	0.269873	0.284862	0.607622
asRNA:CR45485	74.6866	-0.335937	0.362783	0.117198	0.361215
CG9915	828.323	0.0934294	0.135032	0.457597	0.759099
SWIP	360.597	0.0105348	0.187701	0.946207	0.983765
Cyp1	17366.9	-0.191516	0.102276	0.0516455	0.204625
CG9917	1352.13	-0.160882	0.196636	0.333187	0.656279
CG32579	275.269	0.00105681	0.188921	0.995452	0.998704
CalpC	496.244	0.241638	0.179863	0.122292	0.370764
CG9919	255.578	0.222537	0.209695	0.203639	0.506378
CG9921	307.017	0.277794	0.192796	0.0919265	0.304719
Dsp1	3184.94	0.0271553	0.164683	0.851428	0.951163
sl	622.721	-0.340367	0.177616	0.0291698	0.136373
U2af50	1767.35	-0.00100862	0.131258	0.994006	0.998514
PIG-Q	283.12	-0.121291	0.219002	0.493558	0.785066
nonA	3509.67	-0.0646024	0.129374	0.590364	0.844979
Fur2	1647.75	0.0359776	0.14162	0.714187	0.899843
CG9992	1060.43	-0.0607228	0.169091	0.69296	0.892022
CG4239	704.105	1.19238	0.187782	2.44214e-11	2.38145e-09
TH1	966.561	0.0594409	0.144867	0.655685	0.875778
mei-41	431.009	0.509514	0.174291	0.00112198	0.00989263
CG9981	28.9834	-0.0279805	0.337179	0.847968	0.950699
CG4301	279.897	-0.443553	0.271194	0.0330597	0.149065
Traf-like	464.694	-0.968878	0.35912	0.000676363	0.00646084
AnxB11	1931.56	-0.0073371	0.166794	0.992464	0.998097
hang	3128.31	-0.0387274	0.124299	0.737198	0.907651
CDC50	1090.98	-0.23441	0.167921	0.114132	0.355113
rngo	4831.4	0.513916	0.119065	5.23156e-06	0.000110259
eIF2alpha	2452.94	0.016855	0.120518	0.880693	0.961646
CG34015	253.393	-0.123609	0.210089	0.481017	0.776966
eIF4H1	6315.27	-0.040798	0.1751	0.783665	0.926579
para	284.423	1.05855	0.259862	7.06186e-06	0.000141965
Cnx14D	153.057	0.160837	0.285486	0.429233	0.737408
CG9903	705.512	-2.30023	0.316045	4.52251e-14	8.56458e-12
CG9902	443.491	0.158536	0.181785	0.323278	0.645679
Arp2	2749.83	-0.214716	0.130448	0.0784637	0.275182
Pp2B-14D	1098.22	-0.0179311	0.159562	0.855853	0.952593
CanA-14F	1391.34	-0.0336258	0.166664	0.824789	0.943087
CG13014	177.745	0.0607553	0.241051	0.736814	0.907412
SMC3	1055.27	0.218249	0.125131	0.0642628	0.239818
Ubc7	1115.02	0.0241396	0.136352	0.827157	0.944301
CG9784	369.913	0.0581388	0.217295	0.75251	0.913298
Nup153	2982.86	0.172306	0.121677	0.134427	0.394642
mir-4965	6.87664	0.184841	0.411027	0.134836	0.395327
mbt	808.728	-0.11066	0.15255	0.419442	0.72903
sisRNA:2	11.3108	-0.0590743	0.354214	0.62369	0.861041
CG9782	662.179	1.64317	0.236606	2.34695e-13	3.52501e-11
Rok	2817.77	-0.351995	0.105849	0.000516803	0.00519068
CG9777	269.483	0.337008	0.295135	0.12227	0.370764
asRNA:CR45001	2.28045	0.0593152	0.369627	0.370299	NA
RpS19a	13724.8	-0.100031	0.127994	0.401267	0.714646
SNRPG	747.983	0.138406	0.155167	0.323495	0.645693
mthl1	791.683	-0.249995	0.179897	0.111203	0.348714
lncRNA:CR46147	0.10139	-0.0019367	0.368902	1	NA
CG42512	0.102988	0.0186183	0.369107	0.677894	NA
CG9723	623.822	-0.0118395	0.164661	0.936411	0.981084
r	1010.45	0.216571	0.144546	0.104154	0.333085
CG15865	130.399	-0.169027	0.305044	0.367426	0.685744
CG13012	434.824	-1.76921	0.693057	0.000548355	0.0054614
CG13010	70.5732	0.0744551	0.309466	0.696682	0.893525
sing	11.5734	-0.113899	0.380272	0.273004	0.59382
Axs	769.379	-0.0798513	0.159491	0.577767	0.838312
Sep4	432.686	-0.205012	0.201493	0.236446	0.550247
CG4678	112.008	-0.456824	0.377207	0.0577727	0.221708
CG9676	1.57171	0.0335751	0.368329	0.298232	NA
sphe	56.2698	0.187111	0.374087	0.267268	0.587833
CG9673	210.333	0.0766879	0.314803	0.64765	0.872998
CG4653	94.3354	-0.0445055	0.353913	0.672648	0.883269
CG9672	947.332	0.306655	0.308543	0.151568	0.426106
CG13008	472.75	-0.0762339	0.270985	0.685864	0.890143
CG34325	408.219	-0.0954279	0.20033	0.560866	0.82807
CG32572	229.612	-0.000123071	0.262153	0.993207	0.998097
goe	1285.73	-0.0214894	0.130641	0.860738	0.953668
TwdlX	136.832	0.233932	0.416349	0.19497	0.494791
TwdlY	0.106173	-0.00196049	0.368902	1	NA
TwdlZ	0.121595	-0.00702586	0.36879	0.982421	NA
CG32568	360.781	-0.272589	0.290078	0.188351	0.48439
Twdlalpha	201.468	0.0668576	0.293822	0.734168	0.906686
if	1670.55	0.583688	0.200723	0.000870318	0.00800142
mRpL22	368.887	-0.181835	0.191059	0.260267	0.57937
CG9609	209.593	0.300048	0.268137	0.14661	0.416559
Sap30	1037.19	-0.60849	0.258007	0.00412219	0.0286362
Rrp45	227.768	0.0299435	0.217435	0.86161	0.954204
CG4768	807.702	0.0354929	0.142331	0.787712	0.928794
CG9132	1795.57	-0.377388	0.172654	0.0143989	0.0794219
CG4789	749.66	0.0721601	0.156471	0.6156	0.857216
CG9125	284.111	0.291533	0.246824	0.128577	0.382889
CG13005	87.209	0.0462707	0.279284	0.799391	0.933668
asRNA:CR44053	7.95561	0.00316401	0.355615	0.976905	0.994021
ppk28	34.659	-0.256659	0.45191	0.0917316	0.304497
CG4829	717.472	0.405539	0.232498	0.0331204	0.149287
lncRNA:CR44129	0.363413	0.0184201	0.369141	0.644928	NA
CG13004	3.41289	-0.0287183	0.363444	0.748674	NA
RSG7	156.444	0.204823	0.240718	0.272149	0.593748
CG13003	427.387	1.48077	0.601859	0.000340156	0.00366432
CG4872	195.477	-0.643474	0.280313	0.00381587	0.0269233
Nprl2	268.891	0.0141621	0.196696	0.92943	0.978556
Rcp	191.361	-0.170159	0.228436	0.347446	0.668842
DENR	860.064	0.0146764	0.151676	0.920155	0.974918
CG4880	480.082	-0.169159	0.180634	0.279382	0.601844
lncRNA:CR43768	7.80778	0.000117913	0.353936	0.974871	0.99328
CG13002	0.209161	0.0164603	0.368939	0.715426	NA
CG33252	226.352	-0.118625	0.285393	0.536206	0.813681
lncRNA:CR44754	17.7696	-0.0363974	0.346454	0.783868	0.926637
CG4928	7391.81	-2.04092	0.339629	8.84794e-11	7.41128e-09
wus	267.99	-0.0929271	0.215094	0.598198	0.848471
CG13001	312.178	-0.21915	0.184813	0.171413	0.460299
RhoGAP15B	1052.65	-0.362003	0.15174	0.00866981	0.0527659
CG13000	1.0998	-0.0199092	0.367625	0.63001	NA
Ubr1	5786.39	-1.01795	0.297016	6.50289e-05	0.00091566
CG45002	115.395	0.0139216	0.261511	0.939368	0.981701
CG43996	67.6182	0.0720222	0.284577	0.704249	0.897164
CG43997	94.3935	0.000739143	0.283603	0.992028	0.998097
CG43077	584.635	0.0599513	0.280828	0.76546	0.917382
wcy	1532.77	-0.194245	0.125768	0.104638	0.334059
CG4949	205.426	-0.0572444	0.214757	0.745518	0.910778
CG8945	4.74055	0.0576612	0.364564	0.516902	NA
CG4955	237.03	0.0557504	0.282512	0.774248	0.921244
CG4991	23.1293	0.0448891	0.340039	0.75396	0.913829
CG16700	1712.73	-0.230617	0.296622	0.269571	0.590228
Arpc3B	526.138	-1.0932	0.287545	1.32515e-05	0.000241545
CG5004	1562.17	0.0116371	0.138906	0.924641	0.976899
mei-218	24.0284	-0.243642	0.419585	0.147936	0.418899
RpS5a	20363	0.0590768	0.122901	0.605827	0.852786
snoRNA:Psi28S-1192d	8.93634	-0.102428	0.378068	0.20439	0.50717
snoRNA:Psi28S-1192c	14.0964	0.0429646	0.349293	0.732753	0.906651
snoRNA:Psi28S-1192b	6.35808	-0.0384223	0.361353	0.647397	0.872813
snoRNA:Psi28S-1192a	8.66117	0.0863595	0.3666	0.429	0.737245
snoRNA:Psi28S-2876	5.98123	-0.0716401	0.369861	0.439724	NA
snoRNA:Psi18S-1854c	2.96383	-0.0382733	0.366443	0.547098	NA
snoRNA:Psi28S-1135f	1.08847	-0.0124473	0.366648	0.876724	NA
snoRNA:Psi18S-1854b	1.79994	-0.0209699	0.368347	0.391975	NA
snoRNA:Psi28S-1135e	0.10139	-0.0019367	0.368902	1	NA
snoRNA:Psi18S-1854a	0.190731	0.0174194	0.369019	0.771909	NA
snoRNA:Psi28S-1135d	1.51758	0.0205318	0.367514	0.498521	NA
snoRNA:Psi28S-1135c	1.24413	0.0418931	0.370424	0.341405	NA
snoRNA:Psi28S-1135b	0.739952	0.0391117	0.370086	0.352807	NA
snoRNA:Psi28S-1135a	1.93328	-0.0267999	0.366228	0.623374	NA
Chchd2	946.001	-0.27117	0.201213	0.113734	0.354374
xmas	935.061	0.262063	0.161965	0.0730521	0.262375
baz	940.928	-0.184558	0.151607	0.184743	0.479261
lncRNA:CR44026	0.888462	-0.00573419	0.367132	0.832492	NA
TTLL1A	68.4036	0.148909	0.329309	0.446632	0.750436
CG5070	11.7501	0.250038	0.477176	0.0339002	0.151808
CG32564	8.55333	0.202793	0.429024	0.0956982	0.312779
CG32563	0.251807	0.00169782	0.368617	0.978179	NA
CG12995	0.130212	0.0083377	0.368795	0.959592	NA
CG18258	1.39653	-0.0285646	0.369533	0.311361	NA
CG5162	29.2141	-0.00491354	0.323736	0.977253	0.994121
CG12998	0.106173	-0.00196049	0.368902	1	NA
CG10598	0.106173	-0.00196049	0.368902	1	NA
CG10597	3.12102	0.0275782	0.367399	0.570881	NA
f	35.5016	-0.638772	0.616692	0.03034	0.140477
CG8915	300.404	0.164139	0.190693	0.313425	0.636344
CG42854	63.4772	-0.316069	0.382299	0.140755	0.405818
CG8675	229.841	-0.0980181	0.234035	0.595452	0.847551
CG8664	6803.53	-1.20536	0.454159	0.000303407	0.00335701
CG5445	1598.26	-0.380007	0.157857	0.00855633	0.0521481
CG8661	1474.78	-0.411854	0.404979	0.0796263	0.278277
Fim	3549.67	-0.970993	0.20565	2.74318e-07	8.70027e-06
B-H2	139.761	0.0285947	0.249627	0.876091	0.960411
B-H1	96.3635	0.10631	0.330134	0.505413	0.794541
CG8611	328.23	0.384204	0.264252	0.0565881	0.218714
CG12994	8.12327	-0.0373489	0.356786	0.713933	0.899821
CG5613	109.951	0.322512	0.292752	0.116069	0.359232
p-cup	119.62	0.163394	0.293774	0.41512	0.726251
CG8568	22.3711	0.0188014	0.34334	0.872103	0.958404
CG43658	2007.75	-0.52979	0.208683	0.00340535	0.0245301
lncRNA:CR44692	8.66411	0.0571688	0.364082	0.474243	0.771916
ppk23	2.28474	0.0607009	0.368254	0.422693	NA
Ankle2	2240.68	0.0958868	0.125122	0.411224	0.722628
asRNA:CR44124	25.9083	-1.91726	1.18689	0.00304676	0.0225308
CG12991	1089.79	-0.550932	0.226757	0.00331678	0.023998
CG12992	381.455	-0.0139952	0.280328	0.92999	0.978594
X11L	1830	-0.190633	0.17752	0.219725	0.527881
stas	902.684	-0.558029	0.226899	0.0035771	0.02557
CG8326	209.096	-0.0783713	0.215273	0.658378	0.877425
corolla	325.647	0.158238	0.256978	0.426475	0.735579
ND-24	500.701	0.167361	0.210711	0.3275	0.650076
CG8289	1798.27	0.226083	0.16686	0.137584	0.400672
CG5800	320.69	0.344293	0.205639	0.0490006	0.196891
RhoGAPp190	2697.7	-0.127856	0.146822	0.340958	0.662793
IntS2	681.923	-0.0397093	0.206295	0.814689	0.938756
beta-Spec	6010.23	0.246488	0.140595	0.0544529	0.212716
CG12990	0.971689	0.0293915	0.368361	0.458096	NA
chas	1124.1	0.407994	0.186161	0.0114601	0.0658525
CG8188	1642.75	-0.00592787	0.122659	0.964906	0.990576
par-6	1711.42	-0.28707	0.173034	0.0608038	0.230801
CG8173	420.931	0.301341	0.196102	0.0753326	0.267434
CG42684	1424.71	-0.112706	0.119856	0.317181	0.639698
unc-4	139.047	-0.0612192	0.226884	0.734429	0.906812
OdsH	25.5698	0.0577466	0.333683	0.70667	0.898168
CG12986	0.322215	0.00486874	0.368141	0.8051	NA
Socs16D	1272.04	0.126688	0.112591	0.236821	0.550566
lncRNA:CR44691	0.263231	0.00544712	0.36878	0.831207	NA
CG6398	1344.81	0.00324435	0.147678	0.981117	0.995355
[truncated: 14,211 more rows]

## Sheet: HvsL
Gene	baseMean	log2FoldChange	lfcSE	pvalue	padj
lncRNA:CR40469	122.766	0.424632	0.373746	0.0711627	0.196986
CG17636	241.23	0.0947654	0.220538	0.58132	0.795281
RhoGAP1A	3552.81	-0.0580662	0.0970059	0.534621	0.763994
lncRNA:CR45473	222.276	0.454076	0.179684	0.00359073	0.0176438
tyn	1440.04	-0.731528	0.138416	2.03854e-08	3.53796e-07
CG17707	12.1581	0.105378	0.315968	0.491437	0.730658
lncRNA:CR43863	7.27159	-0.00831316	0.316364	0.934739	0.980384
CG3038	744.701	0.173292	0.126998	0.139392	0.325913
G9a	1679.2	0.26161	0.0742265	0.000459431	0.00293304
CG42376	302.255	-0.1981	0.165393	0.16397	0.366352
cin	1039.72	-0.112141	0.0800254	0.133519	0.316217
CG13377	1117.87	0.504429	0.111418	2.05575e-06	2.35715e-05
asRNA:CR43906	54.2322	0.300052	0.254813	0.111273	0.27679
CG13376	0.653936	0.0123505	0.344252	0.793339	NA
ewg	1966.86	0.0485966	0.104462	0.620901	0.82183
CG3777	1927.54	0.362889	0.086797	1.45376e-05	0.000134901
CG13375	113.567	0.185643	0.216135	0.287711	0.534702
CG12470	825.262	-0.127233	0.193527	0.4196	0.6696
Or1a	5.30462	0.0343116	0.334992	0.677767	0.857797
CG32816	66.09	0.106575	0.233999	0.531948	0.761826
CG43181	1.83238	0.0962249	0.357576	0.22512	NA
CG43182	10.7083	3.51135	1.24211	0.000312562	0.0020807
y	5.77456	0.15529	0.382864	0.0852636	0.227319
lncRNA:yar	14.6575	-0.263656	0.452292	0.0631817	0.180533
ac	98.7836	-0.354732	0.266487	0.0696674	0.194131
lncRNA:CR44751	22.1858	1.52154	0.524012	0.000221956	0.00153251
lncRNA:CR44752	5.04617	-0.0127569	0.332389	0.843396	0.940836
lncRNA:CR44753	0.894275	0.00333803	0.343497	0.95737	NA
sc	227.577	-0.224194	0.168969	0.130627	0.311448
l(1)sc	18.3551	0.182114	0.321717	0.302095	0.550501
Pgcl	6.86141	-0.184419	0.373741	0.217847	0.444718
ase	148.071	0.874245	0.185482	4.22753e-07	5.64557e-06
Cyp4g1	2415.69	0.188739	0.234401	0.284955	0.531425
ebo	1962.89	0.00561827	0.11156	0.931186	0.979748
CR18275	124.103	0.168702	0.185552	0.288837	0.535977
CG13373	142.377	0.204408	0.186655	0.192551	0.409297
CG32817	71.0194	-0.13943	0.228049	0.433401	0.683159
CR18166	166.721	-0.0283353	0.160271	0.843633	0.940852
CG3176	103.425	-0.255913	0.190543	0.109511	0.273574
CG18273	580.407	0.38575	0.0961651	2.82564e-05	0.00024315
CG3156	276.425	0.0620046	0.145982	0.637342	0.832883
asRNA:CR45797	3.77327	-0.0020784	0.33487	0.963189	NA
CG17896	1857.05	0.322149	0.142459	0.0124417	0.0494452
CG17778	25.6906	0.276331	0.363169	0.147802	0.340872
svr	6566.11	-0.20613	0.11984	0.0654744	0.185225
asRNA:CR44891	16.0157	-0.189287	0.345455	0.25295	0.488416
asRNA:CR44892	10.4451	-0.00766204	0.312446	0.963431	0.989199
elav	2458.75	0.311718	0.119606	0.00535531	0.0246761
arg	133.222	-0.15636	0.283884	0.378161	0.629766
CG4293	453.241	0.384668	0.156407	0.00568473	0.0258858
Appl	2812.66	0.360286	0.106714	0.000351477	0.00231566
vnd	16.4238	0.0606931	0.288229	0.71515	0.878833
CG13366	2175.41	0.0133077	0.0861971	0.871929	0.954143
lncRNA:CR45474	5.18436	-0.0538853	0.327078	0.647203	0.840066
CG13365	154.195	-0.154334	0.179536	0.321506	0.573013
Vsp37A	913.866	-0.0293118	0.0902605	0.735403	0.888847
CG13369	339.357	0.10036	0.169004	0.473944	0.715795
CG13364	1123.88	-0.138588	0.0912274	0.115308	0.284569
lncRNA:CR45475	0.130212	0.0132198	0.345999	0.862007	NA
CG17829	296.831	0.221854	0.138751	0.0792595	0.213868
RpL36	19203.8	-0.0463184	0.0765964	0.536896	0.765499
Mybbp1A	426.647	0.0711211	0.123665	0.534991	0.764141
Dredd	977.481	0.0498021	0.0846341	0.542853	0.770462
su(sable)	1399.6	0.0555698	0.0805748	0.502652	0.740239
CR44839	22.6156	0.12419	0.278327	0.481573	0.721919
CG13367	346.191	-0.139526	0.12794	0.25123	0.486711
Roc1a	3063.95	-0.160677	0.0768965	0.0411544	0.128966
Hmt4-20	2965.25	-0.0336679	0.0982442	0.721562	0.881396
SkpA	4103.27	-0.156327	0.0874106	0.0635009	0.181058
sdk	3370.15	0.0226458	0.124248	0.8569	0.947384
CG13362	3.31583	0.0936408	0.3512	0.30514	NA
CG5254	1387.77	0.155151	0.146105	0.243113	0.475649
CG13361	4.39153	0.115855	0.354659	0.269378	NA
CG5273	1899.14	0.198501	0.12073	0.0788045	0.213027
lncRNA:CR44965	0.0877435	0.00813793	0.345862	0.950042	NA
RpL22	5514.31	-0.0657553	0.108603	0.545359	0.772083
lncRNA:CR42491	1132.79	0.0419344	0.135024	0.734227	0.887973
snoRNA:Psi18S-531	89.0763	0.0949188	0.211682	0.575554	0.791357
snoRNA:Psi28S-2179	42.7223	0.347899	0.296417	0.0906126	0.238022
lncRNA:CR44966	0.117837	-0.00129575	0.34605	1	NA
fz3	370.825	0.393356	0.118756	0.000432515	0.00278111
tw	780.352	-0.0867961	0.10233	0.373567	0.62515
CG13360	839.96	3.06093	0.331915	1.38214e-21	1.76137e-19
lncRNA:CR44469	2.92069	0.105982	0.355534	0.291275	NA
CG16989	711.93	0.580924	0.120567	4.97138e-07	6.48995e-06
Rbf	1134.79	0.237681	0.0727658	0.000834442	0.00496915
CG13359	125.98	-0.0341381	0.229871	0.84542	0.94167
CG13358	3.98148	0.0793724	0.347344	0.388484	NA
Sec22	1624.49	0.0609422	0.0937988	0.494846	0.733996
CG43867	1278.45	-0.107673	0.10757	0.290676	0.538292
CG3713	0.434702	0.00715748	0.345813	0.980997	NA
CG14634	0.0877435	0.00813793	0.345862	0.950042	NA
CG11663	64.427	0.0812903	0.254652	0.652346	0.842815
Lztr1	1064.65	0.267171	0.0852892	0.00113902	0.00652451
MED22	324.515	-0.0750157	0.149412	0.585241	0.798686
CG3708	74.6698	-0.214794	0.278703	0.242778	0.475361
CG3706	11.0067	-0.175918	0.352348	0.278925	0.522583
CG32815	149.492	0.277042	0.170255	0.0574823	0.167904
TRAM	2787.42	0.527061	0.0727069	1.45077e-13	6.20218e-12
CG3704	248.667	0.312084	0.172391	0.0363479	0.116972
mus81	120.279	0.482871	0.230468	0.00985321	0.0409841
CG3703	74.1915	0.0740155	0.199381	0.647649	0.840348
CG3699	168.924	-0.256384	0.259674	0.183164	0.395373
CG3690	203.236	0.276184	0.219862	0.122339	0.297227
CG18823	19.7164	0.210039	0.360757	0.235226	0.465685
TfIIA-S-2	29.8327	0.174595	0.274335	0.349467	0.601908
CG14631	37.3225	0.0272727	0.269489	0.878393	0.957592
su(w[a])	3477.46	0.241264	0.0810818	0.00199833	0.0105984
CG11638	154.915	0.278134	0.212542	0.109513	0.273574
CG32814	13.3308	0.0779	0.31223	0.59827	0.807196
CG3021	276.974	0.0961301	0.124589	0.400474	0.650714
CDC45L	346.413	0.77671	0.137255	2.19776e-09	4.66797e-08
CG33082	74.1127	0.0948179	0.260173	0.577709	0.793017
CG14630	0.117837	-0.00129575	0.34605	1	NA
CG42259	484.24	0.963323	0.181743	9.99725e-09	1.85281e-07
lncRNA:CR44779	252.458	1.02357	0.219077	2.10257e-07	3.00582e-06
CG14629	5108.16	-0.164228	0.132149	0.17687	0.385206
CG3655	1205.43	-0.380315	0.25367	0.0478763	0.145268
CG14628	103.833	-0.323025	0.268316	0.101496	0.259264
eIF4E7	388.064	-0.0509774	0.203023	0.758136	0.900063
CG11378	170.559	-0.60383	0.165209	5.8338e-05	0.000466327
CG11384	1.17191	0.0211974	0.346778	0.586308	NA
CG11379	85.8233	-0.0699468	0.248177	0.693004	0.866702
CG14627	3.87764	-0.080565	0.350443	0.2884	NA
CG14626	0.657239	-0.0160362	0.344741	0.640812	NA
CG11380	28.4205	-0.212246	0.412106	0.0662602	0.186776
CG14625	0.117837	-0.00129575	0.34605	1	NA
CG11381	0.381068	0.010648	0.345935	0.909679	NA
CG14624	0.0877435	0.00813793	0.345862	0.950042	NA
CG11382	176.753	-2.59499	0.562182	5.19663e-08	8.34767e-07
CG11398	168.22	-0.0642939	0.151908	0.616937	0.818972
CG3638	2347.19	-0.0238099	0.101605	0.811749	0.923768
CG11403	257.462	0.328831	0.172147	0.0301879	0.100734
Atf3	579.565	1.56918	0.169959	1.72267e-21	2.13436e-19
CG32812	42.1212	0.0227887	0.249862	0.904038	0.968917
DAAM	995.32	-0.134357	0.110543	0.194724	0.4128
CG32811	27.9985	0.000161594	0.300619	0.990481	0.996996
lncRNA:CR46248	0.214272	0.0147832	0.345982	0.753692	NA
fs(1)N	96.634	-0.260575	0.232338	0.148561	0.342093
CG11409	232.716	-0.804404	0.221013	2.46014e-05	0.000216004
Naa30A	1170.25	-0.151705	0.088336	0.0733922	0.201574
MTPAP	239.338	0.148968	0.127969	0.200685	0.42064
Tsp2A	304.396	-0.577767	0.175114	0.000216571	0.00150152
CG12773	1908.9	-0.474695	0.105154	2.4255e-06	2.73656e-05
CG11417	330.343	0.116817	0.118466	0.293717	0.541279
png	12.6467	-0.0541241	0.310577	0.696238	0.868334
CG14770	3.85974	-0.0801481	0.351422	0.235387	NA
ssx	1810.12	-0.0663364	0.0998169	0.491398	0.730658
AMPKalpha	1780.28	0.0315519	0.0697428	0.642925	0.837065
CG3719	361.938	0.00850984	0.120351	0.908806	0.971244
CG32813	561.433	0.0940472	0.12649	0.421823	0.672034
Rilpl	1408.29	0.190852	0.0930815	0.0320627	0.105595
futsch	1108.99	0.689829	0.134592	7.32038e-08	1.1524e-06
Gr2a	0.880224	-0.0333637	0.344796	0.478322	NA
CG14785	286.54	0.10048	0.172169	0.50537	0.741768
Lrpprc2	328.728	0.217954	0.13842	0.0844302	0.225355
CG14787	40.2966	0.100889	0.268769	0.564981	0.785131
Ns3	404.894	0.133035	0.114739	0.213269	0.438634
O-fut2	195.948	-0.161888	0.1416	0.209964	0.434374
CG14777	108.836	0.339389	0.201881	0.042454	0.132234
CG14778	4.609	-0.00350386	0.336542	0.94673	NA
CG32808	38.008	-0.0695065	0.237783	0.691356	0.866202
pck	967.196	0.145296	0.0816948	0.066245	0.186776
CG14780	23.7675	0.0629045	0.278162	0.702606	0.872346
Rab27	46.7058	0.617083	0.340797	0.0124253	0.049395
mei-38	95.3197	0.496227	0.27409	0.0214413	0.076713
rush	1078.12	0.0295758	0.094188	0.742362	0.892132
sta	23455	0.215241	0.0663033	0.00122697	0.00697458
snoRNA:M	0.739161	-0.0194806	0.345137	0.570628	NA
snoRNA:Me28S-G980	0.332992	-0.00627718	0.345271	0.809626	NA
inc	2150.96	-0.0898162	0.106557	0.37076	0.621853
Nmdar2	149.395	0.553822	0.201362	0.00148211	0.00820524
CG14795	88.0479	0.868539	0.34283	0.000918021	0.00538537
Mur2B	76.4527	0.426303	0.246402	0.0268249	0.0918504
br	42538	-0.668132	0.137187	2.07038e-07	2.96296e-06
dor	577.61	-0.0316303	0.0997932	0.741524	0.891655
CG3740	218.109	-0.0536174	0.148915	0.689824	0.865336
hfw	1162.97	-0.132584	0.106202	0.187939	0.402423
CG32809	509.367	0.328092	0.122677	0.00397883	0.0192186
CG14797	2.83811	0.0822025	0.351251	0.238221	NA
b6	45.6997	-0.620946	1.00773	0.0107837	0.0441276
CG14798	21.3514	0.729375	0.551334	0.0154262	0.0586242
a6	248.517	-0.00332953	0.132221	0.952036	0.987343
CG3795	48.155	0.0791546	0.247111	0.651651	0.842527
Scgdelta	99.9858	0.51209	0.256393	0.0103425	0.0427273
prage	3763.68	-1.07303	0.233095	1.79391e-07	2.60917e-06
Adar	2182.23	0.173466	0.13587	0.161773	0.362957
CG32806	152.47	0.0842487	0.18484	0.598844	0.807368
CG14810	65.494	-0.298606	0.267858	0.126286	0.304311
CG14811	38.3774	-0.0339976	0.273382	0.844926	0.941456
CG14812	596.793	-0.289961	0.12148	0.0108225	0.0442321
deltaCOP	1968.71	0.176928	0.0737172	0.0139202	0.0539432
CG14814	400.178	0.258955	0.15168	0.0578235	0.168496
MED18	357.008	0.0423292	0.120549	0.705864	0.874882
Pex5	623.114	-0.107387	0.0953194	0.240431	0.472356
CG14803	211.372	0.353574	0.168182	0.0173989	0.0646209
Pgam5	515.362	0.168297	0.104073	0.0908309	0.238409
Vps26	1515.41	-0.0905144	0.0737557	0.210197	0.434654
CG14817	333.694	-0.167856	0.126449	0.15358	0.350095
CG14805	463.593	0.010732	0.112221	0.919094	0.97413
CG14818	1236.48	-0.120971	0.0918285	0.173677	0.380543
CG14806	333.308	-0.0183565	0.140346	0.881027	0.958847
trr	1030.68	0.159745	0.0964453	0.0718991	0.198408
mRpL16	313.607	0.0072196	0.119714	0.950298	0.987068
arm	7863.79	-0.0485724	0.0791265	0.526134	0.756685
CG32803	556.184	-0.311508	0.133799	0.0112932	0.0457782
asRNA:CR45929	8.19308	-0.146859	0.345813	0.314943	0.564535
asRNA:CR43864	15.1103	0.0741553	0.3011	0.649708	0.841535
CG32801	23.5798	0.0314556	0.2687	0.847553	0.942375
Edem1	1044.29	-0.000656618	0.113382	0.996048	0.998635
mip130	761.167	0.0531178	0.103274	0.591757	0.803153
Rbcn-3B	1221.81	-0.136786	0.0828487	0.0884936	0.233603
eIF2Bepsilon	506.666	0.156297	0.11387	0.146519	0.338485
Ocrl	771.801	0.209562	0.0935657	0.0191163	0.0697448
CG11596	546.79	0.039607	0.119578	0.724798	0.883398
CG3857	187.75	0.0326234	0.158469	0.82073	0.929434
CG3587	260.297	-0.603214	0.177967	0.000143919	0.00104435
Hr4	3344.06	-3.08011	0.829719	1.55964e-06	1.85177e-05
PIG-K	422.712	0.10488	0.113371	0.327332	0.578757
mir-2496	0.403405	0.00808687	0.344551	0.856681	NA
east	3745.24	0.055604	0.0810335	0.459474	0.70386
Actn	4024	1.19257	0.180013	3.12585e-12	1.08924e-10
mir-4954	19.8651	0.666778	0.612102	0.0186114	0.0683069
usp	1030.27	0.0278905	0.102028	0.770033	0.905537
CG4313	119.591	0.00836462	0.194825	0.950938	0.987292
CG4325	132.763	-0.102795	0.179946	0.523144	0.754493
moody	417.985	-0.0529857	0.135727	0.671562	0.854273
Sik2	398.052	0.292131	0.114043	0.00658347	0.0291797
asRNA:CR44896	2.17026	0.0258897	0.344196	0.701128	NA
CG4281	858.939	0.257995	0.0814585	0.00108376	0.00624541
CG14054	65.1564	0.122943	0.255475	0.498208	0.736755
asRNA:CR44381	47.5373	0.164186	0.292546	0.370973	0.621975
CG4199	2376.74	0.0447939	0.0945372	0.635216	0.831702
CG4194	19.2275	0.0797948	0.296974	0.622108	0.822331
asRNA:CR44382	33.8874	0.0127384	0.254427	0.936565	0.981069
Rtca	491.727	0.290158	0.104032	0.00332745	0.0166013
CG4045	247.513	0.227255	0.142503	0.0796904	0.214728
CG4025	387.928	-0.141716	0.106453	0.16192	0.363046
CG16903	852.702	0.142909	0.102588	0.141025	0.328926
Unc-76	1610.35	0.0536272	0.0914724	0.543476	0.771182
csw	1749.12	-0.0430123	0.0935611	0.631266	0.829121
snoRNA:Me18S-C1024	0.558891	-0.025943	0.346654	0.602844	NA
ph-d	952.418	0.215217	0.0973166	0.0211087	0.0757456
ph-p	1473.52	0.311509	0.105996	0.00193677	0.0103004
D2hgdh	302.882	1.63572	0.325793	1.73558e-08	3.05577e-07
Pgd	1331.55	-0.660034	0.10142	1.62916e-11	5.12938e-10
bcn92	311.947	0.006349	0.147956	0.960229	0.988289
wapl	1080.72	0.134424	0.0966041	0.146498	0.338485
Cyp4d1	1899.74	0.507812	0.167802	0.000960236	0.00559866
CG3630	1110.48	0.35302	0.100437	0.000246828	0.00168167
ND-B14.5A	332.891	-0.0770988	0.135562	0.511349	0.745559
Cyp4d14	132.285	0.143641	0.274462	0.438223	0.687037
asRNA:CR45479	64.3027	-0.12018	0.264736	0.515221	0.748309
asRNA:CR44690	429.442	-0.111194	0.111235	0.292262	0.539788
Cyp4d2	454.286	-0.126562	0.191987	0.440844	0.689289
Cyp4ae1	9.83726	0.344402	0.520215	0.0629311	0.180124
pn	187.942	-0.492949	0.231121	0.00769315	0.033488
Nmd3	492.021	0.179035	0.0981892	0.0560986	0.16487
CG17776	191.663	0.026766	0.141134	0.834253	0.936891
CG17777	15.3837	0.0168321	0.317827	0.905079	0.969567
CG3457	8.19871	0.300144	0.470728	0.070122	0.195211
Mct1	3900.48	-0.282741	0.142153	0.0355254	0.115045
CG14053	144.579	-0.0326425	0.167307	0.822867	0.930279
asRNA:CR43637	133.344	-0.00571138	0.235391	0.965468	0.989711
FarO	351.813	0.150929	0.247785	0.388116	0.639185
SmydA-8	93.3925	0.579287	0.244633	0.00350759	0.0173
Vinc	1707.93	-0.139699	0.110292	0.172504	0.378903
CG14052	9.50167	0.0747467	0.345243	0.399618	0.649969
pcx	2393.02	-0.308975	0.100564	0.00124742	0.00706979
kz	228.553	0.21715	0.157521	0.134542	0.317906
fs(1)K10	701.303	0.0397293	0.0917101	0.654659	0.844345
Or2a	8.8478	0.0422173	0.31169	0.766362	0.904386
crn	614.288	0.125089	0.0895041	0.148004	0.341136
CG3191	69.7351	0.311616	0.248551	0.102439	0.260696
CG3091	257.599	-0.506637	0.268063	0.0154508	0.0586848
CG3078	174.051	0.256776	0.199248	0.119344	0.291838
temp	166.074	0.281598	0.172629	0.0610034	0.175962
CG3071	334.453	0.19184	0.137001	0.125732	0.303248
CG2924	4352.54	-1.07542	0.213876	3.30458e-08	5.49982e-07
lncRNA:CR45480	1.74463	0.0283547	0.339303	0.726104	NA
CG2918	4809.74	-0.0758145	0.126361	0.459299	0.703674
Vml	0.364784	-0.00107001	0.346054	1	NA
CG2865	1384.23	-0.480944	0.19148	0.00362471	0.0177924
Raf	719.603	0.00359528	0.115184	0.973962	0.992557
lncRNA:CR34052	0.130212	0.0132198	0.345999	0.862007	NA
CG14050	90.1938	-0.136513	0.213375	0.423818	0.674107
CG2854	130.774	-0.0159091	0.223054	0.924325	0.976328
lncRNA:CR33218	148.702	-0.0952141	0.240081	0.59148	0.803023
Ilp6	2413.87	-0.712414	0.177485	6.78929e-06	6.9033e-05
mRpL14	176.074	-0.103133	0.148649	0.442932	0.690715
CG2841	2790.08	-0.793692	0.143981	4.74675e-09	9.4659e-08
PsGEF	199.991	0.261705	0.171081	0.0772455	0.21
CG12496	2.65939	0.0833804	0.352153	0.219338	NA
CG32797	15.9555	-0.0807953	0.306157	0.587691	0.800151
gt	26.1243	0.0598357	0.270436	0.718535	0.879732
tko	227.963	0.0506108	0.152491	0.711877	0.877858
boi	850.536	0.0136337	0.114168	0.898785	0.966694
z	691.004	0.215239	0.107542	0.0359435	0.115894
trol	9669.41	0.00147467	0.0856638	0.957994	0.987862
mir-4955	0.102988	0.0160272	0.346066	0.717328	NA
Pdfr	40.8937	0.28432	0.30874	0.151778	0.347366
Vha36-3	168.396	0.165668	0.157792	0.24149	0.473651
AANATL7	27.1259	0.242819	0.324769	0.203214	0.424612
CG13760	137.367	0.0403916	0.186077	0.797185	0.91769
wds	588.695	0.260969	0.0955503	0.00439625	0.02089
egh	2879.75	-1.02384	0.162098	2.58113e-11	7.92158e-10
Klp3A	1135.05	-0.0026145	0.0766664	0.968265	0.990472
Zw10	658.457	0.179983	0.0930267	0.0447184	0.137669
Smyd3	264.909	0.86432	0.190488	7.65627e-07	9.67409e-06
eIF3g1	2649.26	0.000918677	0.0678261	0.988739	0.996537
Tsp3A	506.812	-0.394689	0.149111	0.00328932	0.0164233
Seipin	152.903	0.0107748	0.1613	0.938857	0.982701
brv3	156.859	-0.104922	0.202124	0.515863	0.748917
PI4KIIIalpha	1199.89	0.144058	0.0906127	0.0998027	0.255975
sgg	5628.28	-0.403025	0.138733	0.00159675	0.00876738
HLH3B	10.0226	0.0281875	0.306257	0.850794	0.94383
CG2652	51.1827	-0.174846	0.259129	0.33139	0.583311
lncRNA:CR44470	0.311754	-0.00587293	0.345464	0.863221	NA
per	46.456	0.191703	0.276469	0.309225	0.558173
CG2650	9.86498	0.176207	0.364396	0.245253	0.478735
Spg7	591.526	0.30685	0.114208	0.00426498	0.0204164
CG2662	114.183	-0.0196219	0.172038	0.888517	0.962224
Ugalt	548.005	0.280475	0.13243	0.0228897	0.0807933
eIF2Bbeta	612.222	0.0694042	0.115458	0.52152	0.753263
CG2680	114.381	0.00331899	0.196963	0.98197	0.994565
CG2681	14.1245	0.121342	0.331452	0.417591	0.667836
CG2685	273.081	0.23545	0.146362	0.0751156	0.205504
CG2694	541.904	0.265316	0.147907	0.0451163	0.138623
CG2701	644.334	0.0188104	0.101765	0.853197	0.945476
fs(1)Yb	42.2648	-0.0921162	0.277545	0.601329	0.808438
fs(1)Ya	1.23637	0.0281501	0.342198	0.657164	NA
vilya	5.85451	0.241528	0.422237	0.119533	0.292248
dwg	263.263	0.0827023	0.141145	0.514869	0.748203
ttm50	401.423	0.13308	0.116721	0.224216	0.45355
CG2712	105.425	0.136563	0.180338	0.371891	0.622899
crm	377.039	0.262717	0.147677	0.0489486	0.147651
Syx4	242.01	-0.709163	0.190929	2.64863e-05	0.000230138
kirre	145.327	0.19366	0.18162	0.211154	0.435556
CG32795	912.744	-0.122719	0.103118	0.20808	0.431609
w	786.045	-1.48415	0.167658	1.49598e-20	1.65435e-18
CG12498	59.8387	0.0163916	0.248491	0.931354	0.979748
CG14416	2.63898	0.00399652	0.339048	0.980211	NA
CG14417	1.33268	-0.00949196	0.340672	0.87913	NA
CG14418	0.85208	0.0628695	0.352314	0.235887	NA
CG14419	23.8549	0.143691	0.361496	0.178199	0.387469
CG3526	87.1395	0.00579639	0.236644	0.976266	0.993642
CG3588	2926.09	0.304296	0.253983	0.103044	0.262085
CG14424	1.41587	-0.0150626	0.34078	0.795208	NA
CG32793	8.67351	-0.00270201	0.318904	0.990555	0.996996
CG3592	7.86055	0.100326	0.340864	0.438112	0.686944
CG3598	3.64249	0.0470265	0.339166	0.570818	NA
CG14420	1.29126	0.0324042	0.346036	0.492452	NA
CG14421	0.189134	-0.00596482	0.34546	0.859347	NA
CG14422	1.2244	0.00831277	0.344893	0.89788	NA
CG14423	0.44407	-0.0169092	0.346321	0.699314	NA
CG17959	1.58177	0.102743	0.366494	0.0479523	NA
CG3603	336.515	-0.0157804	0.207029	0.929182	0.979154
rst	678.276	0.478097	0.145213	0.000269459	0.00181827
N	3630.38	0.201315	0.122999	0.0777382	0.210954
CG18508	469.757	-0.0280533	0.120972	0.804468	0.920387
Fcp3C	51.3937	-0.378664	0.312346	0.0732302	0.201407
CG3939	880.598	0.0703057	0.0957284	0.44256	0.690658
dnc	2483.88	0.383895	0.115095	0.000343235	0.00226694
CG14265	336.196	3.1176	0.408007	2.26806e-16	1.45908e-14
ng2	149.421	5.97955	0.458284	1.85165e-38	1.90592e-35
ng3	1048.41	6.21426	0.804089	2.05697e-18	1.63835e-16
ng1	92.8815	6.28848	0.704263	8.20932e-20	8.07713e-18
Pig1	1584.31	0.993169	0.2154	3.0059e-07	4.1211e-06
Sgs4	71974	-0.162388	0.150034	0.232399	0.46288
lncRNA:CR44886	1.26497	0.0205288	0.341868	0.747159	NA
CG10793	161.695	-0.193767	0.218505	0.261312	0.500947
lncRNA:CR44999	2.12641	0.0159046	0.342199	0.69362	NA
Myc	1337.01	0.76378	0.138543	4.84288e-09	9.60038e-08
CG12535	116.357	0.0358572	0.2588	0.846395	0.94167
CG14269	116.03	-0.106862	0.256445	0.553319	0.777976
CG16782	638.584	-0.00187152	0.171471	0.991579	0.99716
CG10801	102.312	-0.24345	0.205742	0.146766	0.338912
CG16781	230.444	-0.15233	0.2042	0.37722	0.628777
CG12206	415.617	0.57454	0.150894	3.17521e-05	0.000270105
CG10804	53.5633	0.428276	0.357965	0.0674591	0.189398
CG10802	390.679	0.0959284	0.126572	0.405759	0.65597
CG14270	321.331	-0.0792549	0.131999	0.51776	0.750611
CG10803	1290.79	0.0268342	0.115986	0.783992	0.911313
Gas8	131.471	0.0956336	0.242697	0.596496	0.805909
DIP-alpha	98.9866	0.383225	0.213664	0.0291936	0.0982989
CG13021	109.093	0.0950054	0.206149	0.578657	0.793667
lncRNA:CR34335	2003.41	0.0747927	0.173923	0.609148	0.813556
ppk8	1.85456	0.0154145	0.339087	0.832416	NA
CG2875	396.715	0.361892	0.130216	0.00244934	0.0126984
AstA-R1	20.4152	-0.065789	0.295929	0.67006	0.853587
Ilp7	4.73368	5.35145e-06	0.324049	0.998096	NA
Parg	339.997	0.385709	0.14028	0.002706	0.0138513
Mnt	1270.62	-0.246708	0.129231	0.0394315	0.124765
lncRNA:CR45102	892.584	-0.0877197	0.15699	0.527251	0.757803
Rala	1973.26	-0.290588	0.118111	0.00806614	0.0348283
Tlk	2851.87	0.0734969	0.0810776	0.323666	0.57542
mir-4962	1.29706	0.0697378	0.34907	0.318512	NA
HIP-R	3565.63	-0.302598	0.092393	0.000623234	0.00383249
lncRNA:CR44117	4.7684	0.0670417	0.334605	0.576502	0.791941
Crg-1	7.35881	-0.0479717	0.322567	0.694422	0.867606
CR42499	0.342145	-0.00457534	0.345334	0.839824	NA
CR33221	43.6512	-0.0123962	0.278488	0.931313	0.979748
HIP	2065.69	-0.407723	0.137254	0.00114257	0.00654205
lncRNA:CR44118	4.99171	0.0844634	0.337764	0.49509	0.73405
fd3F	3.93282	-0.00704276	0.333092	0.920793	NA
ec	1692.89	0.286023	0.0864396	0.000542789	0.00340031
tRNA:Pro-CGG-3-1	0.543012	-0.00132541	0.344977	0.94862	NA
CG2901	119.829	-0.068023	0.210849	0.6885	0.864809
lncRNA:roX1	9413.67	-0.317201	0.30307	0.134145	0.317137
yin	2309.49	-0.684745	0.240507	0.000996103	0.00578509
CG2930	880.159	-0.845919	0.108259	7.89942e-16	4.59575e-14
VhaAC39-1	3405.29	-0.152443	0.101754	0.116214	0.286542
CG15239	2.18163	0.0642503	0.345165	0.377786	NA
CG42541	105.494	0.103187	0.219289	0.554202	0.778232
CG2938	914.037	-0.123998	0.110965	0.237423	0.468508
Glos	269.139	0.00194248	0.136252	0.985349	0.995573
CG32786	155.265	-0.117057	0.182192	0.446275	0.693647
CG32783	195.966	-0.154466	0.17033	0.302741	0.551228
Vap33	6274.98	-0.0186789	0.0872031	0.815299	0.926215
lva	2899.8	0.381898	0.0730258	8.42012e-08	1.30556e-06
CG6428	151.203	0.45958	0.172392	0.00252325	0.0130412
CG6414	149.724	0.797086	0.215254	2.93246e-05	0.000251212
asRNA:CR45481	1.94184	0.0688649	0.349662	0.27994	NA
lncRNA:CR43298	1.98251	-0.00811795	0.339164	0.895345	NA
lncRNA:CR45482	9.0808	-0.0428578	0.314537	0.741858	0.891816
lncRNA:CR46349	8.40159	0.0219167	0.328088	0.838026	0.9383
CG43689	135.414	0.196342	0.180176	0.199853	0.419553
CG6379	568.923	-0.0706124	0.0981948	0.454402	0.699905
CG15375	53.9546	-0.00915636	0.241901	0.95781	0.987862
Xpac	226.767	0.152057	0.131666	0.212444	0.437475
brn	125.069	0.09455	0.16737	0.523641	0.754911
cib	23781.9	-0.969773	0.165778	3.32113e-10	8.3849e-09
Nsun2	462.294	0.105024	0.104515	0.293644	0.54122
dgt4	97.1517	0.293603	0.203743	0.084932	0.22657
Tip60	561.42	-0.0967283	0.0980424	0.30355	0.552176
tyf	3864.57	0.0758239	0.086824	0.366691	0.61805
GlcAT-I	441.482	0.0534264	0.127127	0.660686	0.847616
Fas2	3008.91	-0.0191449	0.127803	0.873615	0.955131
CG43288	22.1231	-0.0546134	0.272742	0.744895	0.89378
CG15570	6.11746	-0.0679882	0.329751	0.56237	0.784127
Femcoat	1.55799	-0.0340017	0.345276	0.427335	NA
Muc4B	46.0851	-0.253363	0.277596	0.194896	0.412826
CG43134	0.373402	0.0137091	0.346041	0.784406	NA
CG43135	0.295307	-0.0109661	0.345674	0.712598	NA
CG15576	157.577	-0.210673	0.238722	0.247935	0.482422
CG12691	42.6969	0.00848343	0.256822	0.964627	0.989397
CG15572	463.33	-0.250256	0.231461	0.1697	0.375022
lncRNA:CR45483	4.6978	-0.0225435	0.327604	0.807989	NA
CG15577	97.1575	0.143263	0.26042	0.437872	0.686808
CG15578	41.9692	0.0240574	0.289019	0.891531	0.963
CG12692	469.339	-0.141011	0.178929	0.357595	0.609735
CG15579	50.2934	0.0747044	0.268485	0.676427	0.856966
lncRNA:CR44957	11.5413	0.0733922	0.306939	0.63695	0.832831
lncRNA:CR46156	0.130212	0.0132198	0.345999	0.862007	NA
mei-9	278.089	0.198391	0.123996	0.0854583	0.227747
NO66	705.603	0.0694065	0.112292	0.517212	0.750175
mRpL33	247.347	0.0194929	0.199209	0.899194	0.966973
norpA	1528.19	0.35584	0.0845689	1.27901e-05	0.00012095
CG12693	308.847	-0.0690475	0.209011	0.679693	0.859141
mir-303	0.0877435	0.00813793	0.345862	0.950042	NA
CG3626	1497.41	0.100411	0.0800269	0.196828	0.415287
mir-983-1	0.110543	-0.011781	0.345973	0.894456	NA
asRNA:CR43614	3.58725	-0.0710015	0.344785	0.415538	NA
lncRNA:CR45484	7.91693	0.0893376	0.326567	0.529344	0.759588
CG12688	8.77248	0.132682	0.341112	0.343956	0.596794
lncRNA:CR32773	7.80379	-0.00646878	0.32289	0.952594	0.987343
bi	633.151	0.258792	0.136232	0.0373639	0.119393
CG3556	716.987	0.191075	0.139731	0.133112	0.315586
rb	1404.07	-0.0239409	0.0918997	0.788143	0.913047
CHOp24	1806.8	0.336428	0.0890663	8.80063e-05	0.000675236
CG3568	349.956	-0.429164	0.159063	0.00264133	0.0135781
Usf	536.87	0.0167817	0.140127	0.888917	0.96237
CG15912	37.7863	-0.151935	0.24831	0.398326	0.648814
CG11436	259.049	0.107284	0.142588	0.407251	0.657479
CG3527	203.401	-0.0489637	0.143947	0.709773	0.876825
CG11444	1471.84	0.0971704	0.0706388	0.158232	0.357412
CG3546	0.907012	0.0118558	0.345648	0.913799	NA
CG12684	236.004	0.0334408	0.216308	0.848753	0.942729
peb	787.812	-0.341323	0.123589	0.00323833	0.016205
CG12184	391.05	-0.0993788	0.186254	0.534843	0.764119
CG12179	980.864	-0.0830398	0.135332	0.508628	0.743332
pon	411.05	0.266549	0.125511	0.0221124	0.078547
CG3081	2.4894	0.018345	0.333751	0.861169	NA
CG3062	26.6136	0.211195	0.289291	0.269655	0.510362
HLH4C	9.873	0.105865	0.325474	0.474363	0.715932
mRpL30	483.02	-0.0024418	0.107356	0.97955	0.994248
Torsin	877.183	-0.0725551	0.0866567	0.386223	0.637165
Cbp80	1643.14	0.0986396	0.0862291	0.236039	0.466686
CG15473	2.77193	-0.0237741	0.342568	0.567506	NA
CG3009	96.2661	0.302429	0.211742	0.0791573	0.213757
fzr	1060.17	0.00524696	0.112081	0.959712	0.988195
Pp2C1	1079.7	0.0302792	0.114746	0.78514	0.911689
ctp	8901.83	0.0275372	0.0760998	0.684623	0.862287
Pdha	1379.74	0.359546	0.0951239	8.10182e-05	0.000628897
CG7024	321.861	-0.216708	0.223405	0.21783	0.444718
Proc-R	162.539	0.760559	0.256289	0.000538202	0.00337632
CG15472	160.53	-0.157042	0.259666	0.396086	0.646581
Klf15	1.91481	0.131458	0.373268	0.127051	NA
CG2871	774.194	-0.0179517	0.204286	0.911169	0.972107
CG15471	52.3346	0.0994408	0.243598	0.57734	0.792592
CG6978	28.6343	-0.406051	0.37987	0.0733048	0.201456
CG2861	1363.13	-0.268861	0.191697	0.102177	0.260259
lncRNA:CR45516	1.1439	-0.040169	0.346139	0.383614	NA
CG12682	28.2663	-0.0572945	0.271265	0.737144	0.889987
CG42594	37.8756	0.0486195	0.265797	0.768938	0.905366
lncRNA:CR43495	2.49365	0.0145726	0.333588	0.876324	NA
boil	318.989	-0.14266	0.211405	0.395547	0.646253
CG6927	3.23565	-0.171176	0.392811	0.119526	NA
CG32772	771.508	0.107646	0.0974096	0.251946	0.48747
CG4041	1109.96	-0.357635	0.118745	0.0011706	0.00667395
CG6903	762.978	-0.086126	0.100014	0.368625	0.619825
hpRNA:CR46342	1151.59	-0.135798	0.104617	0.175998	0.384013
CG44774	1744.35	-0.175916	0.13532	0.164443	0.367102
Ptp4E	1339.36	0.522578	0.0998085	4.44493e-08	7.26222e-07
lncRNA:CR44833	3.5943	0.0648653	0.344059	0.401891	NA
CG15468	170.346	-0.0112875	0.20807	0.940924	0.983941
lncRNA:CR45792	2.3114	0.0670192	0.350267	0.271487	NA
CG12680	55.9559	0.240252	0.247948	0.199389	0.418909
ovo	1355.25	0.27427	0.11866	0.0114791	0.0464195
CG32767	1957.32	0.052321	0.108456	0.598354	0.807196
rg	34.0483	0.151347	0.272207	0.400143	0.650426
Rpn13R	109.247	0.0438606	0.206943	0.794517	0.916372
CG5062	248.444	-0.0527066	0.19657	0.736901	0.889981
lncRNA:CR44834	50.9455	0.0519307	0.272702	0.775043	0.908297
CG42749	394.199	-0.442183	0.18085	0.00463158	0.0218119
CG3323	685.246	-0.174636	0.180758	0.264139	0.503913
CG17764	60.1932	-0.0907845	0.24257	0.594673	0.804582
Cdk7	253.603	0.322164	0.133599	0.00947232	0.0396463
snf	940.448	0.0383957	0.0937097	0.671651	0.854273
TrxT	1502.62	-0.0892514	0.175452	0.561366	0.783278
dhd	13.8233	0.0998891	0.305742	0.542639	0.770403
CG4198	476.528	-0.4288	0.184795	0.00767079	0.0334083
CG15930	54.7174	-0.0811531	0.259787	0.646888	0.8399
Sas10	251.384	0.127829	0.150254	0.344268	0.59718
Rnp4F	869.213	0.202349	0.0974519	0.0294499	0.0989327
Mcm3	482.011	0.587304	0.125646	6.60769e-07	8.4127e-06
CG3309	276.894	-0.116887	0.144281	0.379421	0.630544
XRCC1	442.56	0.155292	0.121337	0.176003	0.384013
CanB	283.473	0.318711	0.167811	0.0299424	0.100215
SK	459.051	0.236094	0.12874	0.0468278	0.142862
NAAT1	412.901	0.44012	0.16721	0.00291186	0.0147869
spoon	3374.21	0.130431	0.100237	0.17095	0.37654
Usp16-45	1550.57	-0.0207312	0.103842	0.834144	0.936891
CG16756	11.3123	-0.0223525	0.321395	0.867411	0.952841
lncRNA:CR45517	134.437	0.378763	0.319723	0.062152	0.178314
CG15784	2158.68	0.267198	0.183905	0.0896751	0.236116
lncRNA:CR44471	1.39792	0.0457681	0.342964	0.563746	NA
SPR	92.9751	-0.123099	0.225333	0.477446	0.718477
frma	3.6065	0.095019	0.350065	0.289203	NA
CG32762	22.7259	0.0188529	0.346692	1.81981e-05	0.000164867
CG4151	61.7074	0.0810001	0.349771	0.328554	0.579844
CG12730	418.412	0.0140499	0.146909	0.890405	0.962866
asRNA:CR45518	1.74788	0.00469256	0.33766	0.946715	NA
snoRNA:Psi28S-3342	2.19484	0.024087	0.337684	0.774283	NA
Vsx2	30.1605	0.0737877	0.260129	0.665831	0.851116
Vsx1	48.1449	0.105438	0.238409	0.546428	0.772764
CG34435	18.1296	0.115678	0.317799	0.457587	0.702422
CG34434	1276.95	-0.233094	0.255046	0.225881	0.456053
RhoGAP5A	349.617	0.1229	0.134483	0.313907	0.56366
Mlc-c	7926.73	-0.420177	0.131918	0.000590862	0.00365864
mir-3645	3.65327	-0.0731093	0.342004	0.440413	NA
l(1)G0045	144.813	0.285659	0.183739	0.0690711	0.192713
OtopLa	1439.37	0.279672	0.14576	0.0364755	0.117298
OtopLc	261.147	0.236029	0.154312	0.0862585	0.229362
asRNA:CR45520	4.92108	0.222439	0.424585	0.0896713	0.236116
Sirt4	344.915	-0.0484817	0.11804	0.66666	0.851687
CG4119	1035.73	0.114275	0.0821233	0.140797	0.328509
Rab18	882.476	-0.253447	0.111565	0.016508	0.0618924
RpL35	17271.4	-0.0878933	0.0575529	0.124609	0.301517
Tre1	387.953	-0.463601	0.151583	0.000672693	0.00409336
Gr5a	13.2192	0.0387764	0.318798	0.758881	0.900389
asRNA:CR44958	2.03351	0.0108743	0.341141	0.842112	NA
CG42449	2.15759	-0.0452993	0.345694	0.328761	NA
PGAP1	469.972	0.127633	0.1278	0.27826	0.52163
asRNA:CR45525	4.13628	0.134833	0.371646	0.150831	NA
cv	433.875	0.097578	0.131636	0.416817	0.666878
CG3149	378.339	-0.0595658	0.111688	0.572258	0.789163
lncRNA:CR42794	3.253	0.163574	0.380442	0.158856	NA
CG4096	511.193	0.514682	0.131884	3.47634e-05	0.000293667
CG33080	647.394	0.198877	0.132887	0.098012	0.252551
CG32758	3178.11	-0.535854	0.159877	0.00016763	0.00119439
CG15773	173.979	-0.829341	0.288271	0.000458478	0.00292975
IntS6	907.783	0.242792	0.115929	0.0251308	0.0868967
CG4078	215.538	0.194325	0.159914	0.171819	0.377894
CG15772	94.747	-1.91874	0.516439	1.99132e-06	2.28917e-05
lin-52	223.452	0.364499	0.171138	0.015734	0.059541
asRNA:CR45528	6.62682	0.167341	0.374094	0.191088	0.407221
CG15771	823.882	-0.304568	0.12821	0.0118027	0.0474495
MAPk-Ak2	2164.26	-0.169055	0.121172	0.132756	0.315115
CG42699	395.904	0.137513	0.129015	0.253334	0.488852
CG3097	257.236	-1.0009	0.35824	0.000322273	0.00214224
CG42264	2.45455	-0.056612	0.339968	0.558438	NA
CG3108	4.00187	0.00873311	0.336768	0.870504	NA
CG15767	31.5514	0.0368149	0.267321	0.830649	0.934262
lncRNA:CR44832	54.1655	0.954817	0.307805	0.000226281	0.00155435
CG12239	287.906	0.83152	0.154549	1.13287e-08	2.0709e-07
Cpr5C	0.523236	0.0216763	0.346694	0.521127	NA
Prosbeta2R1	100.418	0.0122322	0.210617	0.945405	0.985448
lncRNA:CR45529	1.07317	0.0343585	0.344411	0.496105	NA
CG44329	27.1753	-0.0814592	0.282594	0.629732	0.827826
AgmNAT	13.8689	-0.0131173	0.298865	0.936431	0.981005
CG15765	398.625	0.290323	0.135054	0.0187303	0.0686656
lncRNA:CR43264	423.885	-0.280777	0.163772	0.054333	0.160563
tRNA:Glu-CTC-6-1Psi	0.333851	-0.00187121	0.346031	1	NA
CG12729	62.0293	0.0772646	0.323727	0.604105	0.810486
CG43136	55.6139	-0.00130683	0.248016	0.987622	0.996209
CG43137	32.4942	-0.0902639	0.295513	0.59108	0.802763
CG15764	220.61	-0.128731	0.232184	0.468779	0.711436
GAA1	725.533	-0.000591474	0.0924566	0.995838	0.998635
mof	313.689	0.138978	0.149323	0.308839	0.557913
Usp30	1037.74	-0.0206133	0.0877184	0.807541	0.921838
CG16721	3121.83	-1.06469	0.123315	2.45337e-19	2.26404e-17
lncRNA:CR45668	44.1825	-0.177637	0.332799	0.275076	0.517557
Act5C	84950.5	-0.544928	0.113781	3.62131e-07	4.88968e-06
CG4020	207.907	0.0250403	0.213044	0.878312	0.957592
CG12236	432.575	0.152932	0.147248	0.240612	0.472503
Shmt	9349.4	-0.65046	0.180875	5.85282e-05	0.000467561
asRNA:CR44108	9.96396	0.117188	0.335996	0.407831	0.658285
CG3726	361.754	-1.00257	0.349613	0.000203695	0.0014196
CG12728	617.733	-0.0202877	0.131135	0.868692	0.953488
CG32756	760.407	0.0711582	0.173423	0.65623	0.845141
CG6041	360.276	-0.634528	0.142851	2.45732e-06	2.76314e-05
CG32755	39.5453	0.160139	0.261473	0.387714	0.638917
CG6048	33.0373	-0.747575	0.495527	0.0109001	0.0445085
CG6067	626.834	-1.4677	0.329636	9.0817e-07	1.12939e-05
fs(1)M3	6.87643	-0.0756329	0.328368	0.561861	0.783641
Grip	357.7	-0.791545	0.277495	0.00049455	0.00312888
CG5966	4738.13	-2.20868	0.380447	3.49411e-10	8.75557e-09
CG4766	560.688	-0.315296	0.187195	0.0480735	0.145767
lncRNA:CR44498	21.8069	0.0956123	0.290644	0.560392	0.782408
mab-21	1404.91	-0.026617	0.125478	0.8152	0.926215
lncRNA:CR44499	0.859964	-0.0263621	0.345804	0.617839	NA
rux	330.029	0.123548	0.130653	0.322022	0.573536
MCTS1	894.943	-0.0605994	0.0959483	0.510648	0.744983
CG5937	186.673	0.22374	0.166946	0.127403	0.306016
CG5921	320.627	-1.77353	0.258136	3.96344e-13	1.54171e-11
CG43115	68.9953	-0.0112827	0.240922	0.946784	0.985645
CG5928	0.938606	-0.0252516	0.344895	0.491647	NA
Tsp5D	74.0522	0.0957672	0.218621	0.568316	0.787066
CG4666	491.448	-0.49024	0.159093	0.000623954	0.00383515
CG4660	13.8693	0.00896302	0.302694	0.951773	0.987338
raptor	623.534	0.134405	0.0996925	0.161501	0.362736
Mipp2	73.9774	0.0545995	0.213345	0.740785	0.89144
asRNA:CR44959	2.3373	-0.0974319	0.355851	0.255651	NA
Nep1	161.904	0.112352	0.197989	0.477908	0.71893
Ca-alpha1T	267.748	0.654204	0.17526	3.28452e-05	0.000278694
CG32750	9.43167	-0.434875	0.844586	0.00872502	0.037028
CG32751	6.2063	-0.272361	0.487512	0.0480298	0.145668
vanin-like	431.503	-1.51553	0.385581	1.15002e-05	0.000109682
Btnd	641.764	-1.51301	0.345316	1.7951e-06	2.08328e-05
Efr	250.005	0.509657	0.138874	7.94425e-05	0.000617676
sqh	5933.42	-0.671037	0.109911	2.28781e-10	5.94431e-09
dtn	1266.73	0.0792533	0.105948	0.428146	0.678393
CG14445	8.29728	0.23077	0.412029	0.117708	0.289053
Rbcn-3A	2561.83	0.0498664	0.0727072	0.48074	0.721326
Spx	440.594	0.0588724	0.122589	0.611048	0.814738
schlank	3125.3	-0.740876	0.112809	1.11195e-11	3.56812e-10
CG3781	274.553	-0.036779	0.130991	0.785869	0.911888
Spt6	2957.74	0.0904254	0.0902187	0.299283	0.54784
CG3566	672.695	-0.0999566	0.102673	0.304463	0.553235
Ubi-p5E	48196.5	-1.27663	0.133042	9.45024e-23	1.47039e-20
lncRNA:CR45530	8.33423	-0.203259	0.381222	0.188171	0.402594
CR32745	164.579	-1.04861	0.362823	0.000117806	0.000873812
CG11700	536.228	-0.93131	0.146434	1.31154e-11	4.18847e-10
Top3beta	672.864	0.205292	0.092114	0.0201375	0.0729058
wuho	390.159	-0.04694	0.118828	0.674708	0.85576
Rpt4	5564.87	-0.278056	0.0736966	0.000120476	0.000890656
mldr	117.319	0.166787	0.199307	0.310487	0.559266
CG15892	459.34	-0.0361806	0.197938	0.824447	0.931297
CG15891	250.099	0.0793747	0.137976	0.532436	0.762144
CG3815	436.567	-0.059472	0.114169	0.593045	0.804005
CG12219	251.735	0.133577	0.135596	0.292002	0.539591
CG3823	386.257	-0.945088	0.260995	1.69998e-05	0.00015485
CG15894	159.816	0.424066	0.194114	0.0109687	0.0447341
CG42240	1589.35	-1.33118	0.22312	1.97282e-10	5.20677e-09
CG3842	806.246	-0.603263	0.12377	2.30386e-07	3.25877e-06
CG3847	1120.33	0.292638	0.101133	0.00266066	0.013646
ND-B16.6	1034.4	0.0227139	0.076449	0.759738	0.900767
kdn	2386.03	-0.405306	0.102037	2.53762e-05	0.000221934
swaPsi	207.048	-0.0458178	0.203138	0.777644	0.909267
swa	6.93373	0.0400801	0.323816	0.75074	0.897414
Marf	2176.97	0.318491	0.0763578	1.02781e-05	9.95879e-05
lncRNA:CR44816	15.7303	0.167263	0.327692	0.320249	0.571444
PpV	786.199	0.0771551	0.0894813	0.367669	0.61884
CG33664	194.03	0.00377183	0.236352	0.986324	0.995775
CG33669	302.45	-0.0290178	0.210661	0.885322	0.960786
CG33668	171.775	0.0518999	0.276885	0.777747	0.909267
CG42340	110.714	0.225772	0.201463	0.175368	0.383404
CG33667	75.5194	-0.0173869	0.294582	0.883556	0.960224
CG33666	130.886	0.0234721	0.308951	0.884593	0.960648
CG33665	26.2839	-0.138426	0.339865	0.310466	0.559266
CG3918	391.762	0.300079	0.120337	0.00799851	0.0346033
CG3342	268.437	-0.00174874	0.130573	0.98941	0.996634
Spat	684.255	1.10101	0.255966	1.78872e-06	2.07768e-05
RpL7A	27695.1	0.127341	0.0808938	0.103513	0.263029
snoRNA:Or-CD10	6.80989	0.0206509	0.326104	0.841777	0.939925
dx	1010.71	-0.115434	0.112875	0.277767	0.520852
CG34417	20820.3	-0.256579	0.102559	0.00878881	0.0372397
CG17717	156.025	-0.0275629	0.175127	0.85226	0.944608
Pat1	1939.73	-0.259508	0.110127	0.0114584	0.0463637
lncRNA:CR43832	6.73638	-0.0161673	0.335505	0.791329	0.914685
APC7	9.86159	0.0587731	0.323039	0.649646	0.841535
pigs	903.918	-0.0453677	0.105489	0.649927	0.841641
CG14443	24.1663	-0.113904	0.310477	0.491291	0.730658
CG3226	942.783	0.188499	0.106312	0.0650184	0.184403
Cdc7	896.842	0.143658	0.139259	0.261498	0.501017
CG3224	386.277	0.267417	0.11818	0.0160789	0.0607089
Ctr1A	892.378	-0.0634037	0.0936167	0.481777	0.72199
CG3198	960.12	0.425012	0.173908	0.00446973	0.0211715
Mcm6	615.738	0.580552	0.118552	2.47477e-07	3.47116e-06
ND-ASHI	541.746	0.26586	0.108695	0.00963239	0.0401905
Fum1	1854.83	0.571021	0.123931	8.41157e-07	1.05488e-05
Fum2	190.649	0.0847981	0.188005	0.591796	0.803153
Pink1	1982.45	0.269949	0.110547	0.00954615	0.0399054
CG44303	66.7184	-0.0068429	0.219394	0.966417	0.989899
CG3184	93.4528	-0.0409436	0.191372	0.797361	0.917801
CG14442	1305.73	0.127608	0.104765	0.200078	0.419711
CG14440	498.881	0.0158642	0.152845	0.894221	0.964299
CG14441	363.629	-0.0184691	0.13357	0.876625	0.956624
CG3168	6394.8	-0.55536	0.162539	0.000201315	0.00140668
lncRNA:CR43461	54.2827	-0.0334577	0.224376	0.840131	0.939183
RpL17	11661.3	0.164045	0.0925839	0.0635737	0.181227
snoRNA:Psi28S-3436b	8.01626	-0.00247633	0.329056	0.993166	0.99758
snoRNA:Psi28S-3436a	4.25773	-0.0239734	0.329947	0.821144	NA
snoRNA:Psi28S-1060	1.51231	0.004189	0.340619	0.952377	NA
snoRNA:Psi28S-1232	20.9727	0.288342	0.345956	0.147877	0.34093
tRNA:Phe-GAA-1-2	0.199027	0.00639706	0.345803	0.996839	NA
lncRNA:CR44895	15.0212	-0.105154	0.313218	0.491637	0.730712
lncRNA:CR44964	18.387	0.0599626	0.292385	0.701639	0.871496
CG14439	832.416	-0.513962	0.185324	0.00105098	0.00608007
sov	1538.64	0.312771	0.0868544	0.000166354	0.00118719
lncRNA:CR43496	181.145	0.504681	0.231011	0.0066951	0.0296156
Coq7	306.161	0.141461	0.120013	0.207269	0.430328
shf	515.681	-0.238098	0.131541	0.048811	0.147303
C3G	1211.07	0.268729	0.114022	0.0112743	0.0457572
pod1	5938.37	-0.219941	0.125008	0.0546268	0.161218
iav	15.4695	0.0141423	0.3037	0.923485	0.975924
Nf-YC	275.275	0.207196	0.128611	0.0824816	0.221047
xit	149.964	0.0647414	0.176433	0.664134	0.849854
Atx-1	6.28749	-0.0440324	0.322721	0.726281	0.884251
nonC	1590.95	0.0764006	0.0775143	0.313327	0.563223
mAChR-C	0.193917	-0.00624025	0.345466	0.858139	NA
CG14435	1457.16	-0.476968	0.134384	0.000113476	0.000844978
CG4557	539.989	-0.00515128	0.113746	0.962357	0.989191
Cht11	536.359	-0.934919	0.193296	1.40656e-07	2.08429e-06
CG4558	889.951	-0.305302	0.121315	0.00741708	0.0324552
CG14434	322.44	0.373688	0.128445	0.00162198	0.00888404
lncRNA:CR45531	0.834913	0.00279779	0.344977	0.925683	NA
CG43736	1791.33	0.170354	0.0953221	0.0634241	0.180916
CG14431	49.2387	0.0666603	0.247144	0.704787	0.874109
CR4575	0.102988	0.0160272	0.346066	0.717328	NA
CR32733	1.17166	-0.026103	0.346568	0.344481	NA
Setd3	332.778	0.244224	0.139337	0.0511029	0.153011
CG4586	1226.34	-0.748164	0.186961	9.27094e-06	9.10157e-05
CG3040	439.455	-0.318388	0.140254	0.0121659	0.048551
ogre	3403.67	0.010904	0.128056	0.92802	0.978475
lncRNA:CR44084	5.76543	-0.123476	0.356629	0.251082	0.486534
bou	494.26	0.21948	0.115967	0.042794	0.133138
Inx7	380.534	-1.76191	0.198334	8.1344e-21	9.54793e-19
lncRNA:CR43837	16.318	0.138931	0.343907	0.304197	0.552936
Inx2	8789.15	0.0502379	0.113321	0.63543	0.831702
cm	488.655	-0.0162044	0.126962	0.885123	0.960758
CG3032	71.3464	0.0772833	0.24414	0.645714	0.838946
CG4593	384.929	0.239279	0.123466	0.0377306	0.120294
CG12541	133.675	-0.869745	0.313348	0.000373807	0.00244832
nullo	0.236386	-0.000768525	0.345199	0.951718	NA
CG4607	1081.83	-1.03012	0.130773	1.70562e-16	1.11221e-14
Sxl	4806.14	0.117089	0.159239	0.398158	0.64878
CG4615	350.548	0.120953	0.121642	0.293205	0.541005
CG4617	221.171	-0.118644	0.147467	0.365791	0.616843
CG8300	556.988	0.174532	0.114811	0.103761	0.263509
fz4	805.638	-0.0804255	0.100527	0.403821	0.654008
lncRNA:CR45532	0.314921	-0.00627284	0.345073	0.995419	NA
lncRNA:CR46245	0.364784	-0.00107001	0.346054	1	NA
CG9650	468.26	0.0614398	0.108831	0.553988	0.778232
lncRNA:CR32730	0.808103	0.0268757	0.346321	0.674932	NA
lncRNA:CR44357	0.779426	0.0159034	0.343273	0.729602	NA
CG1958	289.062	-0.0688438	0.171591	0.645586	0.83886
CG1677	2855.5	0.113755	0.0756559	0.121411	0.295561
CG2059	214.903	0.130125	0.186579	0.415564	0.665633
unc-119	916.155	-0.0748364	0.103498	0.452227	0.698355
brk	578.355	0.262914	0.124235	0.0224535	0.0795051
Atg5	642.07	-0.454342	0.118405	4.63072e-05	0.000378983
Dok	847.633	-0.0575653	0.142232	0.656104	0.845079
CG18155	311.18	-0.111392	0.177885	0.46875	0.711436
CG42780	0.2332	0.0203497	0.346527	0.598317	NA
CBP	2075.42	-0.253139	0.120423	0.0204934	0.073974
CG15034	332.727	0.0310197	0.184873	0.849359	0.942993
CG1999	538.815	-0.202276	0.194592	0.213449	0.438885
CheA7a	0.350974	0.0117169	0.34599	0.893531	NA
CG42781	3.80918	-0.0309519	0.334529	0.705724	NA
CG15035	253.971	-0.185384	0.210968	0.265526	0.505248
CG32727	89.9129	-0.00743753	0.241187	0.961948	0.988987
CG42246	92.9218	0.167899	0.227213	0.335296	0.587708
CG42704	0.767772	0.031366	0.346917	0.57272	NA
CG34337	8.68542	0.190341	0.367852	0.23038	0.461376
CG9657	3.18836	0.182415	0.404769	0.0777707	NA
CG32726	27.6171	0.355529	0.368131	0.101295	0.258868
lncRNA:CR45533	2.091	-0.00260278	0.339408	0.987139	NA
lncRNA:CR43199	22.6851	-0.0827277	0.279415	0.62666	0.825761
CG11368	74.0943	0.564411	0.345908	0.0205656	0.0742146
CG43198	6.77932	-0.0668832	0.329769	0.561041	0.782988
lncRNA:CR44500	0.472392	0.0100799	0.345289	0.790827	NA
lncRNA:CR45534	2.96609	0.0344828	0.336677	0.742452	NA
lncRNA:CR43278	448.617	0.13221	0.213713	0.451382	0.697695
lncRNA:CR43279	155.676	0.0154277	0.25177	0.938054	0.982168
lncRNA:CR43835	89.0438	-0.367419	0.308775	0.0899085	0.236531
CG32719	494.622	-0.193559	0.18654	0.225366	0.455394
CG43138	46.0906	-0.0502599	0.272049	0.764109	0.903547
CG32720	171.982	-0.00105127	0.19445	0.992671	0.99758
lncRNA:CR44501	1.08749	0.00687724	0.343193	0.946826	NA
lncRNA:CR44502	5.61006	0.0296092	0.328531	0.785656	0.911888
CG11369	308.189	-0.152716	0.218113	0.373925	0.625503
CG12689	488.868	-0.110393	0.240774	0.537449	0.766124
ct	1297.87	0.247102	0.133447	0.0496722	0.149329
lncRNA:CR45666	0.110543	-0.011781	0.345973	0.894456	NA
CHES-1-like	814.181	0.42475	0.138729	0.000755274	0.00455035
lncRNA:CR43287	6.79117	-0.0376513	0.323398	0.762583	0.90262
CG15478	96.9674	0.471561	0.226642	0.0112073	0.0455405
Hira	476.986	0.108554	0.119415	0.338263	0.59067
NELF-B	349.494	0.124742	0.120875	0.270587	0.511363
CG12155	488.13	0.00927915	0.135006	0.938473	0.982488
Pdp	657.325	-0.00818083	0.104577	0.920219	0.97465
Rab39	631.335	-0.170112	0.119985	0.114086	0.281977
Tom40	976.75	0.25214	0.0906035	0.00381752	0.0185282
Ir7a	1.21911	-0.0160262	0.343335	0.598967	NA
CG34338	0.0877435	0.00813793	0.345862	0.950042	NA
CG32718	204.094	-0.156425	0.202667	0.351014	0.603639
CARPA	83.9467	0.587813	0.240611	0.00341075	0.0169198
CG10920	313.829	-0.020481	0.198963	0.900142	0.967187
CG1409	40.7336	-0.0755694	0.259483	0.655422	0.844832
Ir7b	0.117837	-0.00129575	0.34605	1	NA
dec-1	36.6278	0.273567	0.313911	0.164113	0.366427
asRNA:CR43615	5.68477	-9.63255e-05	0.328281	0.982475	0.994565
Ir7c	11.6737	-0.120554	0.352616	0.250793	0.486356
Ir7e	0.235675	-0.00136342	0.346046	1	NA
Ir7f	3.60644	0.212441	0.429505	0.0411991	NA
CG10932	938.852	-0.107155	0.100556	0.261064	0.500682
Nek2	205.636	0.199488	0.147338	0.118473	0.290506
p115	935.764	0.106679	0.0906619	0.221947	0.450732
CR11386	59.1163	0.0239586	0.240375	0.900185	0.967187
CR33222	26.0789	-0.0593758	0.271142	0.732527	0.887305
RpS6	20772.9	0.168275	0.0685199	0.0116861	0.0471143
bys	379.767	0.22491	0.130859	0.0622139	0.178415
dpr14	98.6843	0.967307	0.252157	1.8705e-05	0.000169002
spidey	678.004	-0.0373311	0.122596	0.746782	0.894781
snz	976.002	-0.324318	0.116977	0.00301878	0.0152316
hdm	4.08388	0.0278992	0.329414	0.78325	NA
Ykt6	843.518	0.00349917	0.0843322	0.964236	0.989375
mahe	3625.66	0.0130543	0.12832	0.912004	0.972229
CG10778	256.226	0.183462	0.135933	0.142358	0.331286
RpS14a	13163.2	-0.064254	0.071393	0.358513	0.61065
RpS14b	4407.14	-0.0642882	0.0902204	0.464551	0.708314
Ubr3	3309.05	-0.25996	0.088905	0.00237652	0.0123784
l(1)G0193	2300.82	-0.638478	0.144295	1.96124e-06	2.26235e-05
CG15332	83.5017	-0.131938	0.238786	0.466929	0.709975
CG15330	22.8635	0.0110165	0.272292	0.956659	0.987343
sws	1686.97	-0.192442	0.0882938	0.0232447	0.0818088
asRNA:CR45620	3.60567	0.147697	0.374004	0.159436	NA
sn	4221.69	-0.491061	0.148019	0.000245206	0.00167403
Tbh	37.3645	0.872672	0.429911	0.00448502	0.0212214
CG15333	134.492	-0.111495	0.253714	0.527526	0.758117
CG2233	81974.7	-0.561286	0.0962682	1.87905e-09	4.05541e-08
fs(1)h	4522.77	0.205737	0.076351	0.00568749	0.0258858
mys	4560.02	-0.290659	0.0860593	0.00040386	0.00261824
Upf2	1000.11	0.166869	0.0827915	0.038141	0.121515
CG1571	203.156	-0.163297	0.19344	0.324381	0.576128
Ldsdh1	158.411	1.26583	0.382015	0.000106506	0.000799754
CG2256	2.54827	0.0950152	0.352454	0.315484	NA
asRNA:CR45535	1.00679	0.00732187	0.342612	0.829989	NA
UbcE2H	5483.34	-0.589027	0.112152	2.91886e-08	4.90053e-07
CG2258	508.999	0.233997	0.130129	0.0521952	0.155624
Gclc	899.981	-0.474393	0.141592	0.000197531	0.00138313
CG1575	267.052	0.16094	0.130592	0.183528	0.395904
CG2260	192.408	0.326095	0.178399	0.035436	0.114811
cyr	9.32814	-0.0664541	0.336513	0.487365	0.727254
CG2116	584.695	-0.0629349	0.116069	0.570831	0.78869
CG10958	426.67	0.0294496	0.125162	0.801647	0.919023
CG2120	13.9789	0.268034	0.405319	0.15323	0.349535
Smox	3710.76	0.201336	0.0877521	0.0175938	0.0652139
CG17982	272.822	-0.079791	0.141557	0.539833	0.767977
alpha-PheRS	757.976	0.10036	0.109182	0.332487	0.584608
CG2129	144.246	0.0920375	0.188899	0.585813	0.798973
CG15336	1.72182	-0.0423735	0.343547	0.568318	NA
CG10959	108.277	0.063836	0.187064	0.687366	0.863953
Gbeta5	111.032	0.0493654	0.169438	0.737874	0.89016
CG18262	114.487	0.232697	0.187703	0.148524	0.342093
Traf6	559.413	0.118751	0.141275	0.354768	0.607029
GIIIspla2	467.166	-0.0977483	0.193732	0.55338	0.777976
CG15337	85.5869	-0.0848949	0.27856	0.619198	0.820508
CG10761	93.3199	-0.119726	0.259228	0.500515	0.738642
lncRNA:CR45536	0.361027	-0.00123428	0.34605	1	NA
Or7a	0.22838	-0.0117439	0.345978	0.899389	NA
CG2278	207.466	0.237845	0.166172	0.10602	0.267819
slpr	1203.35	-0.255527	0.0883625	0.00266264	0.0136509
sdt	1656.31	0.215202	0.069775	0.00158637	0.00872471
CG2147	484.083	-0.0877239	0.120555	0.440335	0.688895
sni	205.729	0.292316	0.16552	0.0436909	0.135101
Trxr-1	2344.11	0.159185	0.0996289	0.0907243	0.238269
ND-75	1564.52	0.103711	0.105846	0.305135	0.553958
CG1632	164.871	0.194245	0.163496	0.176728	0.38499
Corp	63.129	0.00268635	0.226706	0.984557	0.995411
CG15343	196.744	-0.168922	0.229431	0.350812	0.603525
CG1636	420.568	-0.0492178	0.135853	0.709083	0.876755
nAChRalpha3	69.3813	0.90815	0.332419	0.000530988	0.00333745
lncRNA:CR43695	0.858949	0.0064585	0.343879	0.971931	NA
CG1387	476.853	-0.293953	0.222108	0.0962787	0.249031
CR15345	97.6316	-0.0508257	0.19892	0.743128	0.892781
CG10555	1535.18	0.146602	0.0918715	0.097166	0.250903
PIG-T	707.613	-0.0988712	0.087964	0.261136	0.500682
lawc	449.153	0.038199	0.126951	0.763933	0.903547
Trf2	4798.2	0.0852472	0.0714327	0.220897	0.449221
CG32712	1.19574	-0.0142843	0.342878	0.854884	NA
Miga	408.231	0.0232595	0.129174	0.846379	0.94167
CG1440	2701.03	-0.222118	0.134487	0.0709787	0.196639
CG12123	218.224	-0.0383794	0.14535	0.797426	0.917801
org-1	21.9182	0.146458	0.315644	0.369619	0.620717
CG32713	151.474	-0.0314704	0.205693	0.852114	0.944589
CG15347	969.072	-0.120633	0.301395	0.436847	0.686005
Es2	256.474	-0.116647	0.143444	0.366027	0.617085
Sptr	393.49	0.185463	0.174676	0.212288	0.437289
CG33223	103.569	-0.0377978	0.245096	0.824869	0.93142
CG12116	3027.89	0.425798	0.139237	0.000923765	0.00541432
Cp7Fa	2.36522	-0.0394087	0.343373	0.544438	NA
Cp7Fb	4.44943	-0.00553056	0.328477	0.920426	NA
lncRNA:CR43834	0.211933	-0.0168858	0.34628	0.717531	NA
otu	13.8514	-0.0786528	0.312352	0.580945	0.795011
CG33181	835.208	0.0975127	0.110664	0.351195	0.603664
Nrg	3563.6	0.326858	0.0811417	2.55996e-05	0.000223449
PIP82	2.57473	-0.00514374	0.333209	0.986472	NA
IntS4	463.328	0.245834	0.111648	0.0188957	0.0690639
CG12112	218.421	-0.391652	0.166235	0.00731368	0.0320551
Trf4-1	1087.24	0.436039	0.0900523	4.5491e-07	5.9972e-06
asRNA:CR46195	1.572	-0.0532821	0.344442	0.478315	NA
CG12111	22.1284	-0.666793	0.553803	0.0239053	0.0835186
spirit	3444.29	-1.57777	0.162891	1.35285e-23	2.26281e-21
CG12065	901.211	-0.0234872	0.102866	0.809613	0.922632
CG12081	705.459	-0.174761	0.130104	0.142124	0.33085
CG12659	206.065	-0.095735	0.143378	0.455335	0.700761
Crag	2632	-0.34798	0.120199	0.00200876	0.0106452
Caf1-180	444.589	0.560347	0.137576	1.39464e-05	0.000130111
oc	238.805	0.0251968	0.183052	0.88521	0.960758
CG12772	378.389	-0.109902	0.129601	0.358943	0.61076
CAH3	942.433	0.214887	0.098732	0.0212114	0.076053
Ppt1	421.325	-0.45514	0.196722	0.00788157	0.0341746
Ogg1	210.082	-0.116909	0.14439	0.378484	0.630045
CG11294	168.206	-0.0704672	0.176699	0.637125	0.832883
lncRNA:CR44507	1.34385	-0.0181413	0.343284	0.832925	NA
lncRNA:CR44508	0.636524	-0.0111777	0.344209	0.932139	NA
Hexo2	901.411	-0.269908	0.0969113	0.00363895	0.0178493
CG2004	452.407	0.470946	0.131103	0.000132529	0.000972774
CG1785	571.572	0.089266	0.107016	0.380651	0.632026
l(1)G0020	400.409	0.383688	0.118823	0.000601868	0.00371443
CG1789	258.716	0.0254887	0.166749	0.863476	0.951352
lncRNA:CR43297	41.5425	-0.00286375	0.234016	0.985814	0.995573
Lim1	239.713	0.313056	0.17996	0.0421541	0.131545
lncRNA:CR45537	5.98334	0.0855139	0.326547	0.524561	0.755629
CG12075	1261.73	0.0694648	0.1216	0.539418	0.767949
Moe	10718.5	0.27146	0.0817951	0.000557251	0.00347626
Uros1	191.89	0.237416	0.144158	0.0703444	0.195692
Rbm13	379.653	0.0739837	0.134579	0.554961	0.778727
e(r)	1664.59	-0.0130328	0.0936745	0.885224	0.960758
rdgA	1207.14	0.43343	0.102902	1.04565e-05	0.000100951
lncRNA:CR44111	2.10136	0.0262825	0.338715	0.710884	NA
CG12661	23.1663	-0.054907	0.303592	0.718142	0.879732
lncRNA:CR43836	1.59375	-0.0192411	0.342378	0.633653	NA
CG10962	1129.92	-1.74964	0.184443	6.54002e-23	1.05436e-20
CG12662	0.659914	-0.0192109	0.345122	0.80451	NA
mir-31b	0.106173	-0.0149052	0.346077	0.818436	NA
Nost	546.07	-0.198295	0.114285	0.0652991	0.184953
CG15365	169.677	0.00863905	0.157482	0.953201	0.987343
CG10970	17.1394	0.114279	0.312732	0.503535	0.740612
CG44325	1950.28	-0.189927	0.111793	0.0687213	0.192055
CG7246	175.933	0.446066	0.185362	0.00569523	0.0259034
HP1b	616.508	0.215673	0.118084	0.0500914	0.15042
APC4	320.304	0.34078	0.145365	0.00944359	0.0395508
CG32708	209.798	0.13494	0.147593	0.314391	0.564211
CG32706	110.797	0.0728183	0.248485	0.69246	0.866702
CG6999	89.3847	-0.0869707	0.206958	0.607282	0.81266
CCT2	4085.43	0.0924293	0.055433	0.0901558	0.237012
mir-13b-2	0.121595	-0.00109338	0.346059	1	NA
CG7766	1310.57	0.530037	0.119873	2.91938e-06	3.21781e-05
Bx42	870.57	-0.0450293	0.0876169	0.573338	0.789853
Arfrp1	314.054	0.110805	0.124616	0.336788	0.589401
AP-1gamma	1822.83	0.15109	0.0951552	0.0956875	0.247994
lncRNA:CR45539	0.293324	0.00963102	0.34589	0.926206	NA
fend	277.981	-0.0134804	0.136014	0.918885	0.974063
lncRNA:CR44517	3.769	-0.141017	0.379835	0.0597089	NA
CG7065	740.644	0.0491254	0.110401	0.636138	0.832159
fh	111.341	-0.206355	0.200939	0.210111	0.434544
Bap111	1036.68	0.154125	0.093921	0.0864751	0.229679
His3.3B	15671.4	0.09005	0.0843536	0.265064	0.504811
Ost48	2107.44	0.159037	0.101325	0.0990538	0.254497
Dlip1	87.8698	0.173859	0.204711	0.295561	0.543628
CG9034	368.6	0.0563808	0.149322	0.671436	0.854273
Zpr1	329.201	0.0487407	0.122555	0.669453	0.85322
CG44532	4.31052	0.0486329	0.331241	0.633181	NA
mei-P26	1980.2	0.332683	0.141964	0.0101852	0.0421815
CG12115	1814.98	-0.934315	0.343349	0.000624925	0.00383936
CG12057	1771.71	-4.92053	0.457977	2.64518e-32	1.39371e-29
CG12056	174.394	-0.0821831	0.167716	0.572333	0.789163
CG12106	124.25	-0.000128533	0.202134	0.998896	0.999461
CG12118	686.081	-0.0159445	0.0988307	0.854623	0.946707
su(r)	106.751	0.569849	0.300403	0.012382	0.0492813
SmydA-9	2736.01	-1.53007	0.220263	2.75679e-13	1.10115e-11
Obp8a	0.866825	0.0167144	0.344511	0.620189	NA
CG15368	33.5385	0.00370905	0.247941	0.988552	0.996537
CG15369	4865.36	-0.0759376	0.152097	0.570439	0.788615
t	109.762	-0.333241	0.268169	0.0815378	0.218868
CG15370	0.831324	0.0126779	0.344819	0.61951	NA
Gr8a	0.768768	-0.0348329	0.34767	0.419981	NA
CG12121	1584.51	-0.0861948	0.0818796	0.277601	0.520688
Ir8a	0.106173	-0.0149052	0.346077	0.818436	NA
mxc	595.946	0.39029	0.0959998	2.28751e-05	0.000202979
Larp7	321.292	-0.00322684	0.122959	0.978254	0.994003
amx	212.101	-0.305445	0.169262	0.0367499	0.117976
Dsor1	637.321	0.12734	0.113228	0.232064	0.462573
CG17754	4673.53	-1.08658	0.242716	3.71558e-07	5.01191e-06
ric8a	403.221	-0.155913	0.123141	0.174432	0.381696
CR17438	134.234	-0.302837	0.310536	0.125603	0.303046
ric8b	5.95858	0.0743153	0.328112	0.553133	0.777875
Erk7	871.669	-0.156142	0.173889	0.300545	0.54935
CG17440	70.3987	0.00335926	0.212402	0.985541	0.995573
Cfp1	273.921	0.11092	0.153968	0.426557	0.676996
Aladin	335.316	0.0438	0.13037	0.717474	0.879549
snoRNA:CG16892-a	0.701753	0.0457068	0.348599	0.378874	NA
c11.1	1282.31	-0.073099	0.0789522	0.335929	0.588611
lz	66.7647	0.537004	0.295439	0.014581	0.0560014
lncRNA:CR44534	0.495191	0.00377288	0.344358	0.919573	NA
c12.1	577.793	-0.103711	0.115318	0.344495	0.597496
c12.2	349.59	0.0477815	0.127342	0.685641	0.862784
CG34449	969.08	0.0309649	0.121051	0.798783	0.918494
CG34450	238.704	-0.0494355	0.178999	0.746556	0.89473
BCL7-like	695.666	0.106799	0.167624	0.462212	0.706076
mgl	2514.56	0.0245319	0.0936584	0.783818	0.911313
CG44815	0.305768	-0.00725319	0.345107	0.923274	NA
CG32700	172.034	0.145273	0.203599	0.399361	0.649945
CG34028	0.106173	-0.0149052	0.346077	0.818436	NA
CG34026	143.151	-1.49795	0.375829	5.37127e-06	5.58888e-05
l(1)G0320	5115.26	0.110572	0.0984055	0.234939	0.465472
RpS28b	18941.9	-0.165432	0.0691797	0.0152745	0.0581971
CG15317	157.703	-0.211183	0.192276	0.19796	0.416887
lncRNA:CR42767	915.89	0.0609307	0.190091	0.699562	0.869966
Cubn	727.48	-0.195049	0.119839	0.0867972	0.230215
LPCAT	1577.31	-0.073402	0.146163	0.58051	0.794661
CG42395	62.2242	0.20332	0.235649	0.263746	0.503552
lncRNA:CR45540	8.18336	0.277128	0.491068	0.0353594	0.114646
lncRNA:CR45541	0.346928	-0.00478192	0.345335	0.832752	NA
Hex-A	2500.06	1.06361	0.124672	1.05397e-18	8.86991e-17
lncRNA:CR45542	2.0625	-0.0190338	0.337037	0.842196	NA
lncRNA:CR45543	3.34542	-0.10382	0.353122	0.279386	NA
Gga	766.266	0.230982	0.100069	0.0151954	0.0579784
Lst8	768.562	0.223929	0.0885413	0.00928112	0.0390291
LysRS	1446.69	0.293405	0.0804309	0.000185605	0.00130852
CG42797	941.237	-0.193709	0.0818586	0.0153127	0.0582929
Ptpmeg2	3391.38	-0.474465	0.0902613	4.83291e-08	7.81973e-07
CG3106	43.2854	-2.56856	0.809891	6.82198e-05	0.000537286
nej	4530.04	0.0340637	0.0960884	0.690153	0.865484
lncRNA:CR42657	378.051	-0.0237209	0.224831	0.918536	0.973942
lncRNA:CR44016	3.62268	0.026373	0.327743	0.814123	NA
btd	72.7772	0.0818402	0.205399	0.623126	0.822861
lncRNA:CR43498	3.526	0.0893165	0.345481	0.415256	NA
Sp1	836.293	0.283325	0.104744	0.00428408	0.0204806
CG1354	2168.92	0.169708	0.0995739	0.0704164	0.195811
CARPB	1242.14	-2.89399e-05	0.191721	0.997394	0.998962
Ser7	32.9737	0.661427	0.584993	0.0172828	0.0642458
CG45060	13.4591	-0.0884505	0.315626	0.572639	0.789349
CG45061	7.26103	0.29292	0.482499	0.0600108	0.173754
CG32695	646.92	-0.172606	0.108142	0.0928607	0.242547
CG15247	180.683	1.612	0.268944	4.45222e-10	1.09312e-08
CG1468	1562.59	-0.00990202	0.181426	0.949158	0.986614
CG9686	973.517	-0.352228	0.108584	0.000622003	0.00382667
CG9689	712.989	-0.591281	0.20024	0.000478086	0.00303909
CG9691	3235.13	-1.05877	0.0905713	2.55876e-32	1.39371e-29
CG15249	3.12273	-0.00313471	0.334074	0.953608	NA
CG1986	0.322215	-0.00113373	0.345	0.895012	NA
Idgf4	7408.6	-0.112055	0.16148	0.428879	0.678976
snoRNA:Me28S-U1688	18.6158	0.164563	0.323954	0.340354	0.592695
CG1791	0.338311	-0.0161061	0.346227	0.758605	NA
CG1889	4.66498	-0.0632364	0.341057	0.462339	NA
CG43386	6.6779	0.0727004	0.34195	0.442597	0.690658
CG15252	0.204378	-0.000453488	0.344975	0.89861	NA
CG32694	67.0603	0.603949	0.307281	0.00870519	0.0369556
CG33557	3.68317	0.0774222	0.344841	0.408144	NA
CG2990	82.8325	0.766839	0.308142	0.00181884	0.00981364
Cht6	1776.13	0.15659	0.12445	0.185079	0.398157
asRNA:CR45185	132.074	0.626765	0.252331	0.00246755	0.0127794
Yp2	3.60939	0.07749	0.33983	0.460221	NA
Yp1	0.330933	0.00905819	0.345871	0.878158	NA
asRNA:CR45601	0.958883	-0.0415756	0.346905	0.484112	NA
CG15312	104.383	-0.0805887	0.188284	0.607833	0.812835
ZAP3	3061.85	0.0726515	0.0607889	0.226598	0.456987
CG2972	385.607	0.222854	0.112328	0.0361263	0.116399
Naxe	162.864	0.0349506	0.159195	0.781454	0.910948
RhoU	463.959	-0.189309	0.129641	0.11291	0.279941
asRNA:CR44894	17.3757	-0.297501	0.46768	0.0694135	0.193505
snoRNA:Me18S-A627	0.117837	-0.00129575	0.34605	1	NA
CG12645	5.31018	-0.0739849	0.341164	0.386793	0.637948
CG43902	106.386	0.273814	0.26338	0.151145	0.346255
lncRNA:CR32690	1249.33	-0.0336869	0.199952	0.838595	0.938309
CG15309	4252.86	-1.10708	0.243045	2.99489e-07	4.11022e-06
lncRNA:CR43899	9.02345	-0.820652	1.44101	0.0154143	0.0585988
ATPsyndelta	1400.12	0.139816	0.0884674	0.100389	0.256945
CG2962	310.693	-1.7551	0.195003	1.32479e-20	1.50229e-18
asRNA:CR45629	12.4744	-0.0691155	0.299203	0.661696	0.848378
CG15308	5506.2	-0.418079	0.162969	0.00381341	0.018515
CG34408	1692.45	0.299598	0.071656	1.73412e-05	0.000157852
Ipod	7.10979	-0.109416	0.350713	0.331448	0.583336
Hk	115.554	0.709904	0.229933	0.000403103	0.0026146
asRNA:CR43959	1.84859	0.00505556	0.339644	0.970782	NA
CG12643	1563.47	0.114891	0.172499	0.454012	0.699609
alpha-Man-Ia	806.586	0.0953827	0.129859	0.425473	0.675596
CG2909	294.612	0.181396	0.177295	0.226127	0.456312
Gip	690.346	-0.110199	0.132276	0.367897	0.619067
CG15306	1369.06	-0.161659	0.185305	0.304257	0.552936
CG43740	37.8374	0.00660666	0.265125	0.964702	0.989399
snoRNA:U3:9B	2.03271	-0.0947987	0.35748	0.142481	NA
l(1)G0289	6306.75	-0.408229	0.113629	0.000141432	0.00102965
CG32679	1.23424	0.0532253	0.348048	0.260772	NA
CG17841	739.652	0.285408	0.102889	0.00366526	0.017934
CG32686	456.891	-0.269399	0.22247	0.130916	0.312038
CG2898	60.9554	0.0072315	0.263814	0.97197	0.991608
CG32681	55.2062	-0.0590948	0.239388	0.72893	0.885262
Psf3	150.092	0.068654	0.15937	0.627318	0.826114
flw	842.857	0.324863	0.133695	0.00788117	0.0341746
CG32683	56.0218	0.336533	0.26335	0.0839557	0.224254
RabX2	33.4879	-0.0174514	0.269253	0.913436	0.972402
CG12640	0.964498	0.0532852	0.349962	0.236445	NA
Or9a	0.757478	-0.0083266	0.344053	0.78844	NA
Neb-cGP	1073.1	-0.0642539	0.0977122	0.497287	0.735818
nocte	6863.55	-0.262629	0.103652	0.00772001	0.0335842
CG2889	297.51	-0.0145657	0.134827	0.906352	0.97058
CG2887	65.1224	-0.109541	0.220865	0.518876	0.75115
PPP4R2r	3185.18	0.0669538	0.0691992	0.324616	0.576376
CG32687	2112.54	-0.233158	0.107507	0.0235191	0.0824276
spri	1578.05	-0.383562	0.172508	0.00925764	0.0389549
CG15296	193.84	0.0560019	0.248001	0.755776	0.899059
Rab9D	30.506	0.0463305	0.269784	0.794703	0.916402
Hmr	328.927	0.357	0.117267	0.00123322	0.00700078
CG2124	95.0493	0.0546804	0.202676	0.729734	0.885756
CG1628	150.146	-0.00957315	0.184743	0.944271	0.985338
CG43347	528.497	0.159759	0.0979918	0.0858271	0.228598
Rab9Db	27.3956	-0.015894	0.277934	0.924864	0.976611
CG9806	0.835151	0.0079766	0.344068	0.903205	NA
X11Lbeta	499.818	0.315666	0.13365	0.010612	0.0435847
Rab9E	25.7305	-0.0576329	0.28588	0.724821	0.883398
CG12637	78.4445	-0.151	0.280279	0.413389	0.664291
stx	2670.39	0.218187	0.0726329	0.00209994	0.0110715
ras	5971.49	-1.13205	0.17914	1.70565e-11	5.34505e-10
lncRNA:CR44766	5.01989	0.0722308	0.334511	0.537866	0.766384
Rph	131.536	0.0558399	0.180317	0.699043	0.869807
Tango5	1167.92	-0.432024	0.10401	1.30725e-05	0.000123099
Atg8a	14590.4	-0.345518	0.101561	0.000387859	0.00252921
BTBD9	529.272	-0.0274928	0.134478	0.82595	0.931796
CG15211	263.397	-0.0285104	0.144375	0.836276	0.937344
Ant2	589.709	-0.115719	0.16788	0.437017	0.686077
sesB	12441.7	0.756386	0.0691019	1.7203e-28	4.89772e-26
Imp	2439.94	0.248281	0.10784	0.0150695	0.0575636
lncRNA:CR45624	0.110543	-0.011781	0.345973	0.894456	NA
sbr	1992.84	0.0835782	0.0781466	0.267428	0.507295
CG15210	769.733	-1.62362	0.173553	2.19129e-21	2.66561e-19
CG15209	888.75	-1.43922	0.183822	6.44806e-16	3.78428e-14
CG32669	82.9202	-1.54147	0.368858	1.74641e-06	2.03561e-05
CG17333	442.698	-0.0628999	0.149509	0.641405	0.836026
CG2202	447.421	0.258803	0.117738	0.018717	0.0686357
feo	637.334	0.352115	0.111176	0.000803097	0.00480386
sofe	355.126	0.181103	0.137809	0.153206	0.349535
CG2186	1656.86	0.0907438	0.0836788	0.265961	0.505458
CG2157	33.6585	0.538754	0.453067	0.0370167	0.118583
CG1637	3508.37	-0.506238	0.14897	0.000216362	0.0015012
Ork1	43.6871	-0.281865	0.316026	0.149848	0.344167
lncRNA:CR45617	0.73072	-0.0296676	0.345416	0.501103	NA
lncRNA:CR44524	0.844015	-0.0220706	0.346917	0.433541	NA
CG1582	744.069	0.225509	0.103297	0.02234	0.0792082
CG15208	672.832	-0.0927348	0.18336	0.553668	0.778055
CG43901	399.602	0.234646	0.153192	0.08627	0.229362
v	283.547	-0.195182	0.174861	0.204894	0.426788
CG2145	1206.25	0.170773	0.173045	0.256842	0.494362
Myo10A	1371.21	-0.0159403	0.0839134	0.857671	0.948001
Rab9Fa	20.6613	-0.230145	0.377546	0.194785	0.4128
Rab9Fb	40.788	-0.115424	0.274277	0.522955	0.754383
C901	3.22898	0.135321	0.377191	0.0900627	NA
CG42339	87.2569	0.197387	0.212497	0.248476	0.483124
SmydA-4	77.6335	1.4467	0.305081	1.05837e-07	1.6075e-06
CG1552	43.5674	0.450529	0.303855	0.0375681	0.119947
CG1545	38.3707	0.0422003	0.242331	0.810779	0.923282
CG1537	74.2968	0.12249	0.196053	0.447058	0.693942
lncRNA:CR45614	8.58781	0.0220723	0.317289	0.877752	0.957307
CG15203	158.807	0.866991	0.204049	2.12002e-06	2.42048e-05
sev	1740.61	0.192476	0.156062	0.159983	0.360271
asRNA:CR44358	25.6342	-0.137723	0.30574	0.418001	0.668092
asRNA:CR45604	3.90051	-0.1273	0.364637	0.196504	NA
Vago	1250.26	-0.0488298	0.153789	0.718523	0.879732
CG2076	999.14	-0.0170874	0.0846068	0.838321	0.938309
CG2061	815.485	-0.0154435	0.105187	0.892088	0.963235
CG42249	167.541	0.624912	0.38864	0.0194676	0.0707676
Hsp60A	3244.43	-0.003234	0.0598066	0.958345	0.987876
CG11122	1189.64	0.122302	0.0777296	0.107456	0.270153
Rpt3	6467.84	-0.282752	0.0710847	4.95294e-05	0.000402645
Gtp-bp	1708.05	0.303136	0.082131	0.000152334	0.00109885
Klp10A	2878.36	-0.0971222	0.094898	0.339058	0.591517
CG44385	61.5383	0.228098	0.26868	0.237003	0.467968
CDK2AP1	632.772	-0.0620184	0.104731	0.518502	0.75115
asRNA:CR44054	17.1522	-0.0265774	0.286053	0.865705	0.951927
ssp7	35.7776	-0.68598	0.578194	0.0144522	0.0555865
CG15199	12.7259	-0.181537	0.392583	0.113446	0.280959
CG15202	26.6978	0.308868	0.354411	0.139664	0.326379
CG15201	161.085	0.919541	0.241375	1.13441e-05	0.000108406
Ran	7021.38	0.178615	0.0588402	0.00226277	0.0118598
Lint-1	1616.68	-0.464257	0.143266	0.000357739	0.0023546
rtv	344.853	-0.135759	0.14202	0.300201	0.548845
Dlic	3197.38	-0.011929	0.0956723	0.919763	0.974377
CG32668	2.05804	0.0684832	0.348119	0.363022	NA
antdh	37.8298	0.0290268	0.324592	0.739762	0.890897
CG1394	766.54	-0.035587	0.187983	0.830646	0.934262
CG15200	281.122	0.0136301	0.174862	0.93174	0.979748
lncRNA:CR44765	1.35801	-0.0442185	0.347963	0.225178	NA
CG11106	316.983	0.0284117	0.212845	0.875625	0.956235
CG44422	122.168	-0.0980212	0.200983	0.542297	0.770163
CG15198	216.834	0.0228452	0.196551	0.893461	0.963879
Ir10a	0.398054	0.0078502	0.345828	0.987532	NA
sisA	2.66744	0.11355	0.368667	0.0676687	NA
l(1)10Bb	610.17	0.0447462	0.107191	0.661602	0.848378
Gapvd1	879.033	0.0835948	0.085558	0.315626	0.565381
Kap3	1209.74	-0.75012	0.138077	7.33701e-09	1.39654e-07
CG34348	581.052	-0.750391	0.134653	4.22411e-09	8.51247e-08
GCS1	613.788	-0.0547211	0.104145	0.585696	0.798914
CG11756	82.8938	-0.183346	0.266941	0.319945	0.571053
CG1738	83.3339	-0.195988	0.212355	0.252198	0.487478
CG11752	404.047	0.200085	0.134522	0.104152	0.264332
CG1737	1168.83	0.236703	0.0920263	0.0075294	0.0328393
dsh	808.418	-0.147672	0.101726	0.127209	0.305819
Pa1	715.889	0.388257	0.22204	0.0286151	0.0966916
hop	1313.65	0.0994886	0.0713763	0.153002	0.349192
Tim8	558.764	-0.0319912	0.101125	0.738707	0.890391
dlg1	2455.67	0.270248	0.101029	0.00383932	0.0186137
CG15196	128.954	-0.278508	0.226973	0.117342	0.288472
Gr10b	0.209161	-0.000738659	0.344978	0.899454	NA
Gs2	14203.8	-1.8706	0.190496	3.22197e-25	6.6328e-23
Evi5	1766.17	0.28954	0.116513	0.00727287	0.0319076
Sk1	576.526	-0.807946	0.159886	3.51968e-08	5.80725e-07
HP5	1154.31	-0.169023	0.096527	0.0686201	0.191933
CG43155	4.67352	0.000998948	0.328416	0.989493	NA
Cyp4g15	141.922	1.04755	0.194036	8.19704e-09	1.54485e-07
Uba5	1019.59	0.2558	0.0868724	0.00218865	0.0115119
Spase25	2285.42	0.437237	0.112491	3.73219e-05	0.000313106
CG33235	389.38	-0.324046	0.199682	0.0530671	0.157448
lncRNA:CR44556	0.613942	-0.00807671	0.345464	0.715728	NA
Drak	1255.59	-0.0169792	0.134219	0.911676	0.972229
mir-2492	0.61633	0.0139307	0.345464	0.633294	NA
CG1572	2357.11	0.456305	0.189589	0.0050651	0.0235252
PGRP-SA	672.016	0.405065	0.209611	0.0195953	0.071174
RpII215	2778.58	0.185738	0.0811949	0.0155222	0.0588891
asRNA:CR44266	15.307	0.0188586	0.291666	0.914217	0.972504
CG11699	449.78	0.056469	0.119136	0.61177	0.815133
Kmn1	105.357	0.342646	0.190179	0.0347354	0.113006
Reepl1	243.34	0.0419767	0.192346	0.799519	0.918588
CG11696	278.816	0.0941543	0.134398	0.443057	0.690731
e(y)2	251.23	0.0480514	0.149727	0.716547	0.879321
CG11695	155.864	0.374623	0.165829	0.0107657	0.0440913
lncRNA:roX2	440.158	-0.382163	0.353311	0.0930001	0.242722
nod	169.607	0.180289	0.185623	0.253395	0.488852
CG1561	0.48125	0.0204685	0.346622	0.513142	NA
CR43216	11.3913	0.117301	0.318711	0.457643	0.702422
CR43215	49.22	0.192358	0.245393	0.295401	0.543484
CR43214	54.6059	0.159218	0.225908	0.363368	0.614617
CR43213	10.2557	0.00767133	0.298468	0.9567	0.987343
CR43212	22.6375	1.10956	0.999124	0.0112281	0.0455988
CR43211	167.214	0.148466	0.166341	0.308238	0.557248
rho-4	1266.05	-0.560834	0.0947519	7.73987e-10	1.80431e-08
CG2533	122.072	-0.0615716	0.224659	0.71867	0.879732
CG2247	1622.53	-0.0254426	0.0755743	0.728617	0.885131
CG1703	1618.99	0.115996	0.0697519	0.0891242	0.23485
RPA3	334.834	0.289748	0.138632	0.021564	0.0770284
Met	467.34	0.0621289	0.102679	0.526312	0.756778
Ptp10D	2438.45	0.236244	0.0918861	0.00724509	0.0318066
Vlet	207.702	0.133464	0.146401	0.314382	0.564211
bif	3300.87	-0.264393	0.095522	0.00369191	0.0180495
PhKgamma	1412.3	0.224321	0.087811	0.00788265	0.0341746
CG2444	32903.6	-2.2205	0.20407	1.68714e-29	5.78861e-27
FucT6	740.643	-0.444479	0.183831	0.00526178	0.0243289
Amun	3928.22	0.0780101	0.0697963	0.251598	0.487075
lncRNA:CR45618	0.678598	-0.0226446	0.344952	0.569399	NA
prtp	4515.56	-1.0034	0.117077	1.15399e-18	9.5318e-17
Tango10	700.399	0.14324	0.0966584	0.1221	0.296843
CG15221	7.12848	2.24426	1.19264	0.00199287	0.0105777
inaF-D	0.416311	-0.0106253	0.345323	0.862217	NA
CR43385	1.43191	-0.0107975	0.341142	0.761399	NA
m	127.503	0.615371	0.607275	0.0318417	0.105138
CG9360	56.6793	-0.106685	0.340139	0.435567	0.684997
dy	32.9535	0.00152664	0.290278	0.991613	0.99716
Karl	786.236	-0.165241	0.109406	0.110436	0.275237
asRNA:CR44962	12.8667	0.265991	0.415757	0.136628	0.321197
CkIIbeta	3601.46	0.00949983	0.0965518	0.933305	0.98011
Hsc70-3	22473.7	0.0725442	0.124072	0.530709	0.760659
CG1578	1072.45	0.50564	0.0912167	9.36887e-09	1.74846e-07
rudhira	4623.5	-0.476843	0.0949934	1.76452e-07	2.57222e-06
CG15741	0.348168	0.0163612	0.346236	0.762935	NA
asRNA:CR43908	0.638021	-0.0206756	0.346688	0.509627	NA
Cyp28c1	3.6668	0.0833596	0.353149	0.287877	NA
CG15740	0.870273	0.0108897	0.343874	0.812063	NA
p24-1	1233.34	0.439188	0.0971203	2.68742e-06	2.98426e-05
CG10347	496.763	0.0405253	0.115805	0.707808	0.87615
ATP7	1269.58	-0.324622	0.0807343	3.0439e-05	0.000259761
Nrd1	1117.18	-0.0627615	0.0790199	0.416515	0.666585
CG1847	218.451	-0.0217639	0.143	0.876378	0.956432
CG11802	198.764	-0.118404	0.160573	0.405179	0.655349
CG15739	117.962	-1.0594	0.299381	3.37279e-05	0.000285822
CG10352	9.26274	-0.124159	0.342436	0.376132	0.627952
CG10353	1488.38	0.0385418	0.106047	0.704847	0.874109
SelG	1362.92	0.028216	0.100134	0.769639	0.905366
CG1840	294.495	-0.033471	0.119699	0.761132	0.901541
sicily	190.849	-0.139382	0.159566	0.328281	0.579583
wisp	12.7235	-0.0602599	0.316205	0.664661	0.850189
Upf1	1621.21	0.111968	0.0681401	0.0939539	0.244496
CG43156	89.79	-0.0952437	0.28116	0.573789	0.790194
pot	4211.01	0.365607	0.0935379	4.07292e-05	0.000338718
lncRNA:CR32661	499.804	-0.0533567	0.239632	0.757732	0.900001
lncRNA:CR43157	442.574	0.0393915	0.203578	0.819016	0.928043
Sclp	21151.8	-1.38335	0.17719	3.57793e-16	2.23721e-14
CG10362	106.09	0.417716	0.217156	0.02125	0.0761709
cac	674.025	0.131976	0.160637	0.36137	0.613078
gd	18.2372	-0.417982	0.478465	0.060201	0.174135
CG18130	216.59	-0.124784	0.215595	0.45433	0.699905
fw	746.507	0.833723	0.132874	5.99802e-11	1.71495e-09
CG1806	412.733	-0.174037	0.215553	0.305862	0.554544
CG1492	110.716	0.0201746	0.185191	0.90356	0.968831
regucalcin	17391.7	-0.524103	0.164351	0.000408818	0.00264654
Chrac-16	351.689	0.268752	0.204377	0.107376	0.270023
Lsm12	1496.66	-0.0971901	0.0708772	0.161625	0.362779
Tango4	291.485	-0.162113	0.132622	0.184468	0.397163
Usp7	4743.78	-0.0916633	0.0687722	0.177434	0.386119
Cyp311a1	84.0202	-1.42078	0.347212	5.00003e-06	5.24748e-05
Cyp318a1	7.15258	-0.0295508	0.318214	0.827621	0.932738
Ten-a	2423.8	0.147118	0.11938	0.182917	0.395032
lncRNA:CR43960	0.325555	0.01458	0.34597	0.768887	NA
Uch-L5R	100.856	-0.0740113	0.211583	0.650129	0.841764
Muc11A	1301.35	0.261976	0.204079	0.118348	0.290305
lncRNA:CR43961	4.37942	0.00595992	0.327726	0.955282	NA
CG34323	16.4416	-0.703165	0.582223	0.0194466	0.0707104
moon	3.81482	-0.0727206	0.340596	0.504936	NA
CG15734	116.163	-0.0969558	0.237353	0.589277	0.801495
lncRNA:CR32657	443.617	0.0930315	0.216785	0.598268	0.807196
lncRNA:CR32658	1630.04	-0.00155014	0.194565	0.981258	0.994565
CG11356	0.435241	-0.0156795	0.346137	0.729142	NA
CG2750	954.437	-0.319564	0.176557	0.0376625	0.120107
CG1924	146.226	-0.209833	0.226197	0.240852	0.472764
CG32655	515.666	-0.0482632	0.212932	0.771824	0.906421
CG45603	139.508	-0.139532	0.229175	0.426653	0.677069
CG2577	73.2977	-0.00391612	0.246217	0.977124	0.993858
Ir11a	0.0877435	0.00813793	0.345862	0.950042	NA
CG32651	421.63	-0.346769	0.161441	0.0151026	0.0576406
CG2574	116.395	-0.360111	0.300432	0.0849573	0.226592
lncRNA:CR32652	1946.72	-0.14339	0.203869	0.391786	0.642856
Pkcdelta	206.792	0.246723	0.230889	0.16016	0.360548
CG15927	4.89201	-0.011566	0.326655	0.913801	0.972402
lncRNA:CR45615	0.681161	0.00283233	0.344995	0.944513	NA
CG15731	2.21298	-0.0540614	0.344866	0.4428	NA
Rab40	335.959	0.0422591	0.113766	0.694175	0.86746
CG42258	928.516	0.569685	0.097623	1.55526e-09	3.40603e-08
Cpr11A	38.6081	1.85126	0.827435	0.000548956	0.00343091
Lsp1alpha	64359	-0.0275761	0.283539	0.89011	0.962864
Mks1	28.133	0.0555898	0.322842	0.699463	0.869925
CG2556	1240.45	-1.05688	0.152366	3.04714e-13	1.20277e-11
hwt	447.325	0.703691	0.12512	2.94888e-09	6.14625e-08
Cpr11B	78.4665	3.45565	0.535281	1.59728e-11	5.05277e-10
Pits	1487.18	0.350981	0.133004	0.00415978	0.0200079
LIMK1	1079.52	0.0383748	0.0983869	0.723761	0.882929
CG1824	399.858	0.164491	0.127239	0.166901	0.370656
Sec16	3250.25	-0.0881133	0.0609067	0.142944	0.332303
CG1463	218.673	0.134948	0.148786	0.320843	0.572272
Fpgs	90.1851	0.106098	0.224276	0.558295	0.781111
asRNA:CR45621	94.6839	-1.10796	0.483828	0.000913674	0.00536458
CG11085	16.6397	-0.0230015	0.296823	0.889325	0.962399
lncRNA:CR44568	0.538079	-0.0113698	0.345184	0.784204	NA
CG15728	130.417	-0.283558	0.221278	0.110188	0.274823
Aven	97.4171	-0.170426	0.194253	0.287566	0.534657
CG2540	97.7905	-0.17753	0.196829	0.273854	0.515828
Tomosyn	1678.82	-0.0228705	0.073139	0.749776	0.896467
CkIalpha	6917.73	-0.179938	0.0951121	0.0482517	0.14601
Tis11	3022.29	-0.206205	0.140091	0.10167	0.259431
lncRNA:CR33963	53.697	0.0144781	0.251886	0.928718	0.979057
mir-9377	0.111284	-0.00174393	0.34604	1	NA
Smr	2359.99	0.231265	0.10184	0.0157404	0.0595483
CG15725	11.1964	0.116698	0.32523	0.445704	0.69292
lncRNA:CR43963	9.55081	-0.138732	0.351825	0.316345	0.566214
asRNA:CR45623	12.4599	-0.18136	0.349849	0.287475	0.534622
CG4004	575.855	0.159057	0.112405	0.136326	0.320875
lncRNA:CR44619	11.3269	0.149829	0.353387	0.270135	0.510763
Paics	13467.4	-0.736185	0.101123	6.85952e-14	3.05957e-12
CG12717	285.216	0.213183	0.155504	0.124678	0.301578
Agpat1	357.278	0.641353	0.139966	1.39035e-06	1.66705e-05
CG32647	493.537	-0.230369	0.176959	0.128371	0.307728
Pde9	716.27	-0.477378	0.0901845	3.96398e-08	6.50822e-07
Nep6	49.382	2.44083	0.440734	2.2459e-09	4.74013e-08
CG4661	453.477	-0.105493	0.22108	0.539378	0.767949
CG32650	90.2842	0.147861	0.223716	0.385465	0.636516
Coq8	219.03	0.194981	0.156329	0.157441	0.355925
CG4407	204.627	-0.0541441	0.162535	0.707382	0.876038
CG4404	20.3293	0.725347	0.561864	0.0157533	0.0595804
mRpL49	251.457	0.248444	0.130859	0.0402641	0.126877
Brms1	487.636	0.0621025	0.10244	0.522282	0.753737
CG4645	591.863	0.043133	0.0939291	0.632648	0.829929
fne	2339.66	0.300482	0.151154	0.0272972	0.0932134
hec	10.6872	0.151519	0.335554	0.339129	0.591563
CG32642	0.0877435	0.00813793	0.345862	0.950042	NA
asRNA:CR43636	5.5523	0.00220226	0.327586	0.999237	0.999461
CG15721	0.463205	-0.000881069	0.345114	0.902821	NA
asRNA:CR43152	281.651	-0.00845022	0.180077	0.953243	0.987343
CG12716	0.845384	-0.00208788	0.344102	0.932625	NA
CG32643	74.6381	0.0128111	0.272484	0.949013	0.986614
rad	171.326	0.455105	0.197997	0.00678255	0.0299332
CG15719	57.5018	-0.210652	0.298743	0.271069	0.512023
CG2209	57.0177	0.0749364	0.224113	0.663757	0.849854
CG12715	4629.8	1.2375	0.102317	1.74734e-34	1.23059e-31
asRNA:CR44840	0.950804	-0.0092238	0.340643	0.868722	NA
hep	1619.47	0.0045835	0.0836957	0.960351	0.988289
lic	723.138	0.0982169	0.0942226	0.275908	0.518675
CG2200	399.07	-0.0569079	0.142737	0.65684	0.845393
CG43313	773.306	-0.0602932	0.0900794	0.485305	0.72549
Fer3HCH	48.2621	-0.133287	0.237496	0.447294	0.693942
CG42237	8.78511	0.338495	0.49809	0.0629892	0.180214
CG32638	624.672	0.0703888	0.113977	0.517291	0.750175
CG15717	195.961	-0.0741215	0.15476	0.591108	0.802763
MFS10	43.2265	-0.314537	0.332741	0.129448	0.309715
CG32645	35.0349	1.35119	0.454368	0.000143798	0.00104435
CG4318	88.6392	-0.0557945	0.246632	0.753399	0.898265
CG4332	763.501	0.0859636	0.0978283	0.346368	0.598837
Bap60	1647.46	0.295249	0.0726937	2.96866e-05	0.000253826
CG12096	729.778	-0.0102618	0.098305	0.910645	0.972028
Lgr4	51.7917	2.4978	0.811148	0.000107353	0.000803858
CG32640	659.515	-0.588082	0.218311	0.00150486	0.00831744
CG32641	697.649	-0.596415	0.186489	0.000222532	0.00153489
CG12723	0.961969	-0.0321839	0.343107	0.612192	NA
Coq5	159.379	0.000270301	0.15706	0.998379	0.999396
sno	1685.54	-0.0793634	0.0942853	0.392135	0.64335
CG44437	151.621	-0.343474	0.281431	0.0863077	0.229417
REG	1891.8	0.1625	0.0802816	0.0376605	0.120107
mew	1878.09	0.0930256	0.0990417	0.324001	0.575681
CG32639	31.9041	0.181307	0.280725	0.336418	0.588985
CG15742	168.893	0.0125238	0.155618	0.931511	0.979748
comt	541.056	0.149993	0.137665	0.242339	0.474709
HDAC4	1451.77	-0.0922773	0.118513	0.420074	0.670046
CG15743	351.576	0.382461	0.115927	0.000484302	0.00307422
CG15744	876.773	0.0572802	0.0949503	0.548339	0.774224
CG1764	164.865	0.139159	0.160412	0.329256	0.5807
CG1622	553.883	0.270336	0.117765	0.0155976	0.0591034
IP3K2	495.109	0.609736	0.174845	8.23724e-05	0.000637493
lncRNA:CR45018	182.437	0.274766	0.239732	0.137966	0.323325
Jafrac1	1381.5	0.120564	0.0900071	0.166611	0.370152
lncRNA:CR32636	6.53762	0.448466	0.78743	0.019294	0.0702701
RpS15Aa	22326.5	-0.00771144	0.0463614	0.783459	0.911313
CG15747	367.623	0.169743	0.119294	0.130645	0.311448
lncRNA:CR45708	1.14964	-0.000498589	0.342266	0.928776	NA
lncRNA:CR45709	0.301274	0.00724599	0.34524	0.788272	NA
Syt12	24.967	0.310011	0.349214	0.135663	0.319541
dmrt11E	1.45345	0.0457235	0.345139	0.479272	NA
CG1640	3482.36	-0.164114	0.104788	0.0999305	0.256163
Rbp1-like	2340.06	0.264047	0.114434	0.0137334	0.0533894
Tim9a	384.242	-0.15406	0.137248	0.216126	0.44241
Yippee	878.774	-0.264938	0.0991732	0.00526674	0.0243419
CG1662	279.482	0.16165	0.160024	0.257325	0.495077
lncRNA:CR44620	13.9183	0.215681	0.352052	0.222051	0.450789
lncRNA:CR44621	0.691911	0.0254917	0.345894	0.415321	NA
CG1673	856.902	2.29125	0.148161	7.60315e-56	2.03475e-52
CG12725	49.0092	-0.503023	0.335706	0.0316445	0.104636
GstT4	1496.57	0.413214	0.24447	0.029503	0.0990663
CG1998	326.236	-0.199805	0.135916	0.106148	0.268043
Set2	1298.81	0.101176	0.0912876	0.251514	0.487075
Neto	27.0595	0.439856	0.400977	0.05306	0.157448
CG34324	0.316124	-0.00306904	0.345582	0.943637	NA
CG15754	17.9352	5.73687	1.13516	3.09879e-08	5.17018e-07
asRNA:CR44427	0.943581	0.0673346	0.353465	0.199178	NA
CG44428	1.99449	-0.029384	0.344716	0.43686	NA
CG15756	461.279	-1.33108	0.469008	0.000117542	0.000872337
Cpr12A	2196.41	-0.678645	0.0939019	6.98151e-14	3.10364e-12
CG11816	86.9346	0.185541	0.223656	0.296796	0.544908
CG32631	21.7677	-0.875764	0.571849	0.0095042	0.0397673
CG32633	264.45	-0.433411	0.211638	0.0119809	0.0479417
Tpst	735.032	-0.369391	0.233683	0.0402917	0.126917
up	18414.2	1.10069	0.223341	8.39454e-08	1.3031e-06
lncRNA:CR44654	1.2001	0.0950632	0.360057	0.113359	NA
CG11178	485.365	-0.22641	0.123319	0.049523	0.149115
Ndc80	212.986	0.14537	0.139903	0.261429	0.500958
BthD	178.267	0.475489	0.201036	0.00539198	0.0248109
tth	1437.74	-0.0851347	0.0846844	0.302325	0.550845
Tango2	730.942	-0.25622	0.114769	0.0177077	0.0655508
CG2691	806.088	0.282176	0.0984814	0.00256107	0.013206
NFAT	3166.86	0.0536482	0.112297	0.611566	0.815133
DNAlig4	255.606	-0.128542	0.128444	0.286475	0.533295
CG11164	111.814	0.400528	0.217253	0.0244091	0.08488
CG15760	126.338	0.233252	0.215065	0.17288	0.379418
CG11162	19.1266	-0.331702	0.519406	0.0602878	0.174311
CG12177	78.8853	0.686192	0.326893	0.00477286	0.0223776
CG11158	95.6658	-0.0426093	0.198855	0.793387	0.915357
Nadsyn	638.933	-0.245954	0.189859	0.12033	0.293552
Nna1	22190.7	-1.58198	0.24254	1.24495e-12	4.56402e-11
CG9941	1111.11	-0.394867	0.0848862	1.48763e-06	1.77257e-05
mus101	259.305	0.388374	0.138814	0.00244601	0.012691
g	1459.28	0.0498741	0.092867	0.575128	0.791015
Grip91	546.876	0.0500699	0.11036	0.629529	0.827826
CG11134	576.083	0.244459	0.108693	0.0178601	0.0660364
CG11151	2463.36	-0.647789	0.219468	0.000709674	0.00429496
lncRNA:CR42861	154.979	-0.0247534	0.203433	0.896765	0.965997
Pdcd4	5002.29	0.349161	0.071884	6.78914e-07	8.63551e-06
asRNA:CR43833	8.60853	0.079354	0.325105	0.579457	0.794067
CG32625	15.6759	0.0884092	0.316345	0.567358	0.786233
Rtc1	239.811	0.12201	0.140795	0.33956	0.592162
Yp3	25.1058	0.171839	0.340098	0.267771	0.507873
rdgB	942.617	0.237267	0.0962251	0.00990664	0.0411679
CtsB1	10578.2	-1.12521	0.101736	2.92205e-29	9.53658e-27
CG11103	186.551	-0.250719	0.158471	0.0738561	0.20268
inaE	570.825	0.367231	0.107533	0.000312859	0.0020807
CG10993	50.3634	-0.463411	0.292127	0.0306463	0.10206
CG10996	103.41	-0.0781441	0.226448	0.658057	0.845865
CG11095	81.8082	0.150574	0.219742	0.380467	0.631954
Clic	1472.47	0.260618	0.0808956	0.00083243	0.00496158
Nup93-1	865.173	0.246312	0.106909	0.0153539	0.0584165
jub	898.835	-0.173105	0.0844895	0.0338371	0.110379
AMPdeam	11361.3	-0.423048	0.11423	9.56575e-05	0.000726031
mamo	1760.78	0.0897309	0.162244	0.531027	0.760861
CG11068	386.449	-0.155888	0.205041	0.3548	0.607029
lncRNA:CR44655	0.413299	0.0173558	0.346243	0.727282	NA
ben	6494.68	-0.24411	0.117577	0.0250731	0.0867635
Ste12DOR	27.5767	-0.0579902	0.331998	0.567348	0.786233
tRNA:Ser-AGA-2-1	1.57042	0.0775022	0.350706	0.279401	NA
Ste:CG33247	0.198286	-0.00333138	0.345579	0.938394	NA
Ste:CG33246	0.788227	-0.0057997	0.343205	0.969589	NA
Ste:CG33245	0.236386	-0.000768525	0.345199	0.951718	NA
Ste:CG33244	0.324129	0.00122856	0.345239	0.977329	NA
Ste:CG33243	0.0877435	0.00813793	0.345862	0.950042	NA
Ste:CG33242	0.106173	-0.0149052	0.346077	0.818436	NA
Ste:CG33238	0.106173	-0.0149052	0.346077	0.818436	NA
Ste:CG33237	0.448318	-0.0140358	0.34521	0.642621	NA
Ste:CG33236	0.0877435	0.00813793	0.345862	0.950042	NA
lncRNA:CR46242	0.453962	0.0205485	0.346597	0.598942	NA
tRNA:Ser-AGA-3-2	0.543561	-0.0190359	0.346547	0.557006	NA
lncRNA:CR44657	2.12892	0.00235676	0.341611	0.951342	NA
lncRNA:CR44658	2.44388	0.0652642	0.342513	0.501452	NA
CG12479	45.7339	-0.173456	0.28335	0.339952	0.592493
CG12480	2.04444	0.00373646	0.339347	0.968772	NA
betaNACtes1	49.9757	-0.0555628	0.273823	0.734644	0.88825
CG1368	154.134	1.20515	0.326721	1.45228e-05	0.000134857
CG11581	1.42498	0.0249972	0.344063	0.657492	NA
CG11584	15.5473	-2.33187	1.15137	0.000561359	0.00349863
asRNA:CR45995	7.94877	0.0511304	0.329825	0.61608	0.818277
CG32603	142.024	2.57836	0.337724	6.28991e-16	3.70772e-14
CG12481	152.597	-0.78684	0.372696	0.00256239	0.0132077
CG11585	1.77135	-0.0042379	0.335809	0.970125	NA
CG13403	809.416	1.66865	0.280454	3.51357e-10	8.78786e-09
yl	8.39317	-0.031917	0.30922	0.817689	0.927439
CG11590	412.331	0.0946182	0.141337	0.46214	0.706076
l(1)G0007	731.839	0.220579	0.105331	0.0269023	0.0920901
l(1)G0469	1845.42	-0.318083	0.537918	0.0210647	0.0756283
CG11674	0.748029	-0.00550486	0.344505	0.901082	NA
mRpL38	332.549	0.222252	0.126472	0.0577126	0.16832
CG42271	523.284	0.00994743	0.0993275	0.875768	0.956312
Fbxl4	619	-0.233836	0.119408	0.0343853	0.111922
CG1434	115.961	-0.170527	0.182243	0.276329	0.519175
mRNA-cap	973.221	0.0734195	0.0839092	0.367111	0.618299
CG32599	24.6164	-0.144327	0.309344	0.410965	0.661738
mud	3160.85	0.0315542	0.115855	0.773601	0.907553
CG1461	19.9088	2.56064	0.909684	0.000142327	0.00103504
CG13404	47.8659	0.374854	0.30184	0.0705532	0.195988
na	287.735	0.0763672	0.13398	0.535734	0.764657
Muc12Ea	18.327	-0.206883	0.349441	0.240599	0.472503
CG9400	0.106173	-0.0149052	0.346077	0.818436	NA
lncRNA:CR44963	18.2716	0.0261824	0.303983	0.876957	0.956752
betaNACtes2	53.4325	-0.397213	0.336006	0.0705883	0.196011
betaNACtes6	65.5577	-0.165883	0.255065	0.36698	0.618299
dpr8	96.6109	0.201093	0.212228	0.234825	0.465385
betaNACtes3	59.6045	-0.261982	0.341373	0.193193	0.410273
betaNACtes4	93.9856	-0.0460763	0.237797	0.795015	0.916524
CG9411	12.8953	0.878923	0.814123	0.0135419	0.0528716
CG12540	0.205581	0.00776247	0.345833	0.944857	NA
lncRNA:CR44110	5.41997	0.00721658	0.324953	0.967529	0.990094
lncRNA:CR45521	5.96105	0.108576	0.339508	0.383971	0.635178
CG14414	216.236	0.151656	0.143014	0.241181	0.473271
mRpS25	207.178	0.0723137	0.160483	0.616225	0.818351
nmdyn-D6	49.0823	0.00388558	0.243786	0.980793	0.994422
sbm	1823.31	1.32333	0.149216	3.22438e-20	3.39727e-18
NetA	185.887	-0.593549	0.210618	0.00108789	0.00626651
CG5321	134.49	-1.60348	0.252824	1.1001e-11	3.54708e-10
NetB	867.431	0.103422	0.158388	0.458375	0.702954
CG43088	44.369	-0.546511	0.491046	0.0381176	0.12147
hog	128.019	-0.0631502	0.250477	0.724742	0.883398
CG15890	319.91	0.231025	0.138647	0.0684118	0.19151
CG5334	51.7803	0.101103	0.265232	0.576591	0.791941
CG5347	91.1362	-0.0980552	0.245511	0.564351	0.785109
Ag5r2	876.793	0.000735936	0.232717	0.989157	0.996556
Ag5r	779.143	0.691261	0.301658	0.00350633	0.0173
lncRNA:CR45522	0.117837	-0.00129575	0.34605	1	NA
rut	1052.87	0.222313	0.0944963	0.0140697	0.0543895
CG14408	289.6	0.53736	0.143983	5.22232e-05	0.00042249
CG14411	902.809	0.00986415	0.0957103	0.9146	0.972621
CG14410	4.09623	0.0799828	0.338227	0.462184	NA
CG14407	334.566	0.0190255	0.129631	0.872559	0.954366
CG32590	134.978	0.175252	0.184771	0.259813	0.49879
Flo2	951.665	0.062349	0.13825	0.620667	0.821722
CG12539	1448.73	-0.906561	0.21434	1.76415e-06	2.05092e-05
CG9522	29.9068	-1.55447	0.458429	3.80225e-05	0.000318185
CG9521	11.489	0.432292	0.508321	0.0590342	0.171344
CG9518	45.7338	0.100374	0.243895	0.567499	0.786233
CG9514	8.74874	-0.10682	0.330655	0.43671	0.685951
CG9512	616.752	0.041675	0.219158	0.783852	0.911313
fiz	1702.92	-0.805377	0.163643	8.47037e-08	1.30878e-06
CG14406	626.293	-1.75564	0.240428	1.781e-14	8.60344e-13
CG12398	8.42771	-1.63108	0.943827	0.00475093	0.0222982
Eo	681.816	-0.664541	0.299856	0.00401295	0.0193643
CG9503	165.761	-0.454384	0.233465	0.0125834	0.0498456
CG32591	590.083	-0.0718623	0.179169	0.642139	0.83663
pdgy	7430.58	-0.202557	0.0852104	0.0140719	0.0543895
lncRNA:CR44831	19.7529	0.270615	0.397588	0.127928	0.306994
CG9030	154.343	-0.11098	0.216974	0.511377	0.745559
eag	73.4816	0.840299	0.278567	0.000293236	0.00197089
hiw	1032.96	-0.149584	0.156696	0.278667	0.522246
be	1029.78	0.0128289	0.0850128	0.875339	0.956078
CG5541	742.375	0.312717	0.115803	0.00443186	0.0210368
ND-B18	388.654	0.00433442	0.131918	0.971394	0.991398
opm	497.031	0.0786012	0.119286	0.47605	0.71746
dob	176.36	0.0582075	0.174308	0.69243	0.866702
Lsd-2	5132.8	-0.152539	0.0954887	0.101287	0.258868
lncRNA:CR44662	15.0419	-0.070872	0.299226	0.664109	0.849854
lncRNA:CR44661	4.7411	-0.0475202	0.326891	0.698704	0.869626
CG33177	3.23675	0.0188951	0.336988	0.813553	NA
asRNA:CR44960	8.4267	0.126541	0.334377	0.384751	0.63552
CG33178	69.4374	1.51707	0.389128	7.59304e-06	7.61638e-05
CG9065	227.287	0.168713	0.161347	0.228361	0.458606
CG15027	142.328	0.178586	0.179467	0.238058	0.469277
CG5599	89.118	0.531937	0.296292	0.0139907	0.0541538
Rab3-GEF	198.581	0.361225	0.176472	0.0184944	0.0679685
CG9072	102.842	0.0594712	0.200708	0.715353	0.878904
Cyp4s3	438.36	0.852014	0.358446	0.00317709	0.0159403
drd	386.345	-0.173889	0.133482	0.161878	0.363046
RpL37a	18961.1	-0.0629276	0.0575018	0.267087	0.50672
CG9095	214.528	-0.209727	0.171639	0.15412	0.351265
CG43737	302.721	0.624174	0.15269	9.21469e-06	9.05299e-05
CG32588	119.278	-0.108155	0.20047	0.511158	0.745559
CG5662	79.6356	-0.0523382	0.238389	0.764026	0.903547
CG43075	189.004	-0.0305339	0.18579	0.842077	0.939997
CG43076	141.154	0.0391342	0.175584	0.796939	0.917636
lncRNA:CR44430	4.50576	-0.114742	0.35417	0.252604	NA
CG9101	123.095	0.00838178	0.213122	0.963162	0.989199
PPYR1	227.151	0.0242627	0.216527	0.890531	0.962878
CG9106	274.22	-0.387883	0.258564	0.0515252	0.154069
CG5877	820.225	-0.0919936	0.127932	0.433981	0.68359
asRNA:CR44429	20.3539	0.0635779	0.282373	0.705868	0.874882
gce	1095.17	-0.0514197	0.153221	0.704453	0.874018
asRNA:CR44961	6.6245	-0.390164	0.659208	0.0298704	0.100099
Top1	4321.71	0.0238494	0.0818956	0.76558	0.904386
mir-4957	0.599476	0.00607497	0.344727	0.929815	NA
dah	128.662	0.482164	0.191885	0.00341658	0.0169198
CG9114	136.1	0.207198	0.196791	0.205956	0.428666
HDAC6	2568.52	0.325883	0.126316	0.00557206	0.0254629
asRNA:CR44998	17.6086	0.132669	0.304571	0.444655	0.692227
CG9123	300.26	0.137149	0.155362	0.322747	0.574521
CG12608	515.842	0.203281	0.129138	0.0867374	0.230193
CG6227	588.775	0.0645442	0.106916	0.52186	0.753347
acj6	75.8799	0.233727	0.252602	0.21623	0.442547
Pp1-13C	345.657	-0.144492	0.208919	0.397989	0.64878
CG9164	33.6773	0.560573	0.393357	0.0261158	0.0898807
Cngl	160.95	0.985109	0.207995	2.19579e-07	3.12241e-06
Scamp	3210.33	-0.536303	0.094511	4.93465e-09	9.73903e-08
Ahcy	1548.98	0.223677	0.0817596	0.00479657	0.0224573
CG11655	108.528	0.0699667	0.175837	0.664067	0.849854
shtd	601.474	0.106066	0.11042	0.308268	0.557248
CG6294	5.48562	-0.0822781	0.345444	0.338934	0.591454
CG6299	32.8798	-0.180272	0.292831	0.31006	0.558951
CG15642	33.3675	0.329479	0.309481	0.108373	0.271459
CG15641	0.106173	-0.0149052	0.346077	0.818436	NA
Grip128	345.65	0.0604559	0.130177	0.615563	0.817797
Alg14	91.4177	-0.0117502	0.186194	0.963552	0.989199
mh	148.484	-0.322157	0.168466	0.0300947	0.100574
CG6324	123.35	-0.171811	0.236282	0.345864	0.598629
CG6340	1185.92	0.0645372	0.0897761	0.45654	0.701799
Gmap	1980.66	0.072044	0.0826651	0.369391	0.620568
lncRNA:CR44888	0.76965	0.00155852	0.342973	0.830901	NA
mir-283	5.92754	0.0486462	0.320453	0.689409	0.865236
mir-304	2.94879	0.0689854	0.347336	0.341997	NA
mir-12	0.609448	0.000483128	0.345531	0.969417	NA
Ac13E	1058.58	-1.00263	0.133162	8.02942e-15	4.05441e-13
lncRNA:CR44353	3.53335	0.00558769	0.329525	0.965775	NA
lncRNA:CR44354	0.810009	0.002018	0.34538	0.895131	NA
CG42300	87.8202	-0.32031	0.331447	0.133612	0.316379
CG7860	1228.83	-1.32215	0.133156	3.42432e-24	6.27683e-22
CG15643	92.1024	-0.166887	0.219451	0.342044	0.594433
CG9213	202.269	0.361544	0.148924	0.00748046	0.0326898
CG42299	61.9275	-0.0230073	0.218873	0.891504	0.963
betaNACtes5	23.6842	-0.181244	0.360202	0.254616	0.490783
cerv	263.04	0.191683	0.135592	0.120964	0.29483
CG7872	759.44	0.317162	0.105116	0.00167014	0.00911427
CG9215	270.663	0.142179	0.126052	0.228211	0.458443
CG8097	435.953	-0.0864866	0.158805	0.540688	0.76902
CG9220	870.54	-0.119508	0.149023	0.368014	0.619116
Alp11	82.2962	-0.0996422	0.219443	0.555431	0.77901
sog	962.177	0.708212	0.100823	2.92824e-13	1.15925e-11
lncRNA:CR44423	1.65522	0.0579612	0.34695	0.362238	NA
lncRNA:CR44893	0.193917	-0.00624025	0.345466	0.858139	NA
CG8117	30.7382	-0.117782	0.273519	0.50296	0.740381
asRNA:CR43299	110.387	-0.222133	0.228543	0.208429	0.432132
CG8119	1.72692	-0.0265237	0.340266	0.658095	NA
CG15646	38.5408	0.0687828	0.282023	0.689353	0.865236
CG12708	91.7947	0.22587	0.262497	0.210388	0.434846
CG15599	259.406	-0.571359	0.234636	0.00435763	0.0207581
lncRNA:CR43132	59.8267	-0.125698	0.254541	0.486276	0.726373
lncRNA:CR45523	4.98148	-0.0321026	0.327132	0.795699	0.916814
lncRNA:CR45524	1.62116	-0.0166007	0.339963	0.752508	NA
lncRNA:CR45526	0.330933	0.00905819	0.345871	0.878158	NA
CG8128	172.561	0.143666	0.164779	0.318239	0.568539
CG9240	431.334	0.0153447	0.121251	0.892264	0.963265
Pis	1375.92	-0.1321	0.168574	0.365492	0.616495
CG8134	479.593	0.0823027	0.109327	0.426773	0.677099
CG9281	2510.02	0.124722	0.0681475	0.0616032	0.177119
CG15601	255.9	-0.183036	0.195154	0.251017	0.486509
CG8184	6065.22	-0.138011	0.078336	0.0713494	0.197257
CG8191	133.472	0.0273114	0.163252	0.849504	0.942993
CG12379	43.5159	-0.245586	0.268848	0.199238	0.418787
MagR	203.694	-0.14361	0.155189	0.301022	0.549895
Arp6	632.027	0.117611	0.134169	0.33811	0.590572
CG11679	236.166	0.148284	0.169823	0.321966	0.573536
CG8206	1186.88	0.12121	0.121757	0.291769	0.539472
CG8944	737.504	0.140811	0.10993	0.173912	0.380871
CCT6	2167.06	0.120755	0.0875076	0.150147	0.344616
Mvd	173.576	-0.0920412	0.146458	0.499199	0.737608
Graf	1590.76	-0.0748952	0.0884358	0.393472	0.644406
CG8260	43.9133	-0.0264225	0.296358	0.850218	0.943426
mRpL3	344.179	0.170816	0.130387	0.15702	0.355393
RpIIIC160	413.814	0.322156	0.120824	0.00416921	0.0200317
CG8952	434.202	-0.419443	0.207678	0.0170543	0.0635663
CG33172	149.303	0.250337	0.161768	0.079352	0.214031
CG43672	84.2259	0.228915	0.269915	0.242199	0.474505
CG43673	3.98025	0.00985824	0.326342	0.922916	NA
Efhc1.1	286.359	-0.193265	0.156436	0.165055	0.367752
Paf-AHalpha	728.502	-0.126175	0.0987948	0.180863	0.391733
mRpS30	562.503	0.173661	0.115392	0.109006	0.272739
Rhp	704.075	-0.126089	0.141088	0.319513	0.570461
CG8974	2729.43	-0.102646	0.0632356	0.0988782	0.254147
CR44383	165.958	-0.238896	0.205718	0.150019	0.344482
CG32581	1290.42	-0.22758	0.0958211	0.0138817	0.0538408
CG15602	473.485	-0.294493	0.119259	0.00822071	0.0353134
PGRP-LE	772.302	-0.0646136	0.0968804	0.492314	0.731309
sd	3366.22	0.139789	0.109902	0.172683	0.379175
lncRNA:CR44384	4.19029	0.0933413	0.346361	0.375083	NA
CG8509	87.6882	-0.078129	0.239739	0.654729	0.844345
Chc	12657.7	-0.372363	0.100253	9.52642e-05	0.000723867
lncRNA:CR32582	100.613	-0.11387	0.239352	0.502631	0.740239
CG8565	1907.11	-0.247458	0.201065	0.122858	0.298251
ArgRS	1155.58	0.145003	0.0929702	0.107311	0.269961
CG8578	892.487	-0.187126	0.10639	0.0651582	0.184682
sun	1010.03	0.0858053	0.0982543	0.373155	0.624696
UBL3	1266.38	-0.0911639	0.106252	0.359886	0.611976
CG15914	75.7311	0.242066	0.226766	0.168962	0.374194
Myb	1999.93	-0.00668031	0.065776	0.899958	0.967187
AlkB	212.349	-0.0578628	0.167743	0.689612	0.865292
Gbeta13F	9746.8	-0.12764	0.103422	0.194262	0.412017
Gapdh2	9148.04	0.245548	0.194226	0.117456	0.288647
CG16952	1505.7	-0.155976	0.0841727	0.0556698	0.16397
tay	2417.02	0.0655064	0.0889569	0.456877	0.70203
MSBP	6382.45	-0.376569	0.0934238	2.95763e-05	0.000253206
CG15916	237.512	-0.00707776	0.166864	0.964141	0.989354
shi	3051.68	0.0410961	0.0943364	0.64839	0.840789
CycD	691.087	0.113049	0.113519	0.28763	0.534702
Lrp4	453.758	0.664739	0.137136	2.62297e-07	3.65604e-06
CG8916	0.972751	-0.0264184	0.344479	0.517385	NA
Lcch3	165.574	0.338985	0.170413	0.0234305	0.0822465
asRNA:CR45000	14.6741	-0.0163352	0.299128	0.90389	0.968897
Ranbp16	2125.42	-0.0942329	0.100081	0.325146	0.576949
Stim	2638.61	-0.33788	0.0896975	9.46215e-05	0.000719786
CG8924	337.876	0.173918	0.127692	0.139249	0.325652
Rrp47	359.003	0.0267407	0.123418	0.816858	0.92701
mmd	425.714	0.303238	0.133957	0.0138871	0.0538464
lncRNA:CR45527	1.22375	0.0373315	0.345629	0.471311	NA
Or13a	1.24239	0.00828811	0.342782	0.927262	NA
CG42766	75.0363	0.0137133	0.257351	0.941866	0.984464
CG9170	678.009	0.216687	0.103192	0.0257137	0.0886561
Slc25A46a	420.648	-0.15939	0.114311	0.139551	0.326172
ND-20	1155.2	0.0417349	0.0847696	0.635448	0.831702
eIF5	145.843	0.203794	0.178269	0.182829	0.394904
exd	4093.99	0.0374849	0.126576	0.749077	0.896067
CG8939	667.131	0.169891	0.112108	0.111575	0.277249
vap	2717.83	-0.169162	0.102068	0.0830773	0.222375
CG12698	280.417	0.00758143	0.203966	0.968639	0.990611
Muc14A	55.24	0.768272	0.330329	0.00313851	0.0157703
CG12395	113.462	0.0539721	0.211143	0.742388	0.892132
dpr18	50.8326	0.685875	0.303438	0.00358343	0.0176157
Nipsnap	2177.85	0.206274	0.0798922	0.00675025	0.029808
Tob	603.719	-0.024296	0.155004	0.85925	0.948883
CG8958	103.611	0.249128	0.235763	0.178144	0.387411
CG42354	13.0678	-0.0170979	0.315322	0.875914	0.956359
disco-r	537.761	0.285948	0.121303	0.0119102	0.047773
lncRNA:CR46211	16.2443	0.141085	0.319398	0.40473	0.655019
disco	187.691	0.213969	0.159692	0.129455	0.309715
snRNA:U2:14B	2.76429	0.0170486	0.331978	0.847909	NA
CG12507	5.44077	-0.156713	0.368795	0.221283	0.449861
kat80	874.04	-0.319223	0.1356	0.00988652	0.0410971
Mfe2	1391.71	-0.169526	0.110609	0.106648	0.268801
Prosalpha4	5262.55	-0.153307	0.0812476	0.0534721	0.158291
eas	1987	0.0758705	0.0708913	0.296406	0.544585
CG32576	287.669	0.0659008	0.143832	0.638669	0.833759
UQCR-14	1716.41	0.194357	0.0971117	0.037154	0.118966
caz	2289.29	0.0849578	0.102569	0.384495	0.635312
CG9911	2261.33	0.369924	0.0803355	2.13511e-06	2.43563e-05
CG3632	2335.57	-0.0621782	0.0794605	0.423668	0.67409
CG3679	392.039	0.0256144	0.107086	0.799738	0.918588
Had1	2307.19	-0.447933	0.197603	0.00785732	0.0341249
asRNA:CR45485	74.6866	-0.0207998	0.208486	0.889944	0.962864
CG9915	828.323	0.107837	0.0864458	0.195948	0.414411
SWIP	360.597	-0.0433592	0.124552	0.690266	0.865484
Cyp1	17366.9	-0.278293	0.0639094	7.41859e-06	7.47119e-05
CG9917	1352.14	-0.17318	0.130269	0.147878	0.34093
CG32579	275.269	0.16282	0.129587	0.167677	0.372078
CalpC	496.244	0.275812	0.115849	0.0113964	0.0461546
CG9919	255.578	0.321592	0.142338	0.0130695	0.0514072
CG9921	307.017	0.100632	0.119258	0.366918	0.618299
Dsp1	3184.94	0.265543	0.111799	0.0115322	0.046562
sl	622.721	-0.272279	0.110549	0.00865881	0.0367938
U2af50	1767.35	-0.00250008	0.0840695	0.975927	0.993491
PIG-Q	283.12	0.0421973	0.147019	0.751733	0.897648
nonA	3509.67	0.0406148	0.0826914	0.612846	0.815733
Fur2	1647.75	0.204023	0.0926924	0.0224714	0.0795475
CG9992	1060.43	-0.0277399	0.111294	0.792515	0.91522
CG4239	704.105	1.0278	0.116054	1.32684e-19	1.25918e-17
TH1	966.561	0.068471	0.0936468	0.431477	0.68125
mei-41	431.009	0.500773	0.10838	1.2931e-06	1.56872e-05
CG9981	28.9834	-0.10698	0.30107	0.534641	0.763994
CG4301	279.897	-0.706194	0.17043	5.4244e-06	5.6354e-05
Traf-like	464.694	-0.926263	0.21127	1.29934e-06	1.57344e-05
AnxB11	1931.56	0.0686826	0.110569	0.508034	0.742789
hang	3128.31	0.0669093	0.0793676	0.384238	0.635178
CDC50	1090.98	-0.222312	0.105929	0.0275755	0.0938902
rngo	4831.4	0.317859	0.072772	7.22521e-06	7.30215e-05
eIF2alpha	2452.94	0.0227598	0.0760272	0.760125	0.90085
CG34015	253.393	-0.205301	0.143946	0.117228	0.288297
eIF4H1	6315.27	0.125528	0.117285	0.252544	0.487913
para	284.423	0.977626	0.160793	2.23691e-10	5.84611e-09
Cnx14D	153.057	-0.108487	0.199635	0.512203	0.746437
CG9903	705.512	-2.36448	0.190117	2.60284e-36	2.17679e-33
CG9902	443.491	0.205773	0.119545	0.0674237	0.189338
Arp2	2749.83	-0.0962387	0.0815783	0.222639	0.451333
Pp2B-14D	1098.22	0.0614138	0.105046	0.538474	0.766849
CanA-14F	1391.33	0.0616975	0.110328	0.555296	0.77901
CG13014	177.745	0.0849069	0.16957	0.562435	0.784127
SMC3	1055.27	0.239522	0.0793475	0.00188779	0.010088
Ubc7	1115.02	0.0513938	0.0875268	0.545138	0.772083
CG9784	369.913	0.0349933	0.147082	0.789566	0.913654
Nup153	2982.86	0.279246	0.0778178	0.000232491	0.00159303
mir-4965	6.87664	0.127017	0.334209	0.380923	0.632242
mbt	808.728	-0.0304552	0.0971402	0.742101	0.891947
sisRNA:2	11.3108	0.0548326	0.311786	0.709206	0.876786
CG9782	662.179	1.5972	0.145262	4.10725e-29	1.30855e-26
Rok	2817.77	-0.17388	0.0649922	0.00642963	0.0286115
CG9777	269.483	-0.0987485	0.177426	0.519254	0.75115
asRNA:CR45001	2.28045	0.0904048	0.351411	0.29386	NA
RpS19a	13724.8	-0.0419729	0.0801026	0.592405	0.803545
SNRPG	747.983	0.0786059	0.0988812	0.406184	0.656339
mthl1	791.683	-0.0266573	0.111967	0.827012	0.932366
lncRNA:CR46147	0.10139	-0.0147077	0.346063	0.819589	NA
CG42512	0.102988	0.0160272	0.346066	0.717328	NA
CG9723	623.822	-0.0107168	0.107258	0.900634	0.967283
r	1010.45	0.200198	0.090975	0.0227211	0.0802615
CG15865	130.399	-0.177974	0.221149	0.294603	0.542464
CG13012	434.824	-1.24842	0.416771	0.000137894	0.00100608
CG13010	70.5732	0.00374249	0.239788	0.991237	0.997124
sing	11.5734	-0.0236357	0.320614	0.848619	0.942729
Axs	769.379	0.0435409	0.103812	0.658998	0.84675
Sep4	432.686	-0.268848	0.133601	0.0274841	0.0936503
CG4678	112.008	-0.553781	0.244411	0.00518912	0.0240678
CG9676	1.57171	0.0205401	0.341592	0.59485	NA
sphe	56.2698	0.0478522	0.272142	0.774809	0.908297
CG9673	210.333	-0.134092	0.255287	0.456268	0.701761
CG4653	94.3354	-0.255411	0.402768	0.145508	0.336744
CG9672	947.332	-0.214159	0.20027	0.202707	0.423875
CG13008	472.75	-0.216622	0.212552	0.215533	0.441593
CG34325	408.219	-0.130191	0.132768	0.290728	0.538292
CG32572	229.612	-0.13517	0.198668	0.412326	0.663221
goe	1285.73	0.0686482	0.0835389	0.397918	0.64878
TwdlX	136.832	0.0649619	0.290151	0.705352	0.874566
TwdlY	0.106173	-0.0149052	0.346077	0.818436	NA
TwdlZ	0.121595	-0.00109338	0.346059	1	NA
CG32568	360.781	-0.271777	0.195138	0.103076	0.262104
Twdlalpha	201.468	-0.0391687	0.225588	0.825207	0.931508
if	1670.55	0.61111	0.123238	1.54868e-07	2.27975e-06
mRpL22	368.887	-0.12767	0.12246	0.261745	0.501117
CG9609	209.593	0.521242	0.190647	0.00187284	0.0100403
Sap30	1037.19	-0.436647	0.156113	0.00186095	0.00999655
Rrp45	227.768	0.164204	0.15262	0.229469	0.460073
CG4768	807.702	0.0528849	0.0920968	0.566785	0.786031
CG9132	1795.57	-0.246445	0.106616	0.0143298	0.0552264
CG4789	749.66	0.0567896	0.100854	0.553636	0.778055
CG9125	284.111	0.209569	0.157412	0.134625	0.318046
CG13005	87.209	0.125964	0.211778	0.452757	0.698765
asRNA:CR44053	7.95561	-0.110894	0.341286	0.399685	0.649998
ppk28	34.659	-0.182204	0.332399	0.26002	0.498986
CG4829	717.472	0.0937701	0.136113	0.454345	0.699905
lncRNA:CR44129	0.363413	0.0215336	0.346707	0.519742	NA
CG13004	3.41289	-0.0314306	0.334651	0.759019	NA
RSG7	156.444	0.65113	0.180248	5.96525e-05	0.000475408
CG13003	427.387	2.00496	0.338685	4.15602e-11	1.23308e-09
CG4872	195.477	-0.598568	0.168093	7.40945e-05	0.00057811
Nprl2	268.891	-0.0355403	0.131955	0.775708	0.908705
Rcp	191.361	0.0840025	0.15045	0.56622	0.785784
DENR	860.064	-0.0834672	0.0982722	0.376148	0.627952
CG4880	480.083	-0.0618854	0.114616	0.567372	0.786233
lncRNA:CR43768	7.80778	-0.00228751	0.313972	0.971638	0.991453
CG13002	0.209161	-0.000738659	0.344978	0.899454	NA
CG33252	226.352	-0.129226	0.209642	0.45367	0.699372
lncRNA:CR44754	17.7696	-0.264371	0.391049	0.155057	0.352546
CG4928	7391.81	-1.67062	0.209249	1.98735e-17	1.42207e-15
wus	267.99	-0.0331668	0.146067	0.802795	0.919551
CG13001	312.178	-0.0769487	0.116021	0.494609	0.733906
RhoGAP15B	1052.65	-0.190936	0.0925307	0.0309351	0.102843
CG13000	1.0998	0.00955629	0.3421	0.886677	NA
Ubr1	5786.39	-0.755452	0.179976	4.19486e-06	4.46551e-05
CG45002	115.395	0.333144	0.220645	0.0630174	0.180256
CG43996	67.6182	-0.0603429	0.206439	0.714544	0.878833
CG43997	94.3935	-0.00731115	0.210807	0.961571	0.98884
CG43077	584.635	-0.00105298	0.211871	0.998461	0.999396
wcy	1532.77	0.0269093	0.0786018	0.728701	0.885144
CG4949	205.426	0.109564	0.149624	0.415754	0.665633
CG8945	4.74055	0.0332458	0.326422	0.776601	0.908901
CG4955	237.029	-0.113372	0.216629	0.506151	0.741768
CG4991	23.1293	0.00110013	0.289748	0.991039	0.997
CG16700	1712.73	-0.542652	0.237818	0.00524404	0.024272
Arpc3B	526.138	-0.949824	0.172246	3.71752e-09	7.58295e-08
CG5004	1562.17	0.103954	0.0897927	0.229903	0.460864
mei-218	24.0284	0.0952801	0.285561	0.57978	0.794067
RpS5a	20363.1	0.154116	0.0778697	0.0430694	0.133839
snoRNA:Psi28S-1192d	8.93634	0.0264468	0.322655	0.834317	0.936891
snoRNA:Psi28S-1192c	14.0964	0.0908732	0.31655	0.548866	0.774724
snoRNA:Psi28S-1192b	6.35808	-0.0361816	0.328054	0.729376	0.885482
snoRNA:Psi28S-1192a	8.66117	0.017304	0.319346	0.879862	0.958436
snoRNA:Psi28S-2876	5.98123	-0.147268	0.369849	0.228943	0.459362
snoRNA:Psi18S-1854c	2.96383	-0.0416199	0.338976	0.595719	NA
snoRNA:Psi28S-1135f	1.08847	-0.0510606	0.347547	0.448227	NA
snoRNA:Psi18S-1854b	1.79994	-0.0357512	0.345372	0.322936	NA
snoRNA:Psi28S-1135e	0.10139	-0.0147077	0.346063	0.819589	NA
snoRNA:Psi18S-1854a	0.190732	0.0191437	0.346388	0.674627	NA
snoRNA:Psi28S-1135d	1.51758	0.00108316	0.341985	0.901918	NA
snoRNA:Psi28S-1135c	1.24413	-0.0123007	0.343178	0.830123	NA
snoRNA:Psi28S-1135b	0.739952	0.0137695	0.343771	0.688531	NA
snoRNA:Psi28S-1135a	1.93328	-0.0787168	0.349458	0.324824	NA
Chchd2	946.001	-0.38412	0.132001	0.00169438	0.00922773
xmas	935.061	0.201972	0.101685	0.0372038	0.11904
baz	940.928	-0.00179432	0.0955943	0.9879	0.996313
lncRNA:CR44026	0.888462	0.0061059	0.343232	0.944558	NA
TTLL1A	68.4036	0.0989288	0.247947	0.585496	0.798871
CG5070	11.7501	1.55133	1.1098	0.00573003	0.0260175
CG32564	8.55333	1.42766	1.06044	0.00557339	0.0254629
CG32563	0.251807	0.0137303	0.346038	0.81619	NA
CG12995	0.130212	0.0132198	0.345999	0.862007	NA
CG18258	1.39653	-0.0325766	0.346462	0.286544	NA
CG5162	29.2141	-0.200338	0.300391	0.272175	0.513459
CG12998	0.106173	-0.0149052	0.346077	0.818436	NA
CG10598	0.106173	-0.0149052	0.346077	0.818436	NA
CG10597	3.12102	0.0957808	0.360394	0.155477	NA
f	35.5016	-0.27282	0.291298	0.165439	0.368343
CG8915	300.404	0.169361	0.125065	0.143739	0.333571
CG42854	63.4772	-0.504348	0.282681	0.018612	0.0683069
CG8675	229.841	-0.0279007	0.160206	0.834412	0.936902
CG8664	6803.53	-2.0016	0.246817	4.96238e-17	3.45842e-15
CG5445	1598.26	-0.198396	0.0965489	0.0312897	0.103713
CG8661	1474.78	-1.12487	0.27157	4.69556e-06	4.95906e-05
Fim	3549.67	-0.66929	0.125533	1.45288e-08	2.59558e-07
B-H2	139.761	0.132511	0.184297	0.394336	0.644799
B-H1	96.3635	0.190561	0.286576	0.277904	0.521036
CG8611	328.23	0.426844	0.172204	0.0042471	0.0203475
CG12994	8.12327	0.172395	0.371792	0.19638	0.414734
CG5613	109.951	0.186683	0.18222	0.228433	0.458669
p-cup	119.62	-0.080062	0.203569	0.629308	0.827757
CG8568	22.3711	0.0313709	0.298345	0.822656	0.930264
CG43658	2007.75	-0.261908	0.125555	0.0225268	0.0797014
lncRNA:CR44692	8.66411	-0.0259823	0.323625	0.783347	0.911313
ppk23	2.28474	0.0696779	0.341354	0.46752	NA
Ankle2	2240.68	0.122517	0.0792351	0.107904	0.270742
asRNA:CR44124	25.9083	-1.55988	0.637599	0.000477465	0.00303658
CG12991	1089.79	-0.293046	0.13394	0.0154795	0.0587775
CG12992	381.455	-0.163256	0.223497	0.354311	0.606671
X11L	1830	-0.000768457	0.112505	0.963843	0.989199
stas	902.684	-0.326054	0.13582	0.0084563	0.0360937
CG8326	209.096	0.0627606	0.146337	0.64642	0.839568
corolla	325.647	-0.0993332	0.177333	0.508213	0.742889
ND-24	500.701	0.12798	0.137313	0.310297	0.559129
CG8289	1798.27	0.141183	0.105685	0.160092	0.360456
CG5800	320.69	0.195545	0.126934	0.0987097	0.253814
RhoGAPp190	2697.7	-0.00728769	0.093734	0.931363	0.979748
IntS2	681.923	0.0789098	0.138152	0.529407	0.759596
beta-Spec	6010.23	0.316895	0.0884156	0.00018616	0.00131174
CG12990	0.971689	-0.026935	0.343999	0.762901	NA
chas	1124.1	0.490336	0.11753	7.86917e-06	7.85478e-05
CG8188	1642.75	0.0675741	0.0782895	0.393504	0.644406
par-6	1711.42	-0.142508	0.107651	0.161158	0.362124
CG8173	420.931	0.307242	0.125874	0.00878594	0.0372394
CG42684	1424.71	0.0765741	0.0756501	0.29802	0.546125
unc-4	139.047	0.311732	0.171449	0.0382709	0.121731
OdsH	25.5698	0.00338391	0.269698	0.978099	0.993996
CG12986	0.322215	-0.00113373	0.345	0.895012	NA
Socs16D	1272.04	0.274056	0.0720754	9.78891e-05	0.000739613
lncRNA:CR44691	0.263231	0.0109691	0.345954	0.911762	NA
CG6398	1344.81	0.224946	0.0975937	0.015351	0.0584165
[truncated: 14,211 more rows]
