# Supplementary material for: The transcriptomic signature of responses to larval crowding in Drosophila melanogaster
Source: Insect Sci. 2022 Oct 17;30(2):539–54. doi: 10.1111/1744-7917.13113 (PMC10947363; doi:10.1111/1744-7917.13113)
Supplement: Supplementary file 5 — Table S4 KEGG enrichment results (separate Excel). [file INS-30-539-s001.xlsx]

## Sheet: MvsL
DEGs	ID	Description	GeneRatio	BgRatio	pvalue	p.adjust	qvalue	geneID	Count
all	dme00520	Amino sugar and nucleotide sugar metabolism	2/5	48/3248	0.00207915	0.0187123	0.01532	Cht4/Cht9	2
all	dme00730	Thiamine metabolism	1/5	21/3248	0.0319317	0.143692	0.117643	phu	1
all	dme00790	Folate biosynthesis	1/5	40/3248	0.0601144	0.180343	0.147649	phu	1
all	dme04624	Toll and Imd signaling pathway	1/5	81/3248	0.118696	0.217249	0.177865	Drsl5	1
all	dme04145	Phagosome	1/5	83/3248	0.121477	0.217249	0.177865	CG11459	1
all	dme04140	Autophagy - animal	1/5	100/3248	0.144833	0.217249	0.177865	CG11459	1
all	dme04142	Lysosome	1/5	122/3248	0.174319	0.224124	0.183493	CG11459	1
all	dme01240	Biosynthesis of cofactors	1/5	145/3248	0.204269	0.229803	0.188143	phu	1
all	dme01100	Metabolic pathways	3/5	1155/3248	0.243793	0.243793	0.199597	Cht4/Cht9/phu	3
up	dme00730	Thiamine metabolism	1/3	21/3248	0.0192773	0.143323	0.11315	phu	1
up	dme00790	Folate biosynthesis	1/3	40/3248	0.0365038	0.143323	0.11315	phu	1
up	dme04624	Toll and Imd signaling pathway	1/3	81/3248	0.0729869	0.143323	0.11315	Drsl5	1
up	dme04145	Phagosome	1/3	83/3248	0.0747426	0.143323	0.11315	CG11459	1
up	dme04140	Autophagy - animal	1/3	100/3248	0.0895767	0.143323	0.11315	CG11459	1
up	dme04142	Lysosome	1/3	122/3248	0.108537	0.144716	0.11425	CG11459	1
up	dme01240	Biosynthesis of cofactors	1/3	145/3248	0.128076	0.146373	0.115558	phu	1
up	dme01100	Metabolic pathways	1/3	1155/3248	0.732553	0.732553	0.578331	phu	1
down	dme00520	Amino sugar and nucleotide sugar metabolism	2/2	48/3248	0.000213915	0.00042783	0.000225173	Cht4/Cht9	2
down	dme01100	Metabolic pathways	2/2	1155/3248	0.126383	0.126383	0.0665175	Cht4/Cht9	2
idiosyncratic up	dme00730	Thiamine metabolism	1/3	21/3248	0.0192773	0.143323	0.11315	phu	1
idiosyncratic up	dme00790	Folate biosynthesis	1/3	40/3248	0.0365038	0.143323	0.11315	phu	1
idiosyncratic up	dme04624	Toll and Imd signaling pathway	1/3	81/3248	0.0729869	0.143323	0.11315	Drsl5	1
idiosyncratic up	dme04145	Phagosome	1/3	83/3248	0.0747426	0.143323	0.11315	CG11459	1
idiosyncratic up	dme04140	Autophagy - animal	1/3	100/3248	0.0895767	0.143323	0.11315	CG11459	1
idiosyncratic up	dme04142	Lysosome	1/3	122/3248	0.108537	0.144716	0.11425	CG11459	1
idiosyncratic up	dme01240	Biosynthesis of cofactors	1/3	145/3248	0.128076	0.146373	0.115558	phu	1
idiosyncratic up	dme01100	Metabolic pathways	1/3	1155/3248	0.732553	0.732553	0.578331	phu	1
idiosyncratic down	dme00520	Amino sugar and nucleotide sugar metabolism	2/2	48/3248	0.000213915	0.00042783	0.000225173	Cht4/Cht9	2
idiosyncratic down	dme01100	Metabolic pathways	2/2	1155/3248	0.126383	0.126383	0.0665175	Cht4/Cht9	2

## Sheet: HvsM
DEGs	ID	Description	GeneRatio	BgRatio	pvalue	p.adjust	qvalue	geneID	Count
all	dme01100	Metabolic pathways	177/355	1155/3248	3.35885e-09	3.89626e-07	3.18206e-07	CG13377/Pgd/Smyd3/CG15771/schlank/kdn/Spat/Cht11/CG4586/Hex-A/ras/Gs2/Sk1/Paics/Pde9/CG1673/GstT4/CG1461/CG5321/Ac13E/CG7860/CG32549/Pgant7/Ggt-1/Pfrx/GstT3/Gs1/Ipk2/GlyP/Ts/alpha4GT1/FASN2/Pgant2/CG5828/Oscillin/Gal/Gart/CG5171/Uro/LKRSDH/CG13397/Aldh/RnrL/hgo/CG6287/Ppt2/Mal-B2/CG31849/CAH1/b/bgm/mdy/Ugt301D1/Pde11/CG31751/Ugt36D1/CG10621/Ddc/fbp/bwa/CG10947/CG2201/Cht10/Pld/CG1941/Gapdh1/Dgk/O…	177
all	dme02010	ABC transporters	18/355	37/3248	8.2028e-09	4.75762e-07	3.88554e-07	CG4822/CG3164/CG17646/CG9664/CG9663/E23/Atet/CG7806/CG5853/Eato/CG31792/CG9270/l(2)03659/Mdr49/CG8908/CG10226/Mdr65/Mrp4	18
all	dme00520	Amino sugar and nucleotide sugar metabolism	19/355	48/3248	1.97311e-07	7.62934e-06	6.23086e-06	CG15771/Cht11/Hex-A/Oscillin/Cht10/Pgi/Cht4/Cht9/Gale/Cht2/Cht7/sgl/Pgm1/Csas/Gfat1/CG1129/kkv/Cht5/CG6218	19
all	dme04142	Lysosome	32/355	122/3248	1.09755e-06	3.1829e-05	2.59946e-05	CtsB1/CG33128/Npc2a/Gal/CG13397/Bace/LManVI/Tsp29Fa/LManI/LManII/Lip4/Ppt2/CG31683/CG18858/Tsp42Eb/CG30160/cathD/CG14767/Cp1/CG15117/CG42566/CG3376/Cln7/vsg/Cln3/CG12163/CG11459/Lip3/Npc2b/Gba1a/Lerp/Sap-r	32
all	dme00600	Sphingolipid metabolism	13/355	29/3248	3.39825e-06	7.88393e-05	6.43878e-05	schlank/Sk1/Gal/bwa/wun/wun2/Sply/CG3376/CG11425/Cerk/Gba1a/CDase/Sap-r	13
all	dme00500	Starch and sucrose metabolism	13/355	32/3248	1.27823e-05	0.000247125	0.000201826	Hex-A/GlyP/CG5171/Mal-B2/Mal-A3/Mal-A7/Mal-A8/Pgi/Amy-p/Amy-d/Gyg/Pgm1/GlyS	13
all	dme00250	Alanine, aspartate and glutamate metabolism	12/355	29/3248	2.2291e-05	0.000369394	0.000301683	Spat/Gs2/CG7860/Gs1/CG12338/GLS/Gad1/Prat2/CG9674/Gfat1/AdSL/AdSS	12
all	dme00430	Taurine and hypotaurine metabolism	6/355	9/3248	0.000103188	0.00149623	0.00122196	Ggt-1/b/CG5493/Gad1/CG7550/CG5618	6
all	dme00770	Pantothenate and CoA biosynthesis	7/355	14/3248	0.000304931	0.00393022	0.0032098	CG1673/CG5828/Aldh/b/Ppat-Dpck/CG5618/fbl	7
all	dme00230	Purine metabolism	22/355	95/3248	0.000403226	0.00467742	0.00382003	ras/Paics/Pde9/Ac13E/CG32549/Gart/Uro/RnrL/Pde11/veil/Aprt/CG16758/Prat2/CG6767/Adk1/Pgm1/Ac76E/Pde6/AOX2/AdSL/AdSS/CG11089	22
all	dme01250	Biosynthesis of nucleotide sugars	10/355	30/3248	0.000862418	0.00909459	0.00742752	CG15771/Hex-A/Pgi/Gale/sgl/Pgm1/Csas/Gfat1/CG1129/CG6218	10
all	dme01230	Biosynthesis of amino acids	15/355	68/3248	0.00546361	0.0528149	0.0431338	kdn/Gs2/CG1673/Gs1/CG6287/Gapdh1/CG6767/CG9674/CG7470/Srr/CG6465/P5cr-2/Irp-1A/Pglym78/CG11899	15
all	dme04512	ECM-receptor interaction	5/355	12/3248	0.00626234	0.0558794	0.0456365	vkg/wb/LanA/LanB2/Hml	5
all	dme00290	Valine, leucine and isoleucine biosynthesis	2/355	2/3248	0.0119161	0.096993	0.0792139	CG1673/Srr	2
all	dme04624	Toll and Imd signaling pathway	16/355	81/3248	0.0125422	0.096993	0.0792139	spirit/psh/Dif/casp/DptA/pirk/Drsl5/Drs/PGRP-SD/GNBP3/PGRP-LA/modSP/Takl1/slmb/spz/grass	16
all	dme00410	beta-Alanine metabolism	7/355	25/3248	0.0147413	0.100588	0.0821495	CG4586/Aldh/b/CG15093/Gad1/CG5618/CG4860	7
all	dme04136	Autophagy - other	7/355	25/3248	0.0147413	0.100588	0.0821495	Atg18b/Atg9/Atg7/Atg2/Atg1/Atg13/Atg4b	7
all	dme00564	Glycerophospholipid metabolism	13/355	63/3248	0.0164679	0.106126	0.086673	Gpdh1/CG31683/CG18858/CG2201/Pld/Dgk/wun/wun2/Taz/Pcyt1/CG8745/CG11425/mino	13
all	dme00100	Steroid biosynthesis	3/355	6/3248	0.0201228	0.122855	0.100335	Lip4/CG8112/Lip3	3
all	dme04140	Autophagy - animal	18/355	100/3248	0.0212352	0.123164	0.100588	CtsB1/CG33128/Bace/Pka-C1/Atg18b/cathD/Cp1/Atg9/Atg7/Snap29/Atg2/Atg1/CG5059/CG11459/Atg13/Atg4b/Takl1/Rab7	18
all	dme00260	Glycine, serine and threonine metabolism	7/355	28/3248	0.0272776	0.150676	0.123057	Spat/CG6287/Sardh/CG10361/Srr/Pglym78/CG11899	7
all	dme00470	D-Amino acid metabolism	2/355	3/3248	0.0331565	0.171836	0.140338	CG12338/GLS	2
all	dme00670	One carbon pool by folate	4/355	12/3248	0.0340709	0.171836	0.140338	Ts/Gart/Nmdmc/CG11089	4
all	dme00052	Galactose metabolism	8/355	36/3248	0.0366814	0.177294	0.144795	Hex-A/Gal/Mal-B2/Mal-A3/Mal-A7/Mal-A8/Gale/Pgm1	8
all	dme00910	Nitrogen metabolism	5/355	18/3248	0.0391054	0.178268	0.145591	Gs2/Gs1/CAH1/CG9674/CAH9	5
all	dme00030	Pentose phosphate pathway	6/355	24/3248	0.0399567	0.178268	0.145591	Pgd/fbp/Pgi/CG6767/Pgm1/Gld	6
all	dme01212	Fatty acid metabolism	10/355	53/3248	0.0575261	0.245485	0.200487	CG4586/FASN2/Ppt2/bgm/whd/Mcad/CG3902/FASN3/CG4860/CG9747	10
all	dme00071	Fatty acid degradation	7/355	33/3248	0.0613712	0.245485	0.200487	CG4586/Aldh/bgm/whd/Mcad/CG3902/CG4860	7
all	dme00630	Glyoxylate and dicarboxylate metabolism	7/355	33/3248	0.0613712	0.245485	0.200487	kdn/Spat/Gs2/Gs1/CG5577/Cat/Irp-1A	7
all	dme01200	Carbon metabolism	19/355	121/3248	0.0637021	0.246315	0.201165	Pgd/kdn/Spat/CG4586/Hex-A/CG6287/fbp/Gapdh1/Pgi/CG15093/CG6767/CG5577/Cat/Srr/CG4860/Irp-1A/Men-b/Pglym78/CG11899	19
all	dme04214	Apoptosis - fly	11/355	63/3248	0.0764479	0.271467	0.221706	br/Traf4/Strica/Buffy/LamC/Dark/Dronc/Eip74EF/hid/Takl1/Eip93F	11
all	dme03030	DNA replication	7/355	35/3248	0.080106	0.271467	0.221706	Mcm6/DNAlig1/Mcm7/Mcm2/Mcm5/DNApol-epsilon255/DNApol-alpha73	7
all	dme00561	Glycerolipid metabolism	8/355	42/3248	0.0807352	0.271467	0.221706	Aldh/mdy/CG1941/Dgk/wun/wun2/CG11425/mino	8
all	dme00350	Tyrosine metabolism	5/355	22/3248	0.083864	0.271467	0.221706	CG1461/hgo/Ddc/PPO1/yellow-f	5
all	dme00511	Other glycan degradation	5/355	22/3248	0.083864	0.271467	0.221706	Gal/LManVI/LManI/LManII/Gba1a	5
all	dme00480	Glutathione metabolism	13/355	79/3248	0.0842483	0.271467	0.221706	Pgd/GstT4/Ggt-1/GstT3/RnrL/Odc1/GstE9/CG3502/GstO3/Dip-B/CG10365/CG14516/SP1029	13
all	dme00051	Fructose and mannose metabolism	6/355	29/3248	0.0889549	0.276531	0.225842	Hex-A/Pfrx/fbp/CG7328/CG1129/Sodh-2	6
all	dme00270	Cysteine and methionine metabolism	7/355	36/3248	0.0905878	0.276531	0.225842	CG1673/CG1461/CG6287/CG10621/CG5493/AhcyL2/CG11899	7
all	dme04080	Neuroactive ligand-receptor interaction	10/355	59/3248	0.103681	0.308384	0.251856	AkhR/alphaTry/epsilonTry/betaTry/iotaTry/Dh44-R2/Rdl/PK2-R2/Lgr1/5-HT7	10
all	dme00512	Mucin type O-glycan biosynthesis	5/355	24/3248	0.113305	0.328584	0.268354	Pgant7/Pgant2/Pgant1/Pgant6/Pgant8	5
all	dme00220	Arginine biosynthesis	4/355	18/3248	0.125378	0.354728	0.289705	Gs2/Gs1/GLS/CG6465	4
all	dme00232	Caffeine metabolism	2/355	6/3248	0.132875	0.366989	0.299719	Uro/AOX2	2
all	dme00280	Valine, leucine and isoleucine degradation	6/355	33/3248	0.144233	0.384603	0.314104	CG1673/Aldh/CG15093/Mcad/CG3902/CG4860	6
all	dme00760	Nicotinate and nicotinamide metabolism	4/355	19/3248	0.145884	0.384603	0.314104	CG32549/CG6145/veil/CG16758	4
all	dme01240	Biosynthesis of cofactors	20/355	145/3248	0.159558	0.409661	0.334569	CG1673/CG5828/Aldh/Ugt301D1/Ugt36D1/CG6145/CG15117/Pu/Ppat-Dpck/sgl/Adk1/fbl/CG1129/Nmdmc/phu/Ugt37A3/AdSL/AdSS/CG11899/Alp4	20
all	dme00061	Fatty acid biosynthesis	3/355	13/3248	0.162452	0.409661	0.334569	FASN2/bgm/FASN3	3
all	dme00310	Lysine degradation	6/355	35/3248	0.176605	0.435875	0.355978	Smyd3/CG5321/LKRSDH/Aldh/CG31751/CG10947	6
all	dme04320	Dorso-ventral axis formation	5/355	28/3248	0.184393	0.445615	0.363933	br/egh/aop/grk/rho	5
all	dme00053	Ascorbate and aldarate metabolism	6/355	36/3248	0.193808	0.458811	0.374709	Aldh/Ugt301D1/Ugt36D1/CG15117/sgl/Ugt37A3	6
all	dme01210	2-Oxocarboxylic acid metabolism	4/355	22/3248	0.214008	0.482897	0.394381	kdn/CG1673/CG6465/Irp-1A	4
all	dme00360	Phenylalanine metabolism	2/355	8/3248	0.214847	0.482897	0.394381	CG1461/Ddc	2
all	dme00531	Glycosaminoglycan degradation	3/355	15/3248	0.220634	0.482897	0.394381	Gal/CG13397/CG15117	3
all	dme00650	Butanoate metabolism	3/355	15/3248	0.220634	0.482897	0.394381	CG13377/Gad1/CG4860	3
all	dme04215	Apoptosis - multiple species	4/355	23/3248	0.238425	0.512173	0.41829	Buffy/Dark/Dronc/hid	4
all	dme00010	Glycolysis / Gluconeogenesis	8/355	55/3248	0.247962	0.515376	0.420906	Hex-A/Aldh/fbp/Gapdh1/Pgi/Pepck2/Pgm1/Pglym78	8
all	dme00514	Other types of O-glycan biosynthesis	6/355	39/3248	0.248802	0.515376	0.420906	Pgant7/Pgant2/Pgant1/Pgant6/GlcAT-P/Pgant8	6
all	dme00240	Pyrimidine metabolism	6/355	41/3248	0.287669	0.576936	0.471182	CG32549/Ts/RnrL/veil/CG16758/CG6330	6
all	dme00565	Ether lipid metabolism	4/355	25/3248	0.288935	0.576936	0.471182	Pld/wun/wun2/CG11425	4
all	dme00601	Glycosphingolipid biosynthesis - lacto and neolacto series	1/355	3/3248	0.293442	0.576936	0.471182	alpha4GT1	1
all	dme00040	Pentose and glucuronate interconversions	7/355	50/3248	0.302449	0.584735	0.477551	Ugt301D1/Ugt36D1/Had2/CG15117/sgl/Sodh-2/Ugt37A3	7
all	dme00983	Drug metabolism - other enzymes	12/355	96/3248	0.355533	0.669524	0.546799	ras/GstT4/GstT3/RnrL/Ugt301D1/Ugt36D1/GstE9/CG15117/Est-P/Ugt37A3/AOX2/CG6330	12
all	dme00330	Arginine and proline metabolism	7/355	53/3248	0.357849	0.669524	0.546799	Aldh/Odc1/Argk/CG7470/P5cr-2/PH4alphaSG2/PH4alphaMP	7
all	dme00400	Phenylalanine, tyrosine and tryptophan biosynthesis	1/355	4/3248	0.370739	0.68263	0.557502	CG1461	1
all	dme04213	Longevity regulating pathway - multiple species	7/355	55/3248	0.395311	0.715815	0.584604	Ilp6/Ac13E/Pka-C1/alc/l(2)efl/Cat/Ac76E	7
all	dme00380	Tryptophan metabolism	3/355	21/3248	0.407274	0.715815	0.584604	Aldh/Ddc/Cat	3
all	dme00730	Thiamine metabolism	3/355	21/3248	0.407274	0.715815	0.584604	Adk1/phu/Alp4	3
all	dme04068	FoxO signaling pathway	8/355	65/3248	0.417584	0.722981	0.590456	Ilp6/Gadd45/alc/Pepck2/nmo/CG11658/Cat/CG5059	8
all	dme04711	Circadian rhythm - fly	2/355	13/3248	0.423865	0.723064	0.590524	Pdp1/Atx2	2
all	dme00604	Glycosphingolipid biosynthesis - ganglio series	1/355	5/3248	0.4396	0.739038	0.60357	Gal	1
all	dme00790	Folate biosynthesis	5/355	40/3248	0.447814	0.742091	0.606063	Pu/GstO3/Dhpr/phu/Alp4	5
all	dme00440	Phosphonate and phosphinate metabolism	1/355	6/3248	0.500945	0.796023	0.650109	Pcyt1	1
all	dme00603	Glycosphingolipid biosynthesis - globo and isoglobo series	1/355	6/3248	0.500945	0.796023	0.650109	alpha4GT1	1
all	dme00750	Vitamin B6 metabolism	1/355	6/3248	0.500945	0.796023	0.650109	CG11899	1
all	dme00830	Retinol metabolism	4/355	34/3248	0.518555	0.81287	0.663868	mdy/Ugt301D1/Ugt36D1/Ugt37A3	4
all	dme04392	Hippo signaling pathway - multiple species	2/355	16/3248	0.535459	0.828176	0.676369	mats/Rassf	2
all	dme04145	Phagosome	9/355	83/3248	0.563664	0.860329	0.702628	Act5C/Rab5/Hrs/Cp1/betaTub60D/Syx7/CG11459/RhoL/Rab7	9
all	dme00860	Porphyrin metabolism	5/355	46/3248	0.57601	0.861338	0.703452	Ugt301D1/Ugt36D1/CG15117/Ho/Ugt37A3	5
all	dme00640	Propanoate metabolism	3/355	27/3248	0.579175	0.861338	0.703452	CG4586/CG15093/CG4860	3
all	dme00340	Histidine metabolism	1/355	8/3248	0.60427	0.876191	0.715583	Aldh	1
all	dme04122	Sulfur relay system	1/355	8/3248	0.60427	0.876191	0.715583	CG8078	1
all	dme00130	Ubiquinone and other terpenoid-quinone biosynthesis	1/355	9/3248	0.647629	0.916158	0.748224	CG1461	1
all	dme00920	Sulfur metabolism	1/355	9/3248	0.647629	0.916158	0.748224	sprt	1
all	dme03410	Base excision repair	2/355	20/3248	0.65967	0.921949	0.752953	DNAlig1/DNApol-epsilon255	2
all	dme04070	Phosphatidylinositol signaling system	6/355	61/3248	0.670501	0.92593	0.756205	l(1)G0196/Ipk2/Dgk/sktl/CG10082/CG6707	6
all	dme04130	SNARE interactions in vesicular transport	2/355	21/3248	0.686238	0.936513	0.764847	Snap29/Syx7	2
all	dme00020	Citrate cycle (TCA cycle)	4/355	43/3248	0.707513	0.950122	0.775962	kdn/ATPCL/Pepck2/Irp-1A	4
all	dme04137	Mitophagy - animal	5/355	54/3248	0.719016	0.950122	0.775962	Ubi-p5E/CG11700/Atg9/CG5059/Rab7	5
all	dme04144	Endocytosis	12/355	125/3248	0.729169	0.950122	0.775962	Arpc3B/Rab5/Hrs/Snx1/Snx6/Stam/Pld/sktl/lqf/siz/Rab7/Lerp	12
all	dme04391	Hippo signaling pathway - fly	5/355	56/3248	0.748833	0.950122	0.775962	Act5C/app/mats/Rassf/crb	5
all	dme04120	Ubiquitin mediated proteolysis	10/355	107/3248	0.748856	0.950122	0.775962	CG2924/Ubi-p5E/CG11700/UbcE2H/CG4502/CG9934/CG7220/CG7656/slmb/Cul5	10
all	dme00982	Drug metabolism - cytochrome P450	6/355	68/3248	0.769595	0.950122	0.775962	GstT4/GstT3/Ugt301D1/Ugt36D1/GstE9/Ugt37A3	6
all	dme01040	Biosynthesis of unsaturated fatty acids	2/355	25/3248	0.775897	0.950122	0.775962	CG4586/CG9747	2
all	dme00592	alpha-Linolenic acid metabolism	1/355	13/3248	0.778569	0.950122	0.775962	CG4586	1
all	dme00980	Metabolism of xenobiotics by cytochrome P450	6/355	69/3248	0.781757	0.950122	0.775962	GstT4/GstT3/Ugt301D1/Ugt36D1/GstE9/Ugt37A3	6
all	dme04146	Peroxisome	8/355	91/3248	0.794195	0.950122	0.775962	Spat/CG4586/CG9577/CG12338/Cat/AOX2/CG17562/CROT	8
all	dme00900	Terpenoid backbone biosynthesis	2/355	26/3248	0.794499	0.950122	0.775962	CG10962/Pdss2	2
all	dme00981	Insect hormone biosynthesis	2/355	26/3248	0.794499	0.950122	0.775962	CG10962/Aldh	2
all	dme04341	Hedgehog signaling pathway - fly	3/355	40/3248	0.829473	0.981826	0.801854	Pka-C1/rdx/slmb	3
all	dme00062	Fatty acid elongation	1/355	16/3248	0.843778	0.988669	0.807443	Ppt2	1
all	dme00590	Arachidonic acid metabolism	1/355	17/3248	0.860937	0.998687	0.815625	Ggt-1	1
all	dme04745	Phototransduction - fly	2/355	32/3248	0.879903	1	0.816697	Act5C/Ggamma30A	2
all	dme04013	MAPK signaling pathway - fly	7/355	93/3248	0.897105	1	0.816697	aop/grk/raw/Mef2/hid/RhoL/Takl1	7
all	dme03430	Mismatch repair	1/355	20/3248	0.901934	1	0.816697	DNAlig1	1
all	dme04310	Wnt signaling pathway	8/355	107/3248	0.912945	1	0.816697	Pka-C1/nmo/fz2/Psn/RhoL/Takl1/slmb/CanA1	8
all	dme00620	Pyruvate metabolism	3/355	49/3248	0.916507	1	0.816697	Aldh/Pepck2/Men-b	3
all	dme00510	N-Glycan biosynthesis	2/355	38/3248	0.931474	1	0.816697	CG31849/CG8412	2
all	dme03420	Nucleotide excision repair	2/355	39/3248	0.937711	1	0.816697	DNAlig1/DNApol-epsilon255	2
all	dme04330	Notch signaling pathway	1/355	24/3248	0.938479	1	0.816697	Psn	1
all	dme00562	Inositol phosphate metabolism	2/355	46/3248	0.968464	1	0.816697	Ipk2/sktl	2
all	dme00513	Various types of N-glycan biosynthesis	1/355	30/3248	0.969466	1	0.816697	CG8412	1
all	dme04150	mTOR signaling pathway	6/355	100/3248	0.970182	1	0.816697	Ilp6/S6kII/CLIP-190/Atg1/fz2/gb	6
all	dme04350	TGF-beta signaling pathway	1/355	43/3248	0.993339	1	0.816697	sog	1
all	dme04141	Protein processing in endoplasmic reticulum	7/355	135/3248	0.994372	1	0.816697	TRAM/prtp/CG9934/wbl/l(2)efl/CG32039/CG5510	7
all	dme03015	mRNA surveillance pathway	3/355	80/3248	0.994839	1	0.816697	Smg5/PpD5/CG4733	3
all	dme03040	Spliceosome	2/355	136/3248	0.999998	1	0.816697	Sf3b6/CG4849	2
all	dme03008	Ribosome biogenesis in eukaryotes	1/355	194/3248	1	1	0.816697	prage	1
up	dme01100	Metabolic pathways	64/108	1155/3248	2.87715e-07	2.37094e-05	1.88566e-05	CG13377/Smyd3/Spat/Hex-A/CG1673/GstT4/CG1461/Pgant7/GlyP/Ts/FASN2/Pgant2/Uro/CG13397/Aldh/RnrL/hgo/bgm/fbp/Gapdh1/Dgk/Mal-A3/Pgi/sprt/GLS/Pgant1/Amy-p/Amy-d/Sardh/PPO1/CG15093/Cht4/Cht9/Gyg/Gale/Pcyt1/Pgant6/Cht7/Gad1/CG10361/Pgm1/CG9674/CG3902/Ac76E/Csas/FASN3/Gfat1/kkv/CG8412/CG6465/Sodh-2/Pde6/GlyS/AOX2/AdSS/Gba1a/CG6330/CAH9/Men-b/CG14516/Pglym78/CG9747/PH4alphaSG2/PH4alphaMP	64
up	dme00500	Starch and sucrose metabolism	9/108	32/3248	5.26876e-07	2.37094e-05	1.88566e-05	Hex-A/GlyP/Mal-A3/Pgi/Amy-p/Amy-d/Gyg/Pgm1/GlyS	9
up	dme00520	Amino sugar and nucleotide sugar metabolism	10/108	48/3248	2.46891e-06	7.40672e-05	5.89073e-05	Hex-A/Pgi/Cht4/Cht9/Gale/Cht7/Pgm1/Csas/Gfat1/kkv	10
up	dme03030	DNA replication	7/108	35/3248	0.000115251	0.00259315	0.00206239	Mcm6/DNAlig1/Mcm7/Mcm2/Mcm5/DNApol-epsilon255/DNApol-alpha73	7
up	dme00250	Alanine, aspartate and glutamate metabolism	6/108	29/3248	0.000299326	0.00538788	0.00428509	Spat/GLS/Gad1/CG9674/Gfat1/AdSS	6
up	dme01250	Biosynthesis of nucleotide sugars	6/108	30/3248	0.000364149	0.00546224	0.00434424	Hex-A/Pgi/Gale/Pgm1/Csas/Gfat1	6
up	dme00010	Glycolysis / Gluconeogenesis	7/108	55/3248	0.00201024	0.0258459	0.0205558	Hex-A/Aldh/fbp/Gapdh1/Pgi/Pgm1/Pglym78	7
up	dme02010	ABC transporters	5/108	37/3248	0.00691064	0.0721575	0.0573884	CG31792/l(2)03659/CG8908/CG10226/Mdr65	5
up	dme00512	Mucin type O-glycan biosynthesis	4/108	24/3248	0.00734955	0.0721575	0.0573884	Pgant7/Pgant2/Pgant1/Pgant6	4
up	dme00061	Fatty acid biosynthesis	3/108	13/3248	0.0080175	0.0721575	0.0573884	FASN2/bgm/FASN3	3
up	dme00260	Glycine, serine and threonine metabolism	4/108	28/3248	0.0127904	0.104235	0.0829	Spat/Sardh/CG10361/Pglym78	4
up	dme00100	Steroid biosynthesis	2/108	6/3248	0.0150561	0.104235	0.0829	Lip4/Lip3	2
up	dme00232	Caffeine metabolism	2/108	6/3248	0.0150561	0.104235	0.0829	Uro/AOX2	2
up	dme00280	Valine, leucine and isoleucine degradation	4/108	33/3248	0.0225202	0.144772	0.115141	CG1673/Aldh/CG15093/CG3902	4
up	dme01212	Fatty acid metabolism	5/108	53/3248	0.0299375	0.16906	0.134457	FASN2/bgm/CG3902/FASN3/CG9747	5
up	dme00052	Galactose metabolism	4/108	36/3248	0.0300551	0.16906	0.134457	Hex-A/Mal-A3/Gale/Pgm1	4
up	dme00350	Tyrosine metabolism	3/108	22/3248	0.034769	0.184071	0.146396	CG1461/hgo/PPO1	3
up	dme00230	Purine metabolism	7/108	95/3248	0.0369922	0.184348	0.146616	Uro/RnrL/Pgm1/Ac76E/Pde6/AOX2/AdSS	7
up	dme00514	Other types of O-glycan biosynthesis	4/108	39/3248	0.0389178	0.184348	0.146616	Pgant7/Pgant2/Pgant1/Pgant6	4
up	dme00030	Pentose phosphate pathway	3/108	24/3248	0.0435694	0.196062	0.155933	fbp/Pgi/Pgm1	3
up	dme01200	Carbon metabolism	8/108	121/3248	0.0461847	0.197786	0.157303	Spat/Hex-A/fbp/Gapdh1/Pgi/CG15093/Men-b/Pglym78	8
up	dme00410	beta-Alanine metabolism	3/108	25/3248	0.0483477	0.197786	0.157303	Aldh/CG15093/Gad1	3
up	dme04512	ECM-receptor interaction	2/108	12/3248	0.058182	0.227669	0.18107	vkg/Hml	2
up	dme00290	Valine, leucine and isoleucine biosynthesis	1/108	2/3248	0.0654067	0.245275	0.195073	CG1673	1
up	dme00051	Fructose and mannose metabolism	3/108	29/3248	0.0698714	0.251537	0.200053	Hex-A/fbp/Sodh-2	3
up	dme01230	Biosynthesis of amino acids	5/108	68/3248	0.0738219	0.255537	0.203234	CG1673/Gapdh1/CG9674/CG6465/Pglym78	5
up	dme00770	Pantothenate and CoA biosynthesis	2/108	14/3248	0.07686	0.2562	0.203761	CG1673/Aldh	2
up	dme00650	Butanoate metabolism	2/108	15/3248	0.0868149	0.279048	0.221933	CG13377/Gad1	2
up	dme00071	Fatty acid degradation	3/108	33/3248	0.0949688	0.28391	0.225799	Aldh/bgm/CG3902	3
up	dme00470	D-Amino acid metabolism	1/108	3/3248	0.0965022	0.28391	0.225799	GLS	1
up	dme00330	Arginine and proline metabolism	4/108	53/3248	0.0977911	0.28391	0.225799	Aldh/Argk/PH4alphaSG2/PH4alphaMP	4
up	dme04142	Lysosome	7/108	122/3248	0.109072	0.306766	0.243978	CG13397/Bace/LManVI/Lip4/Lip3/Npc2b/Gba1a	7
up	dme00220	Arginine biosynthesis	2/108	18/3248	0.118712	0.314237	0.249919	GLS/CG6465	2
up	dme00910	Nitrogen metabolism	2/108	18/3248	0.118712	0.314237	0.249919	CG9674/CAH9	2
up	dme00400	Phenylalanine, tyrosine and tryptophan biosynthesis	1/108	4/3248	0.126572	0.325472	0.258855	CG1461	1
up	dme04080	Neuroactive ligand-receptor interaction	4/108	59/3248	0.13116	0.327901	0.260786	epsilonTry/betaTry/Dh44-R2/Rdl	4
up	dme03410	Base excision repair	2/108	20/3248	0.141347	0.343818	0.273446	DNAlig1/DNApol-epsilon255	2
up	dme00240	Pyrimidine metabolism	3/108	41/3248	0.154071	0.364906	0.290217	Ts/RnrL/CG6330	3
up	dme00511	Other glycan degradation	2/108	22/3248	0.164811	0.370824	0.294924	LManVI/Gba1a	2
up	dme01210	2-Oxocarboxylic acid metabolism	2/108	22/3248	0.164811	0.370824	0.294924	CG1673/CG6465	2
up	dme00440	Phosphonate and phosphinate metabolism	1/108	6/3248	0.18377	0.403397	0.32083	Pcyt1	1
up	dme00340	Histidine metabolism	1/108	8/3248	0.237254	0.476508	0.378977	Aldh	1
up	dme00360	Phenylalanine metabolism	1/108	8/3248	0.237254	0.476508	0.378977	CG1461	1
up	dme04122	Sulfur relay system	1/108	8/3248	0.237254	0.476508	0.378977	CG8078	1
up	dme04320	Dorso-ventral axis formation	2/108	28/3248	0.238254	0.476508	0.378977	grk/rho	2
up	dme00130	Ubiquinone and other terpenoid-quinone biosynthesis	1/108	9/3248	0.262679	0.492523	0.391714	CG1461	1
up	dme00430	Taurine and hypotaurine metabolism	1/108	9/3248	0.262679	0.492523	0.391714	Gad1	1
up	dme00920	Sulfur metabolism	1/108	9/3248	0.262679	0.492523	0.391714	sprt	1
up	dme04213	Longevity regulating pathway - multiple species	3/108	55/3248	0.275811	0.506591	0.402903	Pka-C1/l(2)efl/Ac76E	3
up	dme00310	Lysine degradation	2/108	35/3248	0.325493	0.584695	0.465021	Smyd3/Aldh	2
up	dme00670	One carbon pool by folate	1/108	12/3248	0.334023	0.584695	0.465021	Ts	1
up	dme00270	Cysteine and methionine metabolism	2/108	36/3248	0.337824	0.584695	0.465021	CG1673/CG1461	2
up	dme00564	Glycerophospholipid metabolism	3/108	63/3248	0.349543	0.593563	0.472073	Gpdh1/Dgk/Pcyt1	3
up	dme04711	Circadian rhythm - fly	1/108	13/3248	0.35625	0.593749	0.472222	Pdp1	1
up	dme03420	Nucleotide excision repair	2/108	39/3248	0.374382	0.612625	0.487234	DNAlig1/DNApol-epsilon255	2
up	dme00983	Drug metabolism - other enzymes	4/108	96/3248	0.396964	0.629245	0.500452	GstT4/RnrL/AOX2/CG6330	4
up	dme00531	Glycosaminoglycan degradation	1/108	15/3248	0.398522	0.629245	0.500452	CG13397	1
up	dme00561	Glycerolipid metabolism	2/108	42/3248	0.410118	0.636389	0.506134	Aldh/Dgk	2
up	dme00620	Pyruvate metabolism	2/108	49/3248	0.489359	0.727066	0.578251	Aldh/Men-b	2
up	dme03430	Mismatch repair	1/108	20/3248	0.492548	0.727066	0.578251	DNAlig1	1
up	dme00480	Glutathione metabolism	3/108	79/3248	0.492789	0.727066	0.578251	GstT4/RnrL/CG14516	3
up	dme00380	Tryptophan metabolism	1/108	21/3248	0.509526	0.739634	0.588247	Aldh	1
up	dme01040	Biosynthesis of unsaturated fatty acids	1/108	25/3248	0.57199	0.792031	0.62992	CG9747	1
up	dme04136	Autophagy - other	1/108	25/3248	0.57199	0.792031	0.62992	Atg9	1
up	dme00900	Terpenoid backbone biosynthesis	1/108	26/3248	0.586332	0.792031	0.62992	Pdss2	1
up	dme00981	Insect hormone biosynthesis	1/108	26/3248	0.586332	0.792031	0.62992	Aldh	1
up	dme04146	Peroxisome	3/108	91/3248	0.589623	0.792031	0.62992	Spat/AOX2/CG17562	3
up	dme00640	Propanoate metabolism	1/108	27/3248	0.600198	0.794094	0.63156	CG15093	1
up	dme04070	Phosphatidylinositol signaling system	2/108	61/3248	0.608805	0.794094	0.63156	l(1)G0196/Dgk	2
up	dme00600	Sphingolipid metabolism	1/108	29/3248	0.626563	0.805582	0.640696	Gba1a	1
up	dme00513	Various types of N-glycan biosynthesis	1/108	30/3248	0.639093	0.810117	0.644304	CG8412	1
up	dme04140	Autophagy - animal	3/108	100/3248	0.654128	0.817292	0.65001	Bace/Pka-C1/Atg9	3
up	dme04745	Phototransduction - fly	1/108	32/3248	0.662915	0.817292	0.65001	Ggamma30A	1
up	dme00630	Glyoxylate and dicarboxylate metabolism	1/108	33/3248	0.674235	0.820015	0.652176	Spat	1
up	dme00053	Ascorbate and aldarate metabolism	1/108	36/3248	0.705984	0.84718	0.673781	Aldh	1
up	dme00510	N-Glycan biosynthesis	1/108	38/3248	0.725426	0.859057	0.683227	CG8412	1
up	dme04341	Hedgehog signaling pathway - fly	1/108	40/3248	0.743594	0.868863	0.691026	Pka-C1	1
up	dme03015	mRNA surveillance pathway	2/108	80/3248	0.753015	0.868863	0.691026	PpD5/CG4733	2
up	dme04350	TGF-beta signaling pathway	1/108	43/3248	0.768636	0.875661	0.696432	sog	1
up	dme00040	Pentose and glucuronate interconversions	1/108	50/3248	0.818035	0.920289	0.731926	Sodh-2	1
up	dme04137	Mitophagy - animal	1/108	54/3248	0.841408	0.934898	0.743545	Atg9	1
up	dme01240	Biosynthesis of cofactors	3/108	145/3248	0.869798	0.946799	0.75301	CG1673/Aldh/AdSS	3
up	dme04310	Wnt signaling pathway	2/108	107/3248	0.878683	0.946799	0.75301	Pka-C1/CanA1	2
up	dme04214	Apoptosis - fly	1/108	63/3248	0.883679	0.946799	0.75301	LamC	1
up	dme00982	Drug metabolism - cytochrome P450	1/108	68/3248	0.902119	0.947557	0.753612	GstT4	1
up	dme00980	Metabolism of xenobiotics by cytochrome P450	1/108	69/3248	0.905443	0.947557	0.753612	GstT4	1
up	dme04141	Protein processing in endoplasmic reticulum	2/108	135/3248	0.944829	0.977409	0.777354	TRAM/l(2)efl	2
up	dme04013	MAPK signaling pathway - fly	1/108	93/3248	0.958875	0.978655	0.778345	grk	1
up	dme04150	mTOR signaling pathway	1/108	100/3248	0.967781	0.978655	0.778345	CLIP-190	1
up	dme03040	Spliceosome	1/108	136/3248	0.990897	0.990897	0.788082	CG4849	1
down	dme00600	Sphingolipid metabolism	12/247	29/3248	4.65013e-07	4.74313e-05	4.16064e-05	schlank/Sk1/Gal/bwa/wun/wun2/Sply/CG3376/CG11425/Cerk/CDase/Sap-r	12
down	dme02010	ABC transporters	13/247	37/3248	1.42222e-06	7.2533e-05	6.36254e-05	CG4822/CG3164/CG17646/CG9664/CG9663/E23/Atet/CG7806/CG5853/Eato/CG9270/Mdr49/Mrp4	13
down	dme04142	Lysosome	25/247	122/3248	2.69633e-06	9.16754e-05	8.0417e-05	CtsB1/CG33128/Npc2a/Gal/Tsp29Fa/LManI/LManII/Ppt2/CG31683/CG18858/Tsp42Eb/CG30160/cathD/CG14767/Cp1/CG15117/CG42566/CG3376/Cln7/vsg/Cln3/CG12163/CG11459/Lerp/Sap-r	25
down	dme00430	Taurine and hypotaurine metabolism	5/247	9/3248	0.000238878	0.00586952	0.0051487	Ggt-1/b/CG5493/CG7550/CG5618	5
down	dme04624	Toll and Imd signaling pathway	16/247	81/3248	0.000287721	0.00586952	0.0051487	spirit/psh/Dif/casp/DptA/pirk/Drsl5/Drs/PGRP-SD/GNBP3/PGRP-LA/modSP/Takl1/slmb/spz/grass	16
down	dme01100	Metabolic pathways	113/247	1155/3248	0.000385036	0.00654561	0.00574176	Pgd/CG15771/schlank/kdn/Cht11/CG4586/ras/Gs2/Sk1/Paics/Pde9/CG5321/Ac13E/CG7860/CG32549/Ggt-1/Pfrx/GstT3/Gs1/Ipk2/alpha4GT1/CG5828/Oscillin/Gal/Gart/CG5171/LKRSDH/CG6287/Ppt2/Mal-B2/CG31849/CAH1/b/mdy/Ugt301D1/Pde11/CG31751/Ugt36D1/CG10621/Ddc/bwa/CG10947/CG2201/Cht10/Pld/CG1941/Odc1/Mal-A7/Mal-A8/wun/wun2/Prx2540-2/Prx2540-1/CG12896/CG12338/CG6145/Had2/ATPCL/Sply/veil/GstE9/Pepck2/CG5493/CG15117…	113
down	dme00770	Pantothenate and CoA biosynthesis	5/247	14/3248	0.00276267	0.0402561	0.0353124	CG5828/b/Ppat-Dpck/CG5618/fbl	5
down	dme00230	Purine metabolism	15/247	95/3248	0.00470241	0.0599557	0.0525927	ras/Paics/Pde9/Ac13E/CG32549/Gart/Pde11/veil/Aprt/CG16758/Prat2/CG6767/Adk1/AdSL/CG11089	15
down	dme04140	Autophagy - animal	15/247	100/3248	0.00764869	0.0866851	0.0760396	CtsB1/CG33128/Atg18b/cathD/Cp1/Atg7/Snap29/Atg2/Atg1/CG5059/CG11459/Atg13/Atg4b/Takl1/Rab7	15
down	dme00520	Amino sugar and nucleotide sugar metabolism	9/247	48/3248	0.00888865	0.0871931	0.0764852	CG15771/Cht11/Oscillin/Cht10/Cht2/sgl/CG1129/Cht5/CG6218	9
down	dme04136	Autophagy - other	6/247	25/3248	0.00940318	0.0871931	0.0764852	Atg18b/Atg7/Atg2/Atg1/Atg13/Atg4b	6
down	dme00564	Glycerophospholipid metabolism	10/247	63/3248	0.0189381	0.142284	0.124811	CG31683/CG18858/CG2201/Pld/wun/wun2/Taz/CG8745/CG11425/mino	10
down	dme04214	Apoptosis - fly	10/247	63/3248	0.0189381	0.142284	0.124811	br/Traf4/Strica/Buffy/Dark/Dronc/Eip74EF/hid/Takl1/Eip93F	10
down	dme00250	Alanine, aspartate and glutamate metabolism	6/247	29/3248	0.0195292	0.142284	0.124811	Gs2/CG7860/Gs1/CG12338/Prat2/AdSL	6
down	dme01230	Biosynthesis of amino acids	10/247	68/3248	0.030859	0.209841	0.184071	kdn/Gs2/Gs1/CG6287/CG6767/CG7470/Srr/P5cr-2/Irp-1A/CG11899	10
down	dme00630	Glyoxylate and dicarboxylate metabolism	6/247	33/3248	0.035321	0.225171	0.197519	kdn/Gs2/Gs1/CG5577/Cat/Irp-1A	6
down	dme01240	Biosynthesis of cofactors	17/247	145/3248	0.0458268	0.274961	0.241194	CG5828/Ugt301D1/Ugt36D1/CG6145/CG15117/Pu/Ppat-Dpck/sgl/Adk1/fbl/CG1129/Nmdmc/phu/Ugt37A3/AdSL/CG11899/Alp4	17
down	dme00760	Nicotinate and nicotinamide metabolism	4/247	19/3248	0.0510296	0.289168	0.253656	CG32549/CG6145/veil/CG16758	4
down	dme00670	One carbon pool by folate	3/247	12/3248	0.0572144	0.291793	0.255959	Gart/Nmdmc/CG11089	3
down	dme04512	ECM-receptor interaction	3/247	12/3248	0.0572144	0.291793	0.255959	wb/LanA/LanB2	3
down	dme00480	Glutathione metabolism	10/247	79/3248	0.0737904	0.358411	0.314395	Pgd/Ggt-1/GstT3/Odc1/GstE9/CG3502/GstO3/Dip-B/CG10365/SP1029	10
down	dme04215	Apoptosis - multiple species	4/247	23/3248	0.0920943	0.42192	0.370105	Buffy/Dark/Dronc/hid	4
down	dme00561	Glycerolipid metabolism	6/247	42/3248	0.0951387	0.42192	0.370105	mdy/CG1941/wun/wun2/CG11425/mino	6
down	dme04068	FoxO signaling pathway	8/247	65/3248	0.116897	0.459283	0.40288	Ilp6/Gadd45/alc/Pepck2/nmo/CG11658/Cat/CG5059	8
down	dme00410	beta-Alanine metabolism	4/247	25/3248	0.117072	0.459283	0.40288	CG4586/b/CG5618/CG4860	4
down	dme00565	Ether lipid metabolism	4/247	25/3248	0.117072	0.459283	0.40288	Pld/wun/wun2/CG11425	4
down	dme00053	Ascorbate and aldarate metabolism	5/247	36/3248	0.133861	0.487637	0.427751	Ugt301D1/Ugt36D1/CG15117/sgl/Ugt37A3	5
down	dme00270	Cysteine and methionine metabolism	5/247	36/3248	0.133861	0.487637	0.427751	CG6287/CG10621/CG5493/AhcyL2/CG11899	5
down	dme00290	Valine, leucine and isoleucine biosynthesis	1/247	2/3248	0.146332	0.514685	0.451478	Srr	1
down	dme00910	Nitrogen metabolism	3/247	18/3248	0.152316	0.517875	0.454276	Gs2/Gs1/CAH1	3
down	dme00040	Pentose and glucuronate interconversions	6/247	50/3248	0.176103	0.561671	0.492694	Ugt301D1/Ugt36D1/Had2/CG15117/sgl/Ugt37A3	6
down	dme04145	Phagosome	9/247	83/3248	0.17621	0.561671	0.492694	Act5C/Rab5/Hrs/Cp1/betaTub60D/Syx7/CG11459/RhoL/Rab7	9
down	dme00790	Folate biosynthesis	5/247	40/3248	0.184036	0.568838	0.498981	Pu/GstO3/Dhpr/phu/Alp4	5
down	dme01250	Biosynthesis of nucleotide sugars	4/247	30/3248	0.190138	0.570413	0.500362	CG15771/sgl/CG1129/CG6218	4
down	dme00730	Thiamine metabolism	3/247	21/3248	0.211083	0.582477	0.510945	Adk1/phu/Alp4	3
down	dme00470	D-Amino acid metabolism	1/247	3/3248	0.211291	0.582477	0.510945	CG12338	1
down	dme00601	Glycosphingolipid biosynthesis - lacto and neolacto series	1/247	3/3248	0.211291	0.582477	0.510945	alpha4GT1	1
down	dme00500	Starch and sucrose metabolism	4/247	32/3248	0.222671	0.595723	0.522564	CG5171/Mal-B2/Mal-A7/Mal-A8	4
down	dme00511	Other glycan degradation	3/247	22/3248	0.231674	0.595723	0.522564	Gal/LManI/LManII	3
down	dme04144	Endocytosis	12/247	125/3248	0.238754	0.595723	0.522564	Arpc3B/Rab5/Hrs/Snx1/Snx6/Stam/Pld/sktl/lqf/siz/Rab7/Lerp	12
down	dme00071	Fatty acid degradation	4/247	33/3248	0.239457	0.595723	0.522564	CG4586/whd/Mcad/CG4860	4
down	dme00830	Retinol metabolism	4/247	34/3248	0.256526	0.620686	0.544461	mdy/Ugt301D1/Ugt36D1/Ugt37A3	4
down	dme00860	Porphyrin metabolism	5/247	46/3248	0.269466	0.620686	0.544461	Ugt301D1/Ugt36D1/CG15117/Ho/Ugt37A3	5
down	dme00030	Pentose phosphate pathway	3/247	24/3248	0.273807	0.620686	0.544461	Pgd/CG6767/Gld	3
down	dme00310	Lysine degradation	4/247	35/3248	0.273832	0.620686	0.544461	CG5321/LKRSDH/CG31751/CG10947	4
down	dme04080	Neuroactive ligand-receptor interaction	6/247	59/3248	0.29022	0.624719	0.547999	AkhR/alphaTry/iotaTry/PK2-R2/Lgr1/5-HT7	6
down	dme00052	Galactose metabolism	4/247	36/3248	0.291328	0.624719	0.547999	Gal/Mal-B2/Mal-A7/Mal-A8	4
down	dme04120	Ubiquitin mediated proteolysis	10/247	107/3248	0.293985	0.624719	0.547999	CG2924/Ubi-p5E/CG11700/UbcE2H/CG4502/CG9934/CG7220/CG7656/slmb/Cul5	10
down	dme01200	Carbon metabolism	11/247	121/3248	0.312106	0.648314	0.568696	Pgd/kdn/CG4586/CG6287/CG6767/CG5577/Cat/Srr/CG4860/Irp-1A/CG11899	11
down	dme00531	Glycosaminoglycan degradation	2/247	15/3248	0.317801	0.648314	0.568696	Gal/CG15117	2
down	dme00604	Glycosphingolipid biosynthesis - ganglio series	1/247	5/3248	0.326807	0.653614	0.573345	Gal	1
down	dme04392	Hippo signaling pathway - multiple species	2/247	16/3248	0.34654	0.658635	0.57775	mats/Rassf	2
down	dme00260	Glycine, serine and threonine metabolism	3/247	28/3248	0.359614	0.658635	0.57775	CG6287/Srr/CG11899	3
down	dme04320	Dorso-ventral axis formation	3/247	28/3248	0.359614	0.658635	0.57775	br/egh/aop	3
down	dme01212	Fatty acid metabolism	5/247	53/3248	0.377176	0.658635	0.57775	CG4586/Ppt2/whd/Mcad/CG4860	5
down	dme00100	Steroid biosynthesis	1/247	6/3248	0.37808	0.658635	0.57775	CG8112	1
down	dme00603	Glycosphingolipid biosynthesis - globo and isoglobo series	1/247	6/3248	0.37808	0.658635	0.57775	alpha4GT1	1
down	dme00750	Vitamin B6 metabolism	1/247	6/3248	0.37808	0.658635	0.57775	CG11899	1
down	dme00051	Fructose and mannose metabolism	3/247	29/3248	0.380975	0.658635	0.57775	Pfrx/CG7328/CG1129	3
down	dme00220	Arginine biosynthesis	2/247	18/3248	0.402691	0.684574	0.600503	Gs2/Gs1	2
down	dme00020	Citrate cycle (TCA cycle)	4/247	43/3248	0.41563	0.694987	0.609638	kdn/ATPCL/Pepck2/Irp-1A	4
down	dme04391	Hippo signaling pathway - fly	5/247	56/3248	0.423797	0.697214	0.611591	Act5C/app/mats/Rassf/crb	5
down	dme00983	Drug metabolism - other enzymes	8/247	96/3248	0.4482	0.725657	0.636541	ras/GstT3/Ugt301D1/Ugt36D1/GstE9/CG15117/Est-P/Ugt37A3	8
down	dme00360	Phenylalanine metabolism	1/247	8/3248	0.469249	0.745366	0.65383	Ddc	1
down	dme00380	Tryptophan metabolism	2/247	21/3248	0.482295	0.745366	0.65383	Ddc/Cat	2
down	dme04130	SNARE interactions in vesicular transport	2/247	21/3248	0.482295	0.745366	0.65383	Snap29/Syx7	2
down	dme00350	Tyrosine metabolism	2/247	22/3248	0.507358	0.761036	0.667576	Ddc/yellow-f	2
down	dme01210	2-Oxocarboxylic acid metabolism	2/247	22/3248	0.507358	0.761036	0.667576	kdn/Irp-1A	2
down	dme04137	Mitophagy - animal	4/247	54/3248	0.597112	0.855015	0.750013	Ubi-p5E/CG11700/CG5059/Rab7	4
down	dme00982	Drug metabolism - cytochrome P450	5/247	68/3248	0.598921	0.855015	0.750013	GstT3/Ugt301D1/Ugt36D1/GstE9/Ugt37A3	5
down	dme04213	Longevity regulating pathway - multiple species	4/247	55/3248	0.611921	0.855015	0.750013	Ilp6/Ac13E/alc/Cat	4
down	dme00980	Metabolism of xenobiotics by cytochrome P450	5/247	69/3248	0.612172	0.855015	0.750013	GstT3/Ugt301D1/Ugt36D1/GstE9/Ugt37A3	5
down	dme00240	Pyrimidine metabolism	3/247	41/3248	0.613709	0.855015	0.750013	CG32549/veil/CG16758	3
down	dme00640	Propanoate metabolism	2/247	27/3248	0.620305	0.855015	0.750013	CG4586/CG4860	2
down	dme00592	alpha-Linolenic acid metabolism	1/247	13/3248	0.643065	0.863061	0.757071	CG4586	1
down	dme04711	Circadian rhythm - fly	1/247	13/3248	0.643065	0.863061	0.757071	Atx2	1
down	dme04070	Phosphatidylinositol signaling system	4/247	61/3248	0.693477	0.909497	0.797804	Ipk2/sktl/CG10082/CG6707	4
down	dme00650	Butanoate metabolism	1/247	15/3248	0.695498	0.909497	0.797804	CG4860	1
down	dme00062	Fatty acid elongation	1/247	16/3248	0.718762	0.917116	0.804488	Ppt2	1
down	dme04013	MAPK signaling pathway - fly	6/247	93/3248	0.722426	0.917116	0.804488	aop/raw/Mef2/hid/RhoL/Takl1	6
down	dme00280	Valine, leucine and isoleucine degradation	2/247	33/3248	0.728298	0.917116	0.804488	Mcad/CG4860	2
down	dme00590	Arachidonic acid metabolism	1/247	17/3248	0.740255	0.920805	0.807723	Ggt-1	1
down	dme00330	Arginine and proline metabolism	3/247	53/3248	0.780191	0.958789	0.841043	Odc1/CG7470/P5cr-2	3
down	dme00514	Other types of O-glycan biosynthesis	2/247	39/3248	0.809178	0.960726	0.842742	GlcAT-P/Pgant8	2
down	dme04341	Hedgehog signaling pathway - fly	2/247	40/3248	0.820366	0.960726	0.842742	rdx/slmb	2
down	dme04146	Peroxisome	5/247	91/3248	0.834219	0.960726	0.842742	CG4586/CG9577/CG12338/Cat/CROT	5
down	dme04310	Wnt signaling pathway	6/247	107/3248	0.836143	0.960726	0.842742	nmo/fz2/Psn/RhoL/Takl1/slmb	6
down	dme00512	Mucin type O-glycan biosynthesis	1/247	24/3248	0.851219	0.960726	0.842742	Pgant8	1
down	dme04330	Notch signaling pathway	1/247	24/3248	0.851219	0.960726	0.842742	Psn	1
down	dme01040	Biosynthesis of unsaturated fatty acids	1/247	25/3248	0.862618	0.960726	0.842742	CG4586	1
down	dme00900	Terpenoid backbone biosynthesis	1/247	26/3248	0.873146	0.960726	0.842742	CG10962	1
down	dme00981	Insect hormone biosynthesis	1/247	26/3248	0.873146	0.960726	0.842742	CG10962	1
down	dme00562	Inositol phosphate metabolism	2/247	46/3248	0.875956	0.960726	0.842742	Ipk2/sktl	2
down	dme04150	mTOR signaling pathway	5/247	100/3248	0.888848	0.964495	0.846048	Ilp6/S6kII/Atg1/fz2/gb	5
down	dme04745	Phototransduction - fly	1/247	32/3248	0.921422	0.989316	0.867821	Act5C	1
down	dme00510	N-Glycan biosynthesis	1/247	38/3248	0.951371	1	0.877193	CG31849	1
down	dme00620	Pyruvate metabolism	1/247	49/3248	0.979873	1	0.877193	Pepck2	1
down	dme04141	Protein processing in endoplasmic reticulum	5/247	135/3248	0.98102	1	0.877193	prtp/CG9934/wbl/CG32039/CG5510	5
down	dme00010	Glycolysis / Gluconeogenesis	1/247	55/3248	0.987577	1	0.877193	Pepck2	1
down	dme03015	mRNA surveillance pathway	1/247	80/3248	0.998353	1	0.877193	Smg5	1
down	dme03040	Spliceosome	1/247	136/3248	0.999983	1	0.877193	Sf3b6	1
down	dme03008	Ribosome biogenesis in eukaryotes	1/247	194/3248	1	1	0.877193	prage	1
idiosyncratic	dme00470	D-Amino acid metabolism	2/85	3/3248	0.00199643	0.124493	0.114665	CG12338/GLS	2
idiosyncratic	dme00512	Mucin type O-glycan biosynthesis	4/85	24/3248	0.00311232	0.124493	0.114665	Pgant7/Pgant2/Pgant6/Pgant8	4
idiosyncratic	dme03030	DNA replication	4/85	35/3248	0.0123285	0.238621	0.219783	Mcm6/Mcm7/Mcm5/DNApol-alpha73	4
idiosyncratic	dme00760	Nicotinate and nicotinamide metabolism	3/85	19/3248	0.0123816	0.238621	0.219783	CG32549/veil/CG16758	3
idiosyncratic	dme01100	Metabolic pathways	40/85	1155/3248	0.0178313	0.238621	0.219783	CG13377/CG15771/kdn/Pde9/GstT4/CG32549/Pgant7/alpha4GT1/Pgant2/LKRSDH/CG31849/CG10947/Cht10/Pld/Gapdh1/Odc1/Pgi/CG12338/GLS/veil/PPO1/CG15117/CG3376/Cht2/CG16758/Pgant6/GstO3/CG6767/Pgant8/CG3902/fbl/FASN3/CG8412/CG6465/GlyS/Gba1a/CAH9/Men-b/mino/CG9747	40
idiosyncratic	dme00514	Other types of O-glycan biosynthesis	4/85	39/3248	0.0178966	0.238621	0.219783	Pgant7/Pgant2/Pgant6/Pgant8	4
idiosyncratic	dme04136	Autophagy - other	3/85	25/3248	0.0262635	0.300154	0.276457	Atg9/Atg13/Atg4b	3
idiosyncratic	dme00520	Amino sugar and nucleotide sugar metabolism	4/85	48/3248	0.035481	0.310381	0.285877	CG15771/Cht10/Pgi/Cht2	4
idiosyncratic	dme04512	ECM-receptor interaction	2/85	12/3248	0.0376824	0.310381	0.285877	wb/LanB2	2
idiosyncratic	dme04142	Lysosome	7/85	122/3248	0.0387976	0.310381	0.285877	Bace/LManVI/CG14767/CG15117/CG3376/vsg/Gba1a	7
idiosyncratic	dme04391	Hippo signaling pathway - fly	4/85	56/3248	0.0573043	0.416758	0.383856	Act5C/app/mats/Rassf	4
idiosyncratic	dme04392	Hippo signaling pathway - multiple species	2/85	16/3248	0.0640614	0.427076	0.39336	mats/Rassf	2
idiosyncratic	dme00601	Glycosphingolipid biosynthesis - lacto and neolacto series	1/85	3/3248	0.0764961	0.451411	0.415773	alpha4GT1	1
idiosyncratic	dme00220	Arginine biosynthesis	2/85	18/3248	0.0789969	0.451411	0.415773	GLS/CG6465	2
idiosyncratic	dme00240	Pyrimidine metabolism	3/85	41/3248	0.0905649	0.469961	0.432859	CG32549/veil/CG16758	3
idiosyncratic	dme01230	Biosynthesis of amino acids	4/85	68/3248	0.100773	0.469961	0.432859	kdn/Gapdh1/CG6767/CG6465	4
idiosyncratic	dme00230	Purine metabolism	5/85	95/3248	0.101277	0.469961	0.432859	Pde9/CG32549/veil/CG16758/CG6767	5
idiosyncratic	dme00511	Other glycan degradation	2/85	22/3248	0.111616	0.469961	0.432859	LManVI/Gba1a	2
idiosyncratic	dme01210	2-Oxocarboxylic acid metabolism	2/85	22/3248	0.111616	0.469961	0.432859	kdn/CG6465	2
idiosyncratic	dme04140	Autophagy - animal	5/85	100/3248	0.119195	0.476781	0.43914	Bace/Atg9/Snap29/Atg13/Atg4b	5
idiosyncratic	dme00030	Pentose phosphate pathway	2/85	24/3248	0.129037	0.49157	0.452762	Pgi/CG6767	2
idiosyncratic	dme00603	Glycosphingolipid biosynthesis - globo and isoglobo series	1/85	6/3248	0.147204	0.535288	0.493028	alpha4GT1	1
idiosyncratic	dme01212	Fatty acid metabolism	3/85	53/3248	0.160107	0.551564	0.508019	CG3902/FASN3/CG9747	3
idiosyncratic	dme00250	Alanine, aspartate and glutamate metabolism	2/85	29/3248	0.174922	0.551564	0.508019	CG12338/GLS	2
idiosyncratic	dme00600	Sphingolipid metabolism	2/85	29/3248	0.174922	0.551564	0.508019	CG3376/Gba1a	2
idiosyncratic	dme01250	Biosynthesis of nucleotide sugars	2/85	30/3248	0.184399	0.551564	0.508019	CG15771/Pgi	2
idiosyncratic	dme04122	Sulfur relay system	1/85	8/3248	0.191343	0.551564	0.508019	CG8078	1
idiosyncratic	dme00500	Starch and sucrose metabolism	2/85	32/3248	0.203566	0.551564	0.508019	Pgi/GlyS	2
idiosyncratic	dme04745	Phototransduction - fly	2/85	32/3248	0.203566	0.551564	0.508019	Act5C/Ggamma30A	2
idiosyncratic	dme01200	Carbon metabolism	5/85	121/3248	0.208533	0.551564	0.508019	kdn/Gapdh1/Pgi/CG6767/Men-b	5
idiosyncratic	dme04146	Peroxisome	4/85	91/3248	0.213731	0.551564	0.508019	CG9577/CG12338/CG17562/CROT	4
idiosyncratic	dme04214	Apoptosis - fly	3/85	63/3248	0.227068	0.564116	0.51958	Traf4/hid/Eip93F	3
idiosyncratic	dme00310	Lysine degradation	2/85	35/3248	0.232698	0.564116	0.51958	LKRSDH/CG10947	2
idiosyncratic	dme00510	N-Glycan biosynthesis	2/85	38/3248	0.26208	0.616658	0.567974	CG31849/CG8412	2
idiosyncratic	dme00061	Fatty acid biosynthesis	1/85	13/3248	0.292054	0.649009	0.597771	FASN3	1
idiosyncratic	dme04711	Circadian rhythm - fly	1/85	13/3248	0.292054	0.649009	0.597771	Atx2	1
idiosyncratic	dme00770	Pantothenate and CoA biosynthesis	1/85	14/3248	0.310655	0.671687	0.618659	fbl	1
idiosyncratic	dme00531	Glycosaminoglycan degradation	1/85	15/3248	0.328773	0.674407	0.621164	CG15117	1
idiosyncratic	dme00650	Butanoate metabolism	1/85	15/3248	0.328773	0.674407	0.621164	CG13377	1
idiosyncratic	dme00480	Glutathione metabolism	3/85	79/3248	0.341922	0.683845	0.629857	GstT4/Odc1/GstO3	3
idiosyncratic	dme04624	Toll and Imd signaling pathway	3/85	81/3248	0.356432	0.695476	0.64057	casp/GNBP3/grass	3
idiosyncratic	dme00910	Nitrogen metabolism	1/85	18/3248	0.380352	0.724479	0.667284	CAH9	1
idiosyncratic	dme00010	Glycolysis / Gluconeogenesis	2/85	55/3248	0.424879	0.747694	0.688665	Gapdh1/Pgi	2
idiosyncratic	dme04130	SNARE interactions in vesicular transport	1/85	21/3248	0.42801	0.747694	0.688665	Snap29	1
idiosyncratic	dme04013	MAPK signaling pathway - fly	3/85	93/3248	0.442144	0.747694	0.688665	aop/Mef2/hid	3
idiosyncratic	dme00350	Tyrosine metabolism	1/85	22/3248	0.443076	0.747694	0.688665	PPO1	1
idiosyncratic	dme04215	Apoptosis - multiple species	1/85	23/3248	0.45775	0.747694	0.688665	hid	1
idiosyncratic	dme04080	Neuroactive ligand-receptor interaction	2/85	59/3248	0.460766	0.747694	0.688665	Dh44-R2/PK2-R2	2
idiosyncratic	dme04330	Notch signaling pathway	1/85	24/3248	0.472042	0.747694	0.688665	Psn	1
idiosyncratic	dme00565	Ether lipid metabolism	1/85	25/3248	0.485961	0.747694	0.688665	Pld	1
idiosyncratic	dme01040	Biosynthesis of unsaturated fatty acids	1/85	25/3248	0.485961	0.747694	0.688665	CG9747	1
idiosyncratic	dme04150	mTOR signaling pathway	3/85	100/3248	0.490216	0.747694	0.688665	CLIP-190/fz2/gb	3
idiosyncratic	dme00564	Glycerophospholipid metabolism	2/85	63/3248	0.495347	0.747694	0.688665	Pld/mino	2
idiosyncratic	dme04320	Dorso-ventral axis formation	1/85	28/3248	0.52558	0.778637	0.717166	aop	1
idiosyncratic	dme04310	Wnt signaling pathway	3/85	107/3248	0.536257	0.78001	0.71843	nmo/fz2/Psn	3
idiosyncratic	dme00513	Various types of N-glycan biosynthesis	1/85	30/3248	0.5503	0.786144	0.72408	CG8412	1
idiosyncratic	dme00071	Fatty acid degradation	1/85	33/3248	0.585013	0.793238	0.730614	CG3902	1
idiosyncratic	dme00280	Valine, leucine and isoleucine degradation	1/85	33/3248	0.585013	0.793238	0.730614	CG3902	1
idiosyncratic	dme00630	Glyoxylate and dicarboxylate metabolism	1/85	33/3248	0.585013	0.793238	0.730614	kdn	1
idiosyncratic	dme00053	Ascorbate and aldarate metabolism	1/85	36/3248	0.617075	0.822569	0.757629	CG15117	1
idiosyncratic	dme02010	ABC transporters	1/85	37/3248	0.627209	0.822569	0.757629	Mrp4	1
idiosyncratic	dme00790	Folate biosynthesis	1/85	40/3248	0.656046	0.84651	0.779681	GstO3	1
idiosyncratic	dme00561	Glycerolipid metabolism	1/85	42/3248	0.674034	0.853345	0.785976	mino	1
idiosyncratic	dme00020	Citrate cycle (TCA cycle)	1/85	43/3248	0.682676	0.853345	0.785976	kdn	1
idiosyncratic	dme00860	Porphyrin metabolism	1/85	46/3248	0.707267	0.867233	0.798767	CG15117	1
idiosyncratic	dme00983	Drug metabolism - other enzymes	2/85	96/3248	0.72387	0.867233	0.798767	GstT4/CG15117	2
idiosyncratic	dme00620	Pyruvate metabolism	1/85	49/3248	0.729973	0.867233	0.798767	Men-b	1
idiosyncratic	dme00040	Pentose and glucuronate interconversions	1/85	50/3248	0.737148	0.867233	0.798767	CG15117	1
idiosyncratic	dme00330	Arginine and proline metabolism	1/85	53/3248	0.757561	0.873156	0.804222	Odc1	1
idiosyncratic	dme04137	Mitophagy - animal	1/85	54/3248	0.764011	0.873156	0.804222	Atg9	1
idiosyncratic	dme04068	FoxO signaling pathway	1/85	65/3248	0.82468	0.91569	0.843399	nmo	1
idiosyncratic	dme00982	Drug metabolism - cytochrome P450	1/85	68/3248	0.838358	0.91569	0.843399	GstT4	1
idiosyncratic	dme00980	Metabolism of xenobiotics by cytochrome P450	1/85	69/3248	0.842679	0.91569	0.843399	GstT4	1
idiosyncratic	dme04144	Endocytosis	2/85	125/3248	0.847014	0.91569	0.843399	Snx6/Pld	2
idiosyncratic	dme03015	mRNA surveillance pathway	1/85	80/3248	0.88329	0.935672	0.861803	PpD5	1
idiosyncratic	dme04145	Phagosome	1/85	83/3248	0.892437	0.935672	0.861803	Act5C	1
idiosyncratic	dme01240	Biosynthesis of cofactors	2/85	145/3248	0.900584	0.935672	0.861803	CG15117/fbl	2
idiosyncratic	dme04120	Ubiquitin mediated proteolysis	1/85	107/3248	0.944171	0.968381	0.89193	CG7656	1
idiosyncratic	dme04141	Protein processing in endoplasmic reticulum	1/85	135/3248	0.97419	0.974895	0.897929	TRAM	1
idiosyncratic	dme03040	Spliceosome	1/85	136/3248	0.974895	0.974895	0.897929	CG4849	1
idiosyncratic up	dme03030	DNA replication	4/34	35/3248	0.000416832	0.0183406	0.015357	Mcm6/Mcm7/Mcm5/DNApol-alpha73	4
idiosyncratic up	dme00512	Mucin type O-glycan biosynthesis	3/34	24/3248	0.00182594	0.0401707	0.0336357	Pgant7/Pgant2/Pgant6	3
idiosyncratic up	dme00514	Other types of O-glycan biosynthesis	3/34	39/3248	0.00740737	0.108641	0.0909677	Pgant7/Pgant2/Pgant6	3
idiosyncratic up	dme01100	Metabolic pathways	19/34	1155/3248	0.0118527	0.126047	0.105542	CG13377/GstT4/Pgant7/Pgant2/Gapdh1/Pgi/GLS/PPO1/Cht4/Pgant6/CG3902/FASN3/CG8412/CG6465/GlyS/Gba1a/CAH9/Men-b/CG9747	19
idiosyncratic up	dme00220	Arginine biosynthesis	2/34	18/3248	0.0146547	0.126047	0.105542	GLS/CG6465	2
idiosyncratic up	dme01212	Fatty acid metabolism	3/34	53/3248	0.0171882	0.126047	0.105542	CG3902/FASN3/CG9747	3
idiosyncratic up	dme00511	Other glycan degradation	2/34	22/3248	0.0215558	0.135494	0.113452	LManVI/Gba1a	2
idiosyncratic up	dme00470	D-Amino acid metabolism	1/34	3/3248	0.0310858	0.170972	0.143158	GLS	1
idiosyncratic up	dme00500	Starch and sucrose metabolism	2/34	32/3248	0.0433744	0.212053	0.177556	Pgi/GlyS	2
idiosyncratic up	dme04122	Sulfur relay system	1/34	8/3248	0.080823	0.355621	0.297769	CG8078	1
idiosyncratic up	dme00520	Amino sugar and nucleotide sugar metabolism	2/34	48/3248	0.0889878	0.355951	0.298045	Pgi/Cht4	2
idiosyncratic up	dme00010	Glycolysis / Gluconeogenesis	2/34	55/3248	0.11203	0.39165	0.327937	Gapdh1/Pgi	2
idiosyncratic up	dme00061	Fatty acid biosynthesis	1/34	13/3248	0.128078	0.39165	0.327937	FASN3	1
idiosyncratic up	dme01200	Carbon metabolism	3/34	121/3248	0.131139	0.39165	0.327937	Gapdh1/Pgi/Men-b	3
idiosyncratic up	dme04142	Lysosome	3/34	122/3248	0.133517	0.39165	0.327937	Bace/LManVI/Gba1a	3
idiosyncratic up	dme00650	Butanoate metabolism	1/34	15/3248	0.146313	0.40236	0.336904	CG13377	1
idiosyncratic up	dme01230	Biosynthesis of amino acids	2/34	68/3248	0.158259	0.409612	0.342976	Gapdh1/CG6465	2
idiosyncratic up	dme00910	Nitrogen metabolism	1/34	18/3248	0.172972	0.418147	0.350123	CAH9	1
idiosyncratic up	dme00350	Tyrosine metabolism	1/34	22/3248	0.207264	0.418147	0.350123	PPO1	1
idiosyncratic up	dme01210	2-Oxocarboxylic acid metabolism	1/34	22/3248	0.207264	0.418147	0.350123	CG6465	1
idiosyncratic up	dme00030	Pentose phosphate pathway	1/34	24/3248	0.223888	0.418147	0.350123	Pgi	1
idiosyncratic up	dme01040	Biosynthesis of unsaturated fatty acids	1/34	25/3248	0.232073	0.418147	0.350123	CG9747	1
idiosyncratic up	dme04136	Autophagy - other	1/34	25/3248	0.232073	0.418147	0.350123	Atg9	1
idiosyncratic up	dme00250	Alanine, aspartate and glutamate metabolism	1/34	29/3248	0.263983	0.418147	0.350123	GLS	1
idiosyncratic up	dme00600	Sphingolipid metabolism	1/34	29/3248	0.263983	0.418147	0.350123	Gba1a	1
idiosyncratic up	dme00513	Various types of N-glycan biosynthesis	1/34	30/3248	0.271757	0.418147	0.350123	CG8412	1
idiosyncratic up	dme01250	Biosynthesis of nucleotide sugars	1/34	30/3248	0.271757	0.418147	0.350123	Pgi	1
idiosyncratic up	dme04140	Autophagy - animal	2/34	100/3248	0.281722	0.418147	0.350123	Bace/Atg9	2
idiosyncratic up	dme04745	Phototransduction - fly	1/34	32/3248	0.287066	0.418147	0.350123	Ggamma30A	1
idiosyncratic up	dme00071	Fatty acid degradation	1/34	33/3248	0.294604	0.418147	0.350123	CG3902	1
idiosyncratic up	dme00280	Valine, leucine and isoleucine degradation	1/34	33/3248	0.294604	0.418147	0.350123	CG3902	1
idiosyncratic up	dme00510	N-Glycan biosynthesis	1/34	38/3248	0.331145	0.455324	0.381252	CG8412	1
idiosyncratic up	dme00620	Pyruvate metabolism	1/34	49/3248	0.405184	0.540246	0.452359	Men-b	1
idiosyncratic up	dme04137	Mitophagy - animal	1/34	54/3248	0.436148	0.564427	0.472606	Atg9	1
idiosyncratic up	dme04080	Neuroactive ligand-receptor interaction	1/34	59/3248	0.465545	0.585256	0.490047	Dh44-R2	1
idiosyncratic up	dme00982	Drug metabolism - cytochrome P450	1/34	68/3248	0.514754	0.618309	0.517723	GstT4	1
idiosyncratic up	dme00980	Metabolism of xenobiotics by cytochrome P450	1/34	69/3248	0.519942	0.618309	0.517723	GstT4	1
idiosyncratic up	dme00480	Glutathione metabolism	1/34	79/3248	0.568949	0.647109	0.541838	GstT4	1
idiosyncratic up	dme03015	mRNA surveillance pathway	1/34	80/3248	0.573574	0.647109	0.541838	PpD5	1
idiosyncratic up	dme04146	Peroxisome	1/34	91/3248	0.621371	0.683508	0.572316	CG17562	1
idiosyncratic up	dme00983	Drug metabolism - other enzymes	1/34	96/3248	0.641338	0.687837	0.57594	GstT4	1
idiosyncratic up	dme04150	mTOR signaling pathway	1/34	100/3248	0.656572	0.687837	0.57594	CLIP-190	1
idiosyncratic up	dme04141	Protein processing in endoplasmic reticulum	1/34	135/3248	0.765648	0.768207	0.643236	TRAM	1
idiosyncratic up	dme03040	Spliceosome	1/34	136/3248	0.768207	0.768207	0.643236	CG4849	1
idiosyncratic down	dme00760	Nicotinate and nicotinamide metabolism	3/52	19/3248	0.00313035	0.181561	0.16146	CG32549/veil/CG16758	3
idiosyncratic down	dme04391	Hippo signaling pathway - fly	4/52	56/3248	0.0116161	0.245066	0.217935	Act5C/app/mats/Rassf	4
idiosyncratic down	dme04512	ECM-receptor interaction	2/52	12/3248	0.0149765	0.245066	0.217935	wb/LanB2	2
idiosyncratic down	dme00230	Purine metabolism	5/52	95/3248	0.0169011	0.245066	0.217935	Pde9/CG32549/veil/CG16758/CG6767	5
idiosyncratic down	dme04392	Hippo signaling pathway - multiple species	2/52	16/3248	0.0261421	0.260071	0.231279	mats/Rassf	2
idiosyncratic down	dme00240	Pyrimidine metabolism	3/52	41/3248	0.0269039	0.260071	0.231279	CG32549/veil/CG16758	3
idiosyncratic down	dme00520	Amino sugar and nucleotide sugar metabolism	3/52	48/3248	0.040383	0.304687	0.270956	CG15771/Cht10/Cht2	3
idiosyncratic down	dme00470	D-Amino acid metabolism	1/52	3/3248	0.047279	0.304687	0.270956	CG12338	1
idiosyncratic down	dme00601	Glycosphingolipid biosynthesis - lacto and neolacto series	1/52	3/3248	0.047279	0.304687	0.270956	alpha4GT1	1
idiosyncratic down	dme04136	Autophagy - other	2/52	25/3248	0.0596676	0.346072	0.307759	Atg13/Atg4b	2
idiosyncratic down	dme04214	Apoptosis - fly	3/52	63/3248	0.0785702	0.414279	0.368415	Traf4/hid/Eip93F	3
idiosyncratic down	dme00603	Glycosphingolipid biosynthesis - globo and isoglobo series	1/52	6/3248	0.0923638	0.446425	0.397002	alpha4GT1	1
idiosyncratic down	dme00310	Lysine degradation	2/52	35/3248	0.107076	0.477725	0.424837	LKRSDH/CG10947	2
idiosyncratic down	dme04142	Lysosome	4/52	122/3248	0.129403	0.536099	0.476749	CG14767/CG15117/CG3376/vsg	4
idiosyncratic down	dme04624	Toll and Imd signaling pathway	3/52	81/3248	0.138717	0.536373	0.476992	casp/GNBP3/grass	3
idiosyncratic down	dme04146	Peroxisome	3/52	91/3248	0.177313	0.56795	0.505073	CG9577/CG12338/CROT	3
idiosyncratic down	dme04013	MAPK signaling pathway - fly	3/52	93/3248	0.185376	0.56795	0.505073	aop/Mef2/hid	3
idiosyncratic down	dme01100	Metabolic pathways	22/52	1155/3248	0.188988	0.56795	0.505073	CG15771/kdn/Pde9/CG32549/alpha4GT1/LKRSDH/CG31849/CG10947/Cht10/Pld/Odc1/CG12338/veil/CG15117/CG3376/Cht2/CG16758/GstO3/CG6767/Pgant8/fbl/mino	22
idiosyncratic down	dme04711	Circadian rhythm - fly	1/52	13/3248	0.189581	0.56795	0.505073	Atx2	1
idiosyncratic down	dme00770	Pantothenate and CoA biosynthesis	1/52	14/3248	0.202608	0.56795	0.505073	fbl	1
idiosyncratic down	dme04140	Autophagy - animal	3/52	100/3248	0.214329	0.56795	0.505073	Snap29/Atg13/Atg4b	3
idiosyncratic down	dme00531	Glycosaminoglycan degradation	1/52	15/3248	0.215429	0.56795	0.505073	CG15117	1
idiosyncratic down	dme04310	Wnt signaling pathway	3/52	107/3248	0.244214	0.602612	0.535899	nmo/fz2/Psn	3
idiosyncratic down	dme00564	Glycerophospholipid metabolism	2/52	63/3248	0.267392	0.602612	0.535899	Pld/mino	2
idiosyncratic down	dme04130	SNARE interactions in vesicular transport	1/52	21/3248	0.288218	0.602612	0.535899	Snap29	1
idiosyncratic down	dme01230	Biosynthesis of amino acids	2/52	68/3248	0.297349	0.602612	0.535899	kdn/CG6767	2
idiosyncratic down	dme01210	2-Oxocarboxylic acid metabolism	1/52	22/3248	0.299688	0.602612	0.535899	kdn	1
idiosyncratic down	dme04215	Apoptosis - multiple species	1/52	23/3248	0.310976	0.602612	0.535899	hid	1
idiosyncratic down	dme00030	Pentose phosphate pathway	1/52	24/3248	0.322086	0.602612	0.535899	CG6767	1
idiosyncratic down	dme00512	Mucin type O-glycan biosynthesis	1/52	24/3248	0.322086	0.602612	0.535899	Pgant8	1
idiosyncratic down	dme04330	Notch signaling pathway	1/52	24/3248	0.322086	0.602612	0.535899	Psn	1
idiosyncratic down	dme00565	Ether lipid metabolism	1/52	25/3248	0.33302	0.603599	0.536776	Pld	1
idiosyncratic down	dme00480	Glutathione metabolism	2/52	79/3248	0.362504	0.603746	0.536907	Odc1/GstO3	2
idiosyncratic down	dme04320	Dorso-ventral axis formation	1/52	28/3248	0.364795	0.603746	0.536907	aop	1
idiosyncratic down	dme00250	Alanine, aspartate and glutamate metabolism	1/52	29/3248	0.375053	0.603746	0.536907	CG12338	1
idiosyncratic down	dme00600	Sphingolipid metabolism	1/52	29/3248	0.375053	0.603746	0.536907	CG3376	1
idiosyncratic down	dme01250	Biosynthesis of nucleotide sugars	1/52	30/3248	0.385148	0.603746	0.536907	CG15771	1
idiosyncratic down	dme04745	Phototransduction - fly	1/52	32/3248	0.404862	0.616413	0.548171	Act5C	1
idiosyncratic down	dme00630	Glyoxylate and dicarboxylate metabolism	1/52	33/3248	0.414485	0.616413	0.548171	kdn	1
idiosyncratic down	dme00053	Ascorbate and aldarate metabolism	1/52	36/3248	0.442447	0.618581	0.550099	CG15117	1
idiosyncratic down	dme02010	ABC transporters	1/52	37/3248	0.451473	0.618581	0.550099	Mrp4	1
idiosyncratic down	dme00510	N-Glycan biosynthesis	1/52	38/3248	0.460356	0.618581	0.550099	CG31849	1
idiosyncratic down	dme00514	Other types of O-glycan biosynthesis	1/52	39/3248	0.469098	0.618581	0.550099	Pgant8	1
idiosyncratic down	dme00790	Folate biosynthesis	1/52	40/3248	0.477701	0.618581	0.550099	GstO3	1
idiosyncratic down	dme04150	mTOR signaling pathway	2/52	100/3248	0.479933	0.618581	0.550099	fz2/gb	2
idiosyncratic down	dme00561	Glycerolipid metabolism	1/52	42/3248	0.494499	0.620351	0.551673	mino	1
idiosyncratic down	dme00020	Citrate cycle (TCA cycle)	1/52	43/3248	0.502698	0.620351	0.551673	kdn	1
idiosyncratic down	dme00860	Porphyrin metabolism	1/52	46/3248	0.52652	0.636212	0.565778	CG15117	1
idiosyncratic down	dme00040	Pentose and glucuronate interconversions	1/52	50/3248	0.55655	0.658773	0.585842	CG15117	1
idiosyncratic down	dme00330	Arginine and proline metabolism	1/52	53/3248	0.577838	0.663886	0.590389	Odc1	1
idiosyncratic down	dme01200	Carbon metabolism	2/52	121/3248	0.583762	0.663886	0.590389	kdn/CG6767	2
idiosyncratic down	dme04144	Endocytosis	2/52	125/3248	0.601785	0.671222	0.596912	Snx6/Pld	2
idiosyncratic down	dme04080	Neuroactive ligand-receptor interaction	1/52	59/3248	0.617452	0.675702	0.600896	PK2-R2	1
idiosyncratic down	dme04068	FoxO signaling pathway	1/52	65/3248	0.653413	0.701814	0.624118	nmo	1
idiosyncratic down	dme01240	Biosynthesis of cofactors	2/52	145/3248	0.683308	0.72058	0.640806	CG15117/fbl	2
idiosyncratic down	dme04145	Phagosome	1/52	83/3248	0.742546	0.769065	0.683924	Act5C	1
idiosyncratic down	dme00983	Drug metabolism - other enzymes	1/52	96/3248	0.792513	0.806417	0.71714	CG15117	1
idiosyncratic down	dme04120	Ubiquitin mediated proteolysis	1/52	107/3248	0.82726	0.82726	0.735675	CG7656	1

## Sheet: HvsL
DEGs	ID	Description	GeneRatio	BgRatio	pvalue	p.adjust	qvalue	geneID	Count
all	dme02010	ABC transporters	19/346	37/3248	6.06111e-10	6.66722e-08	4.84889e-08	CG4822/CG3164/CG17646/CG31689/CG9664/CG9663/E23/Atet/CG7806/CG5853/Eato/CG31792/CG9270/l(2)03659/Mdr49/Mdr50/CG8908/CG10226/Mdr65	19
all	dme01100	Metabolic pathways	174/346	1155/3248	1.99785e-09	1.09882e-07	7.9914e-08	Pgd/Smyd3/Shmt/schlank/Spat/Cht11/CG4586/Tbh/Hex-A/ras/Gs2/Sk1/Paics/Agpat1/IP3K2/CG1673/CG1461/CG5321/CG12398/CG33178/Ac13E/CG7860/Ggt-1/tgy/Pfrx/GstT3/Gs1/Ipk2/GlyP/Ts/FASN2/FASN1/CG5828/CG14022/Oscillin/Gal/Ugt37B1/KFase/Gart/CG5171/Uro/CG13397/Aldh/RnrL/hgo/CG6287/Ppt2/Mal-B1/Mal-B2/CAH1/b/bgm/mdy/Ugt301D1/Pde11/CG31751/Ugt36D1/CG10621/Ddc/fbp/bwa/CG8665/CG2201/CG1941/Dgat2/Dgk/CG8708/Mal-A2/…	174
all	dme04142	Lysosome	32/346	122/3248	6.0848e-07	2.23109e-05	1.62261e-05	CtsB1/CG33128/Npc2a/Gal/CG13397/LManIII/Tsp29Fa/LManI/LManII/Lip4/CG17134/Ppt2/CG31683/CG18858/Lamp1/Tsp42Eb/CG30160/cathD/Cp1/CG4847/CG42566/Cln7/Cln3/CG12163/CG11459/Npc2c/Lip3/Npc2b/Vha100-4/CG17119/Lerp/Sap-r	32
all	dme00500	Starch and sucrose metabolism	14/346	32/3248	1.47397e-06	4.05341e-05	2.94793e-05	Hex-A/GlyP/CG5171/Mal-B1/Mal-B2/Mal-A2/Mal-A3/Mal-A7/Mal-A8/Amyrel/Amy-p/Amy-d/Gyg/Pgm1	14
all	dme00430	Taurine and hypotaurine metabolism	6/346	9/3248	8.90492e-05	0.00158275	0.00115109	Ggt-1/b/CG5493/Gad1/CG7550/CG5618	6
all	dme00250	Alanine, aspartate and glutamate metabolism	11/346	29/3248	0.00010072	0.00158275	0.00115109	Spat/Gs2/CG7860/Gs1/Gad1/Prat2/CG9674/Gfat1/Ass/AdSL/AdSS	11
all	dme00600	Sphingolipid metabolism	11/346	29/3248	0.00010072	0.00158275	0.00115109	schlank/Sk1/Gal/bwa/wun/wun2/Sply/CG11425/Cerk/CDase/Sap-r	11
all	dme00520	Amino sugar and nucleotide sugar metabolism	14/346	48/3248	0.000304551	0.00418758	0.00304551	Cht11/Hex-A/Oscillin/Cht9/Gale/Cht7/sgl/Pgm1/Csas/Gfat1/CG1129/kkv/Cht5/CG6218	14
all	dme00260	Glycine, serine and threonine metabolism	10/346	28/3248	0.000372976	0.0045586	0.00331534	Shmt/Spat/CG6287/Sardh/aay/CG10361/CG5955/Srr/Pglym78/CG11899	10
all	dme00670	One carbon pool by folate	6/346	12/3248	0.000740043	0.00814047	0.00592034	Shmt/Ts/Gart/CG8665/Nmdmc/CG11089	6
all	dme04624	Toll and Imd signaling pathway	18/346	81/3248	0.00165637	0.0165637	0.0120463	spirit/psh/Dif/PGRP-SC1b/PGRP-SC2/DptA/pirk/Drsl5/Drs/PGRP-SD/PGRP-LA/PGRP-SB1/modSP/Takl1/slmb/Takl2/SPE/spz	18
all	dme00770	Pantothenate and CoA biosynthesis	6/346	14/3248	0.00199705	0.0183063	0.0133137	CG1673/CG5828/Aldh/b/Ppat-Dpck/CG5618	6
all	dme01250	Biosynthesis of nucleotide sugars	9/346	30/3248	0.00297579	0.0251797	0.0183125	Hex-A/Gale/sgl/CG6910/Pgm1/Csas/Gfat1/CG1129/CG6218	9
all	dme00052	Galactose metabolism	10/346	36/3248	0.00331402	0.0260387	0.0189373	Hex-A/Gal/Mal-B1/Mal-B2/Mal-A2/Mal-A3/Mal-A7/Mal-A8/Gale/Pgm1	10
all	dme01230	Biosynthesis of amino acids	15/346	68/3248	0.0042813	0.0313962	0.0228336	Shmt/Gs2/CG1673/Gs1/CG6287/Hn/aay/CG9674/CG7470/Ass/Srr/P5cr-2/Irp-1A/Pglym78/CG11899	15
all	dme00564	Glycerophospholipid metabolism	14/346	63/3248	0.0053275	0.0366266	0.0266375	Agpat1/Gpdh1/CG31683/CG18858/CG2201/Dgk/wun/wun2/Taz/Gpo1/Pcyt1/CG8745/CG11425/ChAT	14
all	dme00360	Phenylalanine metabolism	4/346	8/3248	0.00625164	0.0404518	0.0294195	CG1461/Ddc/Hn/Hpd	4
all	dme04080	Neuroactive ligand-receptor interaction	13/346	59/3248	0.00770423	0.0470814	0.034241	Dop2R/AkhR/etaTry/alphaTry/epsilonTry/betaTry/iotaTry/mAChR-A/Rdl/CapaR/Lgr1/AdoR/5-HT7	13
all	dme00910	Nitrogen metabolism	6/346	18/3248	0.00853274	0.0494	0.0359273	Gs2/Gs1/CAH1/CAH2/CG9674/CAH7	6
all	dme01240	Biosynthesis of cofactors	25/346	145/3248	0.00917705	0.0504738	0.0367082	Shmt/CG1673/CG5828/Ugt37B1/KFase/Aldh/Ugt301D1/Ugt36D1/CG8080/CG6145/Pu/Ugt49B1/Ppat-Dpck/sgl/Adk1/Hpd/CG1129/Nmdmc/phu/Ugt37A3/AdSL/AdSS/Ugt49B2/CG11899/Alp4	25
all	dme00230	Purine metabolism	18/346	95/3248	0.00994369	0.052086	0.0378807	ras/Paics/Ac13E/Gart/Uro/RnrL/Pde11/Aprt/Prat2/Adk1/Pgm1/Ac76E/Pde6/AOX2/Gyc89Da/AdSL/AdSS/CG11089	18
all	dme00053	Ascorbate and aldarate metabolism	9/346	36/3248	0.0110128	0.054133	0.0393694	Ugt37B1/Aldh/Ugt301D1/Ugt36D1/Ugt49B1/sgl/CG6910/Ugt37A3/Ugt49B2	9
all	dme00290	Valine, leucine and isoleucine biosynthesis	2/346	2/3248	0.0113187	0.054133	0.0393694	CG1673/Srr	2
all	dme00410	beta-Alanine metabolism	7/346	25/3248	0.0128838	0.0590509	0.0429461	CG4586/Aldh/b/CG15093/Gad1/CG5618/CG4860	7
all	dme04140	Autophagy - animal	18/346	100/3248	0.0166793	0.073389	0.0533738	CtsB1/CG33128/Pka-C1/CG17134/Uvrag/Atg18b/Lamp1/cathD/Cp1/Atg7/Atg2/Ilp5/Atg1/CG5059/CG11459/Takl1/Takl2/Rab7	18
all	dme00100	Steroid biosynthesis	3/346	6/3248	0.018752	0.0793352	0.0576983	Lip4/CG8112/Lip3	3
all	dme00630	Glyoxylate and dicarboxylate metabolism	8/346	33/3248	0.019491	0.0794077	0.0577511	Shmt/Spat/Gs2/Gs1/KFase/CG5577/Cat/Irp-1A	8
all	dme00983	Drug metabolism - other enzymes	17/346	96/3248	0.022906	0.0899877	0.0654456	ras/CG33178/GstT3/Ugt37B1/RnrL/Ugt301D1/Ugt36D1/GstE3/GstE8/GstE9/Ugt49B1/Est-P/GstD7/Ugt37A3/AOX2/Ugt49B2/CG6330	17
all	dme00350	Tyrosine metabolism	6/346	22/3248	0.0237886	0.0902327	0.0656238	Tbh/CG1461/hgo/Ddc/Hpd/yellow-f	6
all	dme04213	Longevity regulating pathway - multiple species	11/346	55/3248	0.0275606	0.101056	0.0734951	Ilp6/Ac13E/Pka-C1/alc/l(2)efl/Ilp5/Cat/Ac76E/Hsp70Aa/Hsp70Ab/Hsp70Bbb	11
all	dme00561	Glycerolipid metabolism	9/346	42/3248	0.0294815	0.104612	0.0760812	Agpat1/Aldh/mdy/CG1941/Dgat2/Dgk/wun/wun2/CG11425	9
all	dme04512	ECM-receptor interaction	4/346	12/3248	0.0313152	0.107646	0.078288	vkg/Col4a1/LanA/Hml	4
all	dme00480	Glutathione metabolism	14/346	79/3248	0.0368354	0.122785	0.089298	Pgd/CG33178/Ggt-1/GstT3/RnrL/GstE3/GstE8/GstE9/CG3502/GstD7/Dip-B/CG10365/CG14516/SP1029	14
all	dme01212	Fatty acid metabolism	10/346	53/3248	0.0497053	0.160811	0.116954	CG4586/FASN2/FASN1/Ppt2/bgm/whd/CG17821/Mcad/CG4860/CG8630	10
all	dme00982	Drug metabolism - cytochrome P450	12/346	68/3248	0.0525046	0.165014	0.12001	CG33178/GstT3/Ugt37B1/Ugt301D1/Ugt36D1/GstE3/GstE8/GstE9/Ugt49B1/GstD7/Ugt37A3/Ugt49B2	12
all	dme00980	Metabolism of xenobiotics by cytochrome P450	12/346	69/3248	0.0577339	0.174503	0.126911	CG33178/GstT3/Ugt37B1/Ugt301D1/Ugt36D1/GstE3/GstE8/GstE9/Ugt49B1/GstD7/Ugt37A3/Ugt49B2	12
all	dme00400	Phenylalanine, tyrosine and tryptophan biosynthesis	2/346	4/3248	0.0586965	0.174503	0.126911	CG1461/Hn	2
all	dme00830	Retinol metabolism	7/346	34/3248	0.0628507	0.181936	0.132317	Ugt37B1/mdy/Ugt301D1/Ugt36D1/Ugt49B1/Ugt37A3/Ugt49B2	7
all	dme03030	DNA replication	7/346	35/3248	0.0717173	0.20228	0.147112	Mcm3/CG2990/DNAlig1/DNApol-epsilon58/DNApol-alpha60/Mcm2/DNApol-epsilon255	7
all	dme00040	Pentose and glucuronate interconversions	9/346	50/3248	0.0780959	0.212901	0.154837	Ugt37B1/Ugt301D1/Ugt36D1/Had2/Ugt49B1/sgl/Sodh-2/Ugt37A3/Ugt49B2	9
all	dme00051	Fructose and mannose metabolism	6/346	29/3248	0.0806114	0.212901	0.154837	Hex-A/Pfrx/fbp/CG7328/CG1129/Sodh-2	6
all	dme00270	Cysteine and methionine metabolism	7/346	36/3248	0.0812893	0.212901	0.154837	CG1673/CG1461/CG6287/CG10621/CG5493/AhcyL2/CG11899	7
all	dme00030	Pentose phosphate pathway	5/346	24/3248	0.104185	0.266521	0.193833	Pgd/CG12398/fbp/Pgm1/Gld	5
all	dme00232	Caffeine metabolism	2/346	6/3248	0.127192	0.317979	0.231258	Uro/AOX2	2
all	dme00071	Fatty acid degradation	6/346	33/3248	0.131875	0.322362	0.234445	CG4586/Aldh/bgm/whd/Mcad/CG4860	6
all	dme00981	Insect hormone biosynthesis	5/346	26/3248	0.135752	0.324624	0.236091	CG10962/CG15739/Eo/Aldh/Jheh3	5
all	dme00061	Fatty acid biosynthesis	3/346	13/3248	0.153605	0.359502	0.261456	FASN2/FASN1/bgm	3
all	dme00380	Tryptophan metabolism	4/346	21/3248	0.178358	0.408738	0.297264	KFase/Aldh/Ddc/Cat	4
all	dme00511	Other glycan degradation	4/346	22/3248	0.200933	0.451073	0.328053	Gal/LManIII/LManI/LManII	4
all	dme01200	Carbon metabolism	16/346	121/3248	0.212296	0.459083	0.333879	Pgd/Shmt/Spat/CG4586/Hex-A/CG6287/fbp/CG15093/aay/CG5577/Cat/Srr/CG4860/Irp-1A/Pglym78/CG11899	16
all	dme00860	Porphyrin metabolism	7/346	46/3248	0.212848	0.459083	0.333879	Ugt37B1/Ugt301D1/Ugt36D1/Ugt49B1/Ho/Ugt37A3/Ugt49B2	7
all	dme04214	Apoptosis - fly	9/346	63/3248	0.222966	0.471658	0.343024	br/Strica/Buffy/LamC/Dark/Dronc/Eip74EF/Takl1/Takl2	9
all	dme00130	Ubiquinone and other terpenoid-quinone biosynthesis	2/346	9/3248	0.247704	0.514102	0.373892	CG1461/Hpd	2
all	dme00280	Valine, leucine and isoleucine degradation	5/346	33/3248	0.271327	0.545731	0.396895	CG1673/Aldh/CG15093/Mcad/CG4860	5
all	dme04136	Autophagy - other	4/346	25/3248	0.272865	0.545731	0.396895	Atg18b/Atg7/Atg2/Atg1	4
all	dme00220	Arginine biosynthesis	3/346	18/3248	0.299262	0.587835	0.427517	Gs2/Gs1/Ass	3
all	dme04070	Phosphatidylinositol signaling system	8/346	61/3248	0.321662	0.620751	0.451455	IP3K2/l(1)G0196/Ipk2/Dgk/sktl/CG10082/CG6707/CG17027	8
all	dme00330	Arginine and proline metabolism	7/346	53/3248	0.332952	0.631462	0.459245	Aldh/Argk/CG7470/P5cr-2/PH4alphaSG2/PH4alphaMP/PH4alphaSG1	7
all	dme04320	Dorso-ventral axis formation	4/346	28/3248	0.348315	0.649401	0.472291	br/egh/grk/rho	4
all	dme03410	Base excision repair	3/346	20/3248	0.3604	0.660733	0.480533	DNAlig1/DNApol-epsilon58/DNApol-epsilon255	3
all	dme04068	FoxO signaling pathway	8/346	65/3248	0.388894	0.682245	0.496178	Ilp6/Gadd45/alc/Pepck2/Ilp5/CG11658/Cat/CG5059	8
all	dme04145	Phagosome	10/346	83/3248	0.389917	0.682245	0.496178	Rab5/Hrs/Lamp1/Cp1/betaTub60D/Syx7/CG11459/RhoL/Vha100-4/Rab7	10
all	dme00730	Thiamine metabolism	3/346	21/3248	0.39074	0.682245	0.496178	Adk1/phu/Alp4	3
all	dme04711	Circadian rhythm - fly	2/346	13/3248	0.410559	0.705649	0.513199	tim/Pdp1	2
all	dme00790	Folate biosynthesis	5/346	40/3248	0.424962	0.718038	0.52221	Pu/Hn/Dhpr/phu/Alp4	5
all	dme00604	Glycosphingolipid biosynthesis - ganglio series	1/346	5/3248	0.430823	0.718038	0.52221	Gal	1
all	dme04215	Apoptosis - multiple species	3/346	23/3248	0.450171	0.739087	0.537518	Buffy/Dark/Dronc	3
all	dme04144	Endocytosis	14/346	125/3248	0.464	0.740691	0.538684	Arpc3B/Rab5/Hrs/Snx1/Stam/sktl/lqf/Vps60/siz/Hsp70Aa/Hsp70Ab/Hsp70Bbb/Rab7/Lerp	14
all	dme00512	Mucin type O-glycan biosynthesis	3/346	24/3248	0.479007	0.740691	0.538684	tgy/CG8708/Pgant1	3
all	dme00531	Glycosaminoglycan degradation	2/346	15/3248	0.485662	0.740691	0.538684	Gal/CG13397	2
all	dme00650	Butanoate metabolism	2/346	15/3248	0.485662	0.740691	0.538684	Gad1/CG4860	2
all	dme00440	Phosphonate and phosphinate metabolism	1/346	6/3248	0.491549	0.740691	0.538684	Pcyt1	1
all	dme00750	Vitamin B6 metabolism	1/346	6/3248	0.491549	0.740691	0.538684	CG11899	1
all	dme00565	Ether lipid metabolism	3/346	25/3248	0.507117	0.743772	0.540925	wun/wun2/CG11425	3
all	dme01040	Biosynthesis of unsaturated fatty acids	3/346	25/3248	0.507117	0.743772	0.540925	CG4586/CG17821/CG8630	3
all	dme00062	Fatty acid elongation	2/346	16/3248	0.520926	0.744349	0.541345	Ppt2/CG17821	2
all	dme00310	Lysine degradation	4/346	35/3248	0.521044	0.744349	0.541345	Smyd3/CG5321/Aldh/CG31751	4
all	dme00010	Glycolysis / Gluconeogenesis	6/346	55/3248	0.540516	0.762266	0.554375	Hex-A/Aldh/fbp/Pepck2/Pgm1/Pglym78	6
all	dme00562	Inositol phosphate metabolism	5/346	46/3248	0.55202	0.768636	0.559008	IP3K2/Ipk2/sktl/CG6910/CG17027	5
all	dme00640	Propanoate metabolism	3/346	27/3248	0.560849	0.771168	0.560849	CG4586/CG15093/CG4860	3
all	dme00340	Histidine metabolism	1/346	8/3248	0.594301	0.807075	0.586964	Aldh	1
all	dme00514	Other types of O-glycan biosynthesis	4/346	39/3248	0.609636	0.817226	0.594346	tgy/CG8708/Pgant1/GlcAT-P	4
all	dme00760	Nicotinate and nicotinamide metabolism	2/346	19/3248	0.616634	0.817226	0.594346	CG8080/CG6145	2
all	dme00920	Sulfur metabolism	1/346	9/3248	0.637626	0.834986	0.607262	sprt	1
all	dme01210	2-Oxocarboxylic acid metabolism	2/346	22/3248	0.696997	0.901996	0.655997	CG1673/Irp-1A	2
all	dme00592	alpha-Linolenic acid metabolism	1/346	13/3248	0.769426	0.984149	0.715745	CG4586	1
all	dme00900	Terpenoid backbone biosynthesis	2/346	26/3248	0.781965	0.988691	0.719048	CG10962/Pdss2	2
all	dme03420	Nucleotide excision repair	3/346	39/3248	0.801609	0.99863	0.726277	DNAlig1/DNApol-epsilon58/DNApol-epsilon255	3
all	dme04341	Hedgehog signaling pathway - fly	3/346	40/3248	0.815511	0.99863	0.726277	Pka-C1/rdx/slmb	3
all	dme04120	Ubiquitin mediated proteolysis	9/346	107/3248	0.820949	0.99863	0.726277	CG2924/Ubi-p5E/CG11700/UbcE2H/CG4502/CG9934/CG7220/slmb/Cul5	9
all	dme00240	Pyrimidine metabolism	3/346	41/3248	0.828579	0.99863	0.726277	Ts/RnrL/CG6330	3
all	dme04137	Mitophagy - animal	4/346	54/3248	0.842885	0.99863	0.726277	Ubi-p5E/CG11700/CG5059/Rab7	4
all	dme00020	Citrate cycle (TCA cycle)	3/346	43/3248	0.852354	0.99863	0.726277	ATPCL/Pepck2/Irp-1A	3
all	dme00590	Arachidonic acid metabolism	1/346	17/3248	0.853375	0.99863	0.726277	Ggt-1	1
all	dme03430	Mismatch repair	1/346	20/3248	0.895628	1	0.727273	DNAlig1	1
all	dme04130	SNARE interactions in vesicular transport	1/346	21/3248	0.906815	1	0.727273	Syx7	1
all	dme00620	Pyruvate metabolism	3/346	49/3248	0.907254	1	0.727273	CG14022/Aldh/Pepck2	3
all	dme04310	Wnt signaling pathway	7/346	107/3248	0.948993	1	0.727273	Myc/Pka-C1/RhoL/Takl1/slmb/Takl2/CanA1	7
all	dme04350	TGF-beta signaling pathway	2/346	43/3248	0.952738	1	0.727273	Myc/sog	2
all	dme04141	Protein processing in endoplasmic reticulum	9/346	135/3248	0.960451	1	0.727273	prtp/CG9934/wbl/l(2)efl/CG32039/Hsp70Aa/Hsp70Ab/Hsp70Bbb/CG5510	9
all	dme00513	Various types of N-glycan biosynthesis	1/346	30/3248	0.966468	1	0.727273	FucTA	1
all	dme04146	Peroxisome	5/346	91/3248	0.972741	1	0.727273	Spat/CG4586/Cat/AOX2/CG12268	5
all	dme04745	Phototransduction - fly	1/346	32/3248	0.973292	1	0.727273	ninaC	1
all	dme04013	MAPK signaling pathway - fly	5/346	93/3248	0.976555	1	0.727273	grk/raw/RhoL/Takl1/Takl2	5
all	dme04150	mTOR signaling pathway	5/346	100/3248	0.986338	1	0.727273	Ilp6/S6kII/Ilp5/Atg1/mnd	5
all	dme04391	Hippo signaling pathway - fly	2/346	56/3248	0.986569	1	0.727273	Myc/crb	2
all	dme03015	mRNA surveillance pathway	2/346	80/3248	0.998828	1	0.727273	Smg5/CG4733	2
all	dme03040	Spliceosome	4/346	136/3248	0.99985	1	0.727273	Sf3b6/Hsp70Aa/Hsp70Ab/Hsp70Bbb	4
all	dme00190	Oxidative phosphorylation	1/346	146/3248	1	1	0.727273	Vha100-4	1
all	dme03008	Ribosome biogenesis in eukaryotes	1/346	194/3248	1	1	0.727273	prage	1
up	dme01100	Metabolic pathways	64/115	1155/3248	5.9865e-06	0.000440106	0.000342188	Smyd3/Spat/Tbh/Hex-A/Agpat1/IP3K2/CG1673/CG1461/CG33178/tgy/GlyP/Ts/FASN2/FASN1/CG14022/KFase/Uro/CG13397/Aldh/RnrL/hgo/bgm/fbp/CG8665/Dgk/CG8708/Mal-A2/Mal-A3/sprt/Pgant1/Amy-p/Amy-d/Sardh/CG15093/Cht9/Gyg/Gale/Pcyt1/Cht7/Gad1/CG10361/CG6910/FucTA/Pgm1/CG9674/Ac76E/Csas/Hpd/CG5955/Gfat1/kkv/Sodh-2/GstD7/CG8630/Pde6/AOX2/Vha100-4/AdSS/CG6330/CG14516/Pglym78/PH4alphaSG2/PH4alphaMP/PH4alphaSG1	64
up	dme00500	Starch and sucrose metabolism	8/115	32/3248	1.00024e-05	0.000440106	0.000342188	Hex-A/GlyP/Mal-A2/Mal-A3/Amy-p/Amy-d/Gyg/Pgm1	8
up	dme03030	DNA replication	7/115	35/3248	0.000171594	0.00491144	0.0038187	Mcm3/CG2990/DNAlig1/DNApol-epsilon58/DNApol-alpha60/Mcm2/DNApol-epsilon255	7
up	dme00520	Amino sugar and nucleotide sugar metabolism	8/115	48/3248	0.000223247	0.00491144	0.0038187	Hex-A/Cht9/Gale/Cht7/Pgm1/Csas/Gfat1/kkv	8
up	dme01250	Biosynthesis of nucleotide sugars	6/115	30/3248	0.000511818	0.00900799	0.00700382	Hex-A/Gale/CG6910/Pgm1/Csas/Gfat1	6
up	dme00260	Glycine, serine and threonine metabolism	5/115	28/3248	0.00260907	0.0382663	0.0297525	Spat/Sardh/CG10361/CG5955/Pglym78	5
up	dme00250	Alanine, aspartate and glutamate metabolism	5/115	29/3248	0.00306481	0.0385291	0.0299568	Spat/Gad1/CG9674/Gfat1/AdSS	5
up	dme00350	Tyrosine metabolism	4/115	22/3248	0.00665705	0.0699536	0.0543897	Tbh/CG1461/hgo/Hpd	4
up	dme04512	ECM-receptor interaction	3/115	12/3248	0.00752994	0.0699536	0.0543897	vkg/Col4a1/Hml	3
up	dme00052	Galactose metabolism	5/115	36/3248	0.00798847	0.0699536	0.0543897	Hex-A/Mal-A2/Mal-A3/Gale/Pgm1	5
up	dme02010	ABC transporters	5/115	37/3248	0.00898093	0.0699536	0.0543897	CG31792/l(2)03659/CG8908/CG10226/Mdr65	5
up	dme00061	Fatty acid biosynthesis	3/115	13/3248	0.00953912	0.0699536	0.0543897	FASN2/FASN1/bgm	3
up	dme04213	Longevity regulating pathway - multiple species	6/115	55/3248	0.0121689	0.082374	0.0640467	Pka-C1/l(2)efl/Ac76E/Hsp70Aa/Hsp70Ab/Hsp70Bbb	6
up	dme04080	Neuroactive ligand-receptor interaction	6/115	59/3248	0.0168726	0.0933979	0.072618	Dop2R/epsilonTry/betaTry/mAChR-A/Rdl/CapaR	6
up	dme00100	Steroid biosynthesis	2/115	6/3248	0.0169814	0.0933979	0.072618	Lip4/Lip3	2
up	dme00232	Caffeine metabolism	2/115	6/3248	0.0169814	0.0933979	0.072618	Uro/AOX2	2
up	dme00564	Glycerophospholipid metabolism	6/115	63/3248	0.0227043	0.117528	0.0913796	Agpat1/Gpdh1/Dgk/Gpo1/Pcyt1/ChAT	6
up	dme00360	Phenylalanine metabolism	2/115	8/3248	0.0302623	0.147139	0.114403	CG1461/Hpd	2
up	dme03410	Base excision repair	3/115	20/3248	0.0317687	0.147139	0.114403	DNAlig1/DNApol-epsilon58/DNApol-epsilon255	3
up	dme00330	Arginine and proline metabolism	5/115	53/3248	0.0378481	0.159325	0.123877	Aldh/Argk/PH4alphaSG2/PH4alphaMP/PH4alphaSG1	5
up	dme00130	Ubiquinone and other terpenoid-quinone biosynthesis	2/115	9/3248	0.0380208	0.159325	0.123877	CG1461/Hpd	2
up	dme00010	Glycolysis / Gluconeogenesis	5/115	55/3248	0.0434122	0.173649	0.135014	Hex-A/Aldh/fbp/Pgm1/Pglym78	5
up	dme00230	Purine metabolism	7/115	95/3248	0.0493327	0.186816	0.145251	Uro/RnrL/Pgm1/Ac76E/Pde6/AOX2/AdSS	7
up	dme00512	Mucin type O-glycan biosynthesis	3/115	24/3248	0.0509497	0.186816	0.145251	tgy/CG8708/Pgant1	3
up	dme00410	beta-Alanine metabolism	3/115	25/3248	0.0564507	0.198706	0.154497	Aldh/CG15093/Gad1	3
up	dme00670	One carbon pool by folate	2/115	12/3248	0.0650672	0.212331	0.16509	Ts/CG8665	2
up	dme04142	Lysosome	8/115	122/3248	0.0651472	0.212331	0.16509	CG13397/LManIII/Lip4/CG17134/CG4847/Lip3/Npc2b/Vha100-4	8
up	dme00290	Valine, leucine and isoleucine biosynthesis	1/115	2/3248	0.0695697	0.218648	0.170001	CG1673	1
up	dme04711	Circadian rhythm - fly	2/115	13/3248	0.0751633	0.228082	0.177336	tim/Pdp1	2
up	dme00051	Fructose and mannose metabolism	3/115	29/3248	0.0810883	0.237859	0.184938	Hex-A/fbp/Sodh-2	3
up	dme00770	Pantothenate and CoA biosynthesis	2/115	14/3248	0.0857186	0.24333	0.189192	CG1673/Aldh	2
up	dme00280	Valine, leucine and isoleucine degradation	3/115	33/3248	0.10956	0.301289	0.234256	CG1673/Aldh/CG15093	3
up	dme01212	Fatty acid metabolism	4/115	53/3248	0.116247	0.309991	0.241022	FASN2/FASN1/bgm/CG8630	4
up	dme00400	Phenylalanine, tyrosine and tryptophan biosynthesis	1/115	4/3248	0.134339	0.3477	0.270341	CG1461	1
up	dme00514	Other types of O-glycan biosynthesis	3/115	39/3248	0.158202	0.386717	0.300677	tgy/CG8708/Pgant1	3
up	dme03420	Nucleotide excision repair	3/115	39/3248	0.158202	0.386717	0.300677	DNAlig1/DNApol-epsilon58/DNApol-epsilon255	3
up	dme00380	Tryptophan metabolism	2/115	21/3248	0.169029	0.402016	0.312572	KFase/Aldh	2
up	dme00240	Pyrimidine metabolism	3/115	41/3248	0.175697	0.406877	0.316352	Ts/RnrL/CG6330	3
up	dme00561	Glycerolipid metabolism	3/115	42/3248	0.184641	0.416626	0.323932	Agpat1/Aldh/Dgk	3
up	dme00440	Phosphonate and phosphinate metabolism	1/115	6/3248	0.194635	0.428198	0.332929	Pcyt1	1
up	dme00030	Pentose phosphate pathway	2/115	24/3248	0.207897	0.446219	0.346941	fbp/Pgm1	2
up	dme00981	Insect hormone biosynthesis	2/115	26/3248	0.234304	0.490922	0.381698	Aldh/Jheh3	2
up	dme00340	Histidine metabolism	1/115	8/3248	0.250766	0.503515	0.391489	Aldh	1
up	dme00983	Drug metabolism - other enzymes	5/115	96/3248	0.251757	0.503515	0.391489	CG33178/RnrL/GstD7/AOX2/CG6330	5
up	dme04320	Dorso-ventral axis formation	2/115	28/3248	0.260898	0.510201	0.396687	grk/rho	2
up	dme00430	Taurine and hypotaurine metabolism	1/115	9/3248	0.277359	0.519311	0.403771	Gad1	1
up	dme00920	Sulfur metabolism	1/115	9/3248	0.277359	0.519311	0.403771	sprt	1
up	dme00480	Glutathione metabolism	4/115	79/3248	0.305893	0.560804	0.436032	CG33178/RnrL/GstD7/CG14516	4
up	dme00071	Fatty acid degradation	2/115	33/3248	0.327255	0.575968	0.447822	Aldh/bgm	2
up	dme00630	Glyoxylate and dicarboxylate metabolism	2/115	33/3248	0.327255	0.575968	0.447822	Spat/KFase	2
up	dme00310	Lysine degradation	2/115	35/3248	0.353432	0.598984	0.465717	Smyd3/Aldh	2
up	dme00053	Ascorbate and aldarate metabolism	2/115	36/3248	0.366394	0.598984	0.465717	Aldh/CG6910	2
up	dme00270	Cysteine and methionine metabolism	2/115	36/3248	0.366394	0.598984	0.465717	CG1673/CG1461	2
up	dme04070	Phosphatidylinositol signaling system	3/115	61/3248	0.367558	0.598984	0.465717	IP3K2/l(1)G0196/Dgk	3
up	dme00531	Glycosaminoglycan degradation	1/115	15/3248	0.418367	0.657435	0.511163	CG13397	1
up	dme00650	Butanoate metabolism	1/115	15/3248	0.418367	0.657435	0.511163	Gad1	1
up	dme01200	Carbon metabolism	5/115	121/3248	0.428401	0.660363	0.51344	Spat/Hex-A/fbp/CG15093/Pglym78	5
up	dme01230	Biosynthesis of amino acids	3/115	68/3248	0.435239	0.660363	0.51344	CG1673/CG9674/Pglym78	3
up	dme04350	TGF-beta signaling pathway	2/115	43/3248	0.453894	0.676994	0.526371	Myc/sog	2
up	dme00910	Nitrogen metabolism	1/115	18/3248	0.478271	0.701464	0.545397	CG9674	1
up	dme00562	Inositol phosphate metabolism	2/115	46/3248	0.489288	0.705859	0.548814	IP3K2/CG6910	2
up	dme03430	Mismatch repair	1/115	20/3248	0.514766	0.730636	0.568078	DNAlig1	1
up	dme00620	Pyruvate metabolism	2/115	49/3248	0.523235	0.730868	0.568258	CG14022/Aldh	2
up	dme00511	Other glycan degradation	1/115	22/3248	0.548729	0.742895	0.57761	LManIII	1
up	dme01210	2-Oxocarboxylic acid metabolism	1/115	22/3248	0.548729	0.742895	0.57761	CG1673	1
up	dme01240	Biosynthesis of cofactors	5/115	145/3248	0.590544	0.781891	0.60793	CG1673/KFase/Aldh/Hpd/AdSS	5
up	dme01040	Biosynthesis of unsaturated fatty acids	1/115	25/3248	0.595304	0.781891	0.60793	CG8630	1
up	dme00900	Terpenoid backbone biosynthesis	1/115	26/3248	0.609744	0.78908	0.613519	Pdss2	1
up	dme00640	Propanoate metabolism	1/115	27/3248	0.623673	0.795409	0.61844	CG15093	1
up	dme04146	Peroxisome	3/115	91/3248	0.632777	0.79549	0.618503	Spat/AOX2/CG12268	3
up	dme00513	Various types of N-glycan biosynthesis	1/115	30/3248	0.662571	0.821214	0.638504	FucTA	1
up	dme04745	Phototransduction - fly	1/115	32/3248	0.68626	0.836982	0.650763	ninaC	1
up	dme00982	Drug metabolism - cytochrome P450	2/115	68/3248	0.701893	0.836982	0.650763	CG33178/GstD7	2
up	dme00980	Metabolism of xenobiotics by cytochrome P450	2/115	69/3248	0.709569	0.836982	0.650763	CG33178/GstD7	2
up	dme04141	Protein processing in endoplasmic reticulum	4/115	135/3248	0.713337	0.836982	0.650763	l(2)efl/Hsp70Aa/Hsp70Ab/Hsp70Bbb	4
up	dme04310	Wnt signaling pathway	3/115	107/3248	0.739278	0.856006	0.665555	Myc/Pka-C1/CanA1	3
up	dme04341	Hedgehog signaling pathway - fly	1/115	40/3248	0.765623	0.874998	0.680321	Pka-C1	1
up	dme04144	Endocytosis	3/115	125/3248	0.828478	0.93279	0.725256	Hsp70Aa/Hsp70Ab/Hsp70Bbb	3
up	dme00040	Pentose and glucuronate interconversions	1/115	50/3248	0.837391	0.93279	0.725256	Sodh-2	1
up	dme03040	Spliceosome	3/115	136/3248	0.869151	0.941143	0.73175	Hsp70Aa/Hsp70Ab/Hsp70Bbb	3
up	dme04391	Hippo signaling pathway - fly	1/115	56/3248	0.869492	0.941143	0.73175	Myc	1
up	dme04140	Autophagy - animal	2/115	100/3248	0.876975	0.941143	0.73175	Pka-C1/CG17134	2
up	dme04214	Apoptosis - fly	1/115	63/3248	0.899079	0.95324	0.741155	LamC	1
up	dme03015	mRNA surveillance pathway	1/115	80/3248	0.946077	0.973873	0.757198	CG4733	1
up	dme04624	Toll and Imd signaling pathway	1/115	81/3248	0.948034	0.973873	0.757198	SPE	1
up	dme04145	Phagosome	1/115	83/3248	0.95174	0.973873	0.757198	Vha100-4	1
up	dme04013	MAPK signaling pathway - fly	1/115	93/3248	0.966687	0.977798	0.76025	grk	1
up	dme00190	Oxidative phosphorylation	1/115	146/3248	0.995422	0.995422	0.773952	Vha100-4	1
down	dme02010	ABC transporters	14/231	37/3248	8.04719e-08	7.48388e-06	5.92951e-06	CG4822/CG3164/CG17646/CG31689/CG9664/CG9663/E23/Atet/CG7806/CG5853/Eato/CG9270/Mdr49/Mdr50	14
down	dme00600	Sphingolipid metabolism	11/231	29/3248	2.04839e-06	8.61618e-05	6.82663e-05	schlank/Sk1/Gal/bwa/wun/wun2/Sply/CG11425/Cerk/CDase/Sap-r	11
down	dme04142	Lysosome	24/231	122/3248	2.77941e-06	8.61618e-05	6.82663e-05	CtsB1/CG33128/Npc2a/Gal/Tsp29Fa/LManI/LManII/Ppt2/CG31683/CG18858/Lamp1/Tsp42Eb/CG30160/cathD/Cp1/CG42566/Cln7/Cln3/CG12163/CG11459/Npc2c/CG17119/Lerp/Sap-r	24
down	dme04624	Toll and Imd signaling pathway	17/231	81/3248	3.55267e-05	0.000825996	0.000654439	spirit/psh/Dif/PGRP-SC1b/PGRP-SC2/DptA/pirk/Drsl5/Drs/PGRP-SD/PGRP-LA/PGRP-SB1/modSP/Takl1/slmb/Takl2/spz	17
down	dme01100	Metabolic pathways	110/231	1155/3248	6.20821e-05	0.00115473	0.000914894	Pgd/Shmt/schlank/Cht11/CG4586/ras/Gs2/Sk1/Paics/CG5321/CG12398/Ac13E/CG7860/Ggt-1/Pfrx/GstT3/Gs1/Ipk2/CG5828/Oscillin/Gal/Ugt37B1/Gart/CG5171/CG6287/Ppt2/Mal-B1/Mal-B2/CAH1/b/mdy/Ugt301D1/Pde11/CG31751/Ugt36D1/CG10621/Ddc/bwa/CG2201/CG1941/Dgat2/Mal-A7/Mal-A8/CG8080/wun/wun2/Prx2540-2/Prx2540-1/CG12896/CG6145/Had2/ATPCL/Amyrel/Sply/GstE3/GstE8/GstE9/Pepck2/CG5493/CG17821/sktl/Pu/Ugt49B1/CG3502/Ap…	110
down	dme00430	Taurine and hypotaurine metabolism	5/231	9/3248	0.00017341	0.00268786	0.0021296	Ggt-1/b/CG5493/CG7550/CG5618	5
down	dme04140	Autophagy - animal	16/231	100/3248	0.00154041	0.0204655	0.0162149	CtsB1/CG33128/Uvrag/Atg18b/Lamp1/cathD/Cp1/Atg7/Atg2/Ilp5/Atg1/CG5059/CG11459/Takl1/Takl2/Rab7	16
down	dme01230	Biosynthesis of amino acids	12/231	68/3248	0.00256127	0.0279909	0.0221773	Shmt/Gs2/Gs1/CG6287/Hn/aay/CG7470/Ass/Srr/P5cr-2/Irp-1A/CG11899	12
down	dme01240	Biosynthesis of cofactors	20/231	145/3248	0.0027088	0.0279909	0.0221773	Shmt/CG5828/Ugt37B1/Ugt301D1/Ugt36D1/CG8080/CG6145/Pu/Ugt49B1/Ppat-Dpck/sgl/Adk1/CG1129/Nmdmc/phu/Ugt37A3/AdSL/Ugt49B2/CG11899/Alp4	20
down	dme00910	Nitrogen metabolism	5/231	18/3248	0.00693125	0.0644606	0.0510724	Gs2/Gs1/CAH1/CAH2/CAH7	5
down	dme00670	One carbon pool by folate	4/231	12/3248	0.00782619	0.0661669	0.0524242	Shmt/Gart/Nmdmc/CG11089	4
down	dme00830	Retinol metabolism	7/231	34/3248	0.00860321	0.0666749	0.0528267	Ugt37B1/mdy/Ugt301D1/Ugt36D1/Ugt49B1/Ugt37A3/Ugt49B2	7
down	dme00053	Ascorbate and aldarate metabolism	7/231	36/3248	0.011823	0.08458	0.067013	Ugt37B1/Ugt301D1/Ugt36D1/Ugt49B1/sgl/Ugt37A3/Ugt49B2	7
down	dme00770	Pantothenate and CoA biosynthesis	4/231	14/3248	0.0141374	0.0891712	0.0706507	CG5828/b/Ppat-Dpck/CG5618	4
down	dme00250	Alanine, aspartate and glutamate metabolism	6/231	29/3248	0.0143825	0.0891712	0.0706507	Gs2/CG7860/Gs1/Prat2/Ass/AdSL	6
down	dme00982	Drug metabolism - cytochrome P450	10/231	68/3248	0.0203747	0.112506	0.0891392	GstT3/Ugt37B1/Ugt301D1/Ugt36D1/GstE3/GstE8/GstE9/Ugt49B1/Ugt37A3/Ugt49B2	10
down	dme00980	Metabolism of xenobiotics by cytochrome P450	10/231	69/3248	0.0223906	0.112506	0.0891392	GstT3/Ugt37B1/Ugt301D1/Ugt36D1/GstE3/GstE8/GstE9/Ugt49B1/Ugt37A3/Ugt49B2	10
down	dme00500	Starch and sucrose metabolism	6/231	32/3248	0.022958	0.112506	0.0891392	CG5171/Mal-B1/Mal-B2/Mal-A7/Mal-A8/Amyrel	6
down	dme00040	Pentose and glucuronate interconversions	8/231	50/3248	0.0229852	0.112506	0.0891392	Ugt37B1/Ugt301D1/Ugt36D1/Had2/Ugt49B1/sgl/Ugt37A3/Ugt49B2	8
down	dme00630	Glyoxylate and dicarboxylate metabolism	6/231	33/3248	0.0264463	0.122976	0.0974339	Shmt/Gs2/Gs1/CG5577/Cat/Irp-1A	6
down	dme00983	Drug metabolism - other enzymes	12/231	96/3248	0.0374407	0.165809	0.131371	ras/GstT3/Ugt37B1/Ugt301D1/Ugt36D1/GstE3/GstE8/GstE9/Ugt49B1/Est-P/Ugt37A3/Ugt49B2	12
down	dme00860	Porphyrin metabolism	7/231	46/3248	0.0414964	0.175417	0.138983	Ugt37B1/Ugt301D1/Ugt36D1/Ugt49B1/Ho/Ugt37A3/Ugt49B2	7
down	dme00260	Glycine, serine and threonine metabolism	5/231	28/3248	0.0445234	0.180029	0.142638	Shmt/CG6287/aay/Srr/CG11899	5
down	dme00480	Glutathione metabolism	10/231	79/3248	0.0510625	0.197867	0.156771	Pgd/Ggt-1/GstT3/GstE3/GstE8/GstE9/CG3502/Dip-B/CG10365/SP1029	10
down	dme00230	Purine metabolism	11/231	95/3248	0.0715658	0.250511	0.19848	ras/Paics/Ac13E/Gart/Pde11/Aprt/Prat2/Adk1/Gyc89Da/AdSL/CG11089	11
down	dme00561	Glycerolipid metabolism	6/231	42/3248	0.0738479	0.250511	0.19848	mdy/CG1941/Dgat2/wun/wun2/CG11425	6
down	dme00564	Glycerophospholipid metabolism	8/231	63/3248	0.0754225	0.250511	0.19848	CG31683/CG18858/CG2201/wun/wun2/Taz/CG8745/CG11425	8
down	dme04214	Apoptosis - fly	8/231	63/3248	0.0754225	0.250511	0.19848	br/Strica/Buffy/Dark/Dronc/Eip74EF/Takl1/Takl2	8
down	dme04068	FoxO signaling pathway	8/231	65/3248	0.087177	0.279568	0.221502	Ilp6/Gadd45/alc/Pepck2/Ilp5/CG11658/Cat/CG5059	8
down	dme00410	beta-Alanine metabolism	4/231	25/3248	0.0971229	0.291369	0.230853	CG4586/b/CG5618/CG4860	4
down	dme04136	Autophagy - other	4/231	25/3248	0.0971229	0.291369	0.230853	Atg18b/Atg7/Atg2/Atg1	4
down	dme00360	Phenylalanine metabolism	2/231	8/3248	0.106122	0.296468	0.234892	Ddc/Hn	2
down	dme00052	Galactose metabolism	5/231	36/3248	0.108386	0.296468	0.234892	Gal/Mal-B1/Mal-B2/Mal-A7/Mal-A8	5
down	dme00270	Cysteine and methionine metabolism	5/231	36/3248	0.108386	0.296468	0.234892	CG6287/CG10621/CG5493/AhcyL2/CG11899	5
down	dme00520	Amino sugar and nucleotide sugar metabolism	6/231	48/3248	0.122068	0.316273	0.250584	Cht11/Oscillin/sgl/CG1129/Cht5/CG6218	6
down	dme04080	Neuroactive ligand-receptor interaction	7/231	59/3248	0.122428	0.316273	0.250584	AkhR/etaTry/alphaTry/iotaTry/Lgr1/AdoR/5-HT7	7
down	dme00220	Arginine biosynthesis	3/231	18/3248	0.131546	0.323733	0.256495	Gs2/Gs1/Ass	3
down	dme04145	Phagosome	9/231	83/3248	0.132278	0.323733	0.256495	Rab5/Hrs/Lamp1/Cp1/betaTub60D/Syx7/CG11459/RhoL/Rab7	9
down	dme00290	Valine, leucine and isoleucine biosynthesis	1/231	2/3248	0.137204	0.327178	0.259224	Srr	1
down	dme00790	Folate biosynthesis	5/231	40/3248	0.151213	0.35157	0.27855	Pu/Hn/Dhpr/phu/Alp4	5
down	dme01212	Fatty acid metabolism	6/231	53/3248	0.171544	0.389111	0.308294	CG4586/Ppt2/whd/CG17821/Mcad/CG4860	6
down	dme00730	Thiamine metabolism	3/231	21/3248	0.184138	0.407735	0.323049	Adk1/phu/Alp4	3
down	dme00511	Other glycan degradation	3/231	22/3248	0.202762	0.431863	0.342166	Gal/LManI/LManII	3
down	dme00071	Fatty acid degradation	4/231	33/3248	0.204322	0.431863	0.342166	CG4586/whd/Mcad/CG4860	4
down	dme04215	Apoptosis - multiple species	3/231	23/3248	0.2218	0.458386	0.363181	Buffy/Dark/Dronc	3
down	dme01200	Carbon metabolism	11/231	121/3248	0.239241	0.477222	0.378105	Pgd/Shmt/CG4586/CG6287/aay/CG5577/Cat/Srr/CG4860/Irp-1A/CG11899	11
down	dme00030	Pentose phosphate pathway	3/231	24/3248	0.241177	0.477222	0.378105	Pgd/CG12398/Gld	3
down	dme00400	Phenylalanine, tyrosine and tryptophan biosynthesis	1/231	4/3248	0.255653	0.495027	0.392211	Hn	1
down	dme00565	Ether lipid metabolism	3/231	25/3248	0.260821	0.495027	0.392211	wun/wun2/CG11425	3
down	dme04144	Endocytosis	11/231	125/3248	0.273303	0.508344	0.402763	Arpc3B/Rab5/Hrs/Snx1/Stam/sktl/lqf/Vps60/siz/Rab7/Lerp	11
down	dme00981	Insect hormone biosynthesis	3/231	26/3248	0.280662	0.511796	0.405497	CG10962/CG15739/Eo	3
down	dme00604	Glycosphingolipid biosynthesis - ganglio series	1/231	5/3248	0.308656	0.55202	0.437367	Gal	1
down	dme00062	Fatty acid elongation	2/231	16/3248	0.316639	0.555611	0.440212	Ppt2/CG17821	2
down	dme00051	Fructose and mannose metabolism	3/231	29/3248	0.340739	0.568651	0.450544	Pfrx/CG7328/CG1129	3
down	dme04120	Ubiquitin mediated proteolysis	9/231	107/3248	0.34996	0.568651	0.450544	CG2924/Ubi-p5E/CG11700/UbcE2H/CG4502/CG9934/CG7220/slmb/Cul5	9
down	dme04213	Longevity regulating pathway - multiple species	5/231	55/3248	0.352886	0.568651	0.450544	Ilp6/Ac13E/alc/Ilp5/Cat	5
down	dme00100	Steroid biosynthesis	1/231	6/3248	0.357901	0.568651	0.450544	CG8112	1
down	dme00750	Vitamin B6 metabolism	1/231	6/3248	0.357901	0.568651	0.450544	CG11899	1
down	dme01250	Biosynthesis of nucleotide sugars	3/231	30/3248	0.360757	0.568651	0.450544	sgl/CG1129/CG6218	3
down	dme00760	Nicotinate and nicotinamide metabolism	2/231	19/3248	0.396024	0.613838	0.486346	CG8080/CG6145	2
down	dme04070	Phosphatidylinositol signaling system	5/231	61/3248	0.439839	0.669864	0.530736	Ipk2/sktl/CG10082/CG6707/CG17027	5
down	dme00380	Tryptophan metabolism	2/231	21/3248	0.446576	0.669864	0.530736	Ddc/Cat	2
down	dme00350	Tyrosine metabolism	2/231	22/3248	0.470957	0.695223	0.550827	Ddc/yellow-f	2
down	dme01040	Biosynthesis of unsaturated fatty acids	2/231	25/3248	0.540073	0.776095	0.614903	CG4586/CG17821	2
down	dme04137	Mitophagy - animal	4/231	54/3248	0.542432	0.776095	0.614903	Ubi-p5E/CG11700/CG5059/Rab7	4
down	dme00640	Propanoate metabolism	2/231	27/3248	0.582575	0.812363	0.643638	CG4586/CG4860	2
down	dme04512	ECM-receptor interaction	1/231	12/3248	0.58806	0.812363	0.643638	LanA	1
down	dme00020	Citrate cycle (TCA cycle)	3/231	43/3248	0.59981	0.812363	0.643638	ATPCL/Pepck2/Irp-1A	3
down	dme04320	Dorso-ventral axis formation	2/231	28/3248	0.602721	0.812363	0.643638	br/egh	2
down	dme00592	alpha-Linolenic acid metabolism	1/231	13/3248	0.617466	0.820348	0.649964	CG4586	1
down	dme00562	Inositol phosphate metabolism	3/231	46/3248	0.64616	0.846379	0.670589	Ipk2/sktl/CG17027	3
down	dme00531	Glycosaminoglycan degradation	1/231	15/3248	0.670154	0.853758	0.676435	Gal	1
down	dme00650	Butanoate metabolism	1/231	15/3248	0.670154	0.853758	0.676435	CG4860	1
down	dme00280	Valine, leucine and isoleucine degradation	2/231	33/3248	0.692459	0.870253	0.689504	Mcad/CG4860	2
down	dme00590	Arachidonic acid metabolism	1/231	17/3248	0.715612	0.885211	0.701356	Ggt-1	1
down	dme00310	Lysine degradation	2/231	35/3248	0.723399	0.885211	0.701356	CG5321/CG31751	2
down	dme04130	SNARE interactions in vesicular transport	1/231	21/3248	0.788658	0.941245	0.745752	Syx7	1
down	dme04341	Hedgehog signaling pathway - fly	2/231	40/3248	0.789431	0.941245	0.745752	rdx/slmb	2
down	dme01210	2-Oxocarboxylic acid metabolism	1/231	22/3248	0.803787	0.94623	0.749701	Irp-1A	1
down	dme04150	mTOR signaling pathway	5/231	100/3248	0.850964	0.98081	0.777099	Ilp6/S6kII/Ilp5/Atg1/mnd	5
down	dme00900	Terpenoid backbone biosynthesis	1/231	26/3248	0.854254	0.98081	0.777099	CG10962	1
down	dme00330	Arginine and proline metabolism	2/231	53/3248	0.900546	1	0.792303	CG7470/P5cr-2	2
down	dme04013	MAPK signaling pathway - fly	4/231	93/3248	0.907437	1	0.792303	raw/RhoL/Takl1/Takl2	4
down	dme00514	Other types of O-glycan biosynthesis	1/231	39/3248	0.944695	1	0.792303	GlcAT-P	1
down	dme04310	Wnt signaling pathway	4/231	107/3248	0.953542	1	0.792303	RhoL/Takl1/slmb/Takl2	4
down	dme04141	Protein processing in endoplasmic reticulum	5/231	135/3248	0.96952	1	0.792303	prtp/CG9934/wbl/CG32039/CG5510	5
down	dme00620	Pyruvate metabolism	1/231	49/3248	0.973828	1	0.792303	Pepck2	1
down	dme00010	Glycolysis / Gluconeogenesis	1/231	55/3248	0.983313	1	0.792303	Pepck2	1
down	dme04391	Hippo signaling pathway - fly	1/231	56/3248	0.98452	1	0.792303	crb	1
down	dme04146	Peroxisome	2/231	91/3248	0.990997	1	0.792303	CG4586/Cat	2
down	dme03015	mRNA surveillance pathway	1/231	80/3248	0.997466	1	0.792303	Smg5	1
down	dme03040	Spliceosome	1/231	136/3248	0.999965	1	0.792303	Sf3b6	1
down	dme03008	Ribosome biogenesis in eukaryotes	1/231	194/3248	1	1	0.792303	prage	1
idiosyncratic	dme00982	Drug metabolism - cytochrome P450	7/77	68/3248	0.000970511	0.0370919	0.0301197	CG33178/Ugt37B1/GstE3/GstE8/Ugt49B1/GstD7/Ugt49B2	7
idiosyncratic	dme00980	Metabolism of xenobiotics by cytochrome P450	7/77	69/3248	0.00105977	0.0370919	0.0301197	CG33178/Ugt37B1/GstE3/GstE8/Ugt49B1/GstD7/Ugt49B2	7
idiosyncratic	dme00983	Drug metabolism - other enzymes	7/77	96/3248	0.00701851	0.112909	0.0916859	CG33178/Ugt37B1/GstE3/GstE8/Ugt49B1/GstD7/Ugt49B2	7
idiosyncratic	dme01100	Metabolic pathways	38/77	1155/3248	0.00824458	0.112909	0.0916859	Shmt/Tbh/Agpat1/IP3K2/CG12398/CG33178/tgy/FASN1/CG14022/Ugt37B1/KFase/Mal-B1/CG8665/Dgat2/CG8708/Mal-A2/CG8080/Amyrel/GstE3/GstE8/CG17821/Ugt49B1/Hn/aay/CAH2/CG6910/FucTA/CG17027/Hpd/CG5955/Ass/CAH7/GstD7/CG8630/Gyc89Da/Vha100-4/Ugt49B2/PH4alphaSG1	38
idiosyncratic	dme03030	DNA replication	4/77	35/3248	0.00875751	0.112909	0.0916859	Mcm3/CG2990/DNApol-epsilon58/DNApol-alpha60	4
idiosyncratic	dme00053	Ascorbate and aldarate metabolism	4/77	36/3248	0.00967795	0.112909	0.0916859	Ugt37B1/Ugt49B1/CG6910/Ugt49B2	4
idiosyncratic	dme04080	Neuroactive ligand-receptor interaction	5/77	59/3248	0.0121209	0.121209	0.0984255	Dop2R/etaTry/mAChR-A/CapaR/AdoR	5
idiosyncratic	dme00360	Phenylalanine metabolism	2/77	8/3248	0.0141609	0.123908	0.100617	Hn/Hpd	2
idiosyncratic	dme00981	Insect hormone biosynthesis	3/77	26/3248	0.0225113	0.169075	0.137294	CG15739/Eo/Jheh3	3
idiosyncratic	dme04142	Lysosome	7/77	122/3248	0.0241536	0.169075	0.137294	LManIII/CG17134/Lamp1/CG4847/Npc2c/Vha100-4/CG17119	7
idiosyncratic	dme00260	Glycine, serine and threonine metabolism	3/77	28/3248	0.0274243	0.174518	0.141714	Shmt/aay/CG5955	3
idiosyncratic	dme00670	One carbon pool by folate	2/77	12/3248	0.0313955	0.18314	0.148715	Shmt/CG8665	2
idiosyncratic	dme00500	Starch and sucrose metabolism	3/77	32/3248	0.0388237	0.193852	0.157414	Mal-B1/Mal-A2/Amyrel	3
idiosyncratic	dme04213	Longevity regulating pathway - multiple species	4/77	55/3248	0.0400144	0.193852	0.157414	Ilp5/Hsp70Aa/Hsp70Ab/Hsp70Bbb	4
idiosyncratic	dme04624	Toll and Imd signaling pathway	5/77	81/3248	0.0415398	0.193852	0.157414	PGRP-SC1b/PGRP-SC2/PGRP-SB1/Takl2/SPE	5
idiosyncratic	dme00830	Retinol metabolism	3/77	34/3248	0.0452968	0.198174	0.160923	Ugt37B1/Ugt49B1/Ugt49B2	3
idiosyncratic	dme01240	Biosynthesis of cofactors	7/77	145/3248	0.054072	0.222649	0.180798	Shmt/Ugt37B1/KFase/CG8080/Ugt49B1/Hpd/Ugt49B2	7
idiosyncratic	dme00910	Nitrogen metabolism	2/77	18/3248	0.0664457	0.2584	0.209829	CAH2/CAH7	2
idiosyncratic	dme01230	Biosynthesis of amino acids	4/77	68/3248	0.0760916	0.275524	0.223734	Shmt/Hn/aay/Ass	4
idiosyncratic	dme04140	Autophagy - animal	5/77	100/3248	0.0866525	0.275524	0.223734	CG17134/Uvrag/Lamp1/Ilp5/Takl2	5
idiosyncratic	dme00400	Phenylalanine, tyrosine and tryptophan biosynthesis	1/77	4/3248	0.0915492	0.275524	0.223734	Hn	1
idiosyncratic	dme00562	Inositol phosphate metabolism	3/77	46/3248	0.0941494	0.275524	0.223734	IP3K2/CG6910/CG17027	3
idiosyncratic	dme00860	Porphyrin metabolism	3/77	46/3248	0.0941494	0.275524	0.223734	Ugt37B1/Ugt49B1/Ugt49B2	3
idiosyncratic	dme00350	Tyrosine metabolism	2/77	22/3248	0.0944654	0.275524	0.223734	Tbh/Hpd	2
idiosyncratic	dme00512	Mucin type O-glycan biosynthesis	2/77	24/3248	0.109544	0.293271	0.238145	tgy/CG8708	2
idiosyncratic	dme00040	Pentose and glucuronate interconversions	3/77	50/3248	0.113824	0.293271	0.238145	Ugt37B1/Ugt49B1/Ugt49B2	3
idiosyncratic	dme00480	Glutathione metabolism	4/77	79/3248	0.116001	0.293271	0.238145	CG33178/GstE3/GstE8/GstD7	4
idiosyncratic	dme01040	Biosynthesis of unsaturated fatty acids	2/77	25/3248	0.117308	0.293271	0.238145	CG17821/CG8630	2
idiosyncratic	dme01212	Fatty acid metabolism	3/77	53/3248	0.129523	0.312641	0.253874	FASN1/CG17821/CG8630	3
idiosyncratic	dme00630	Glyoxylate and dicarboxylate metabolism	2/77	33/3248	0.183458	0.421493	0.342265	Shmt/KFase	2
idiosyncratic	dme00564	Glycerophospholipid metabolism	3/77	63/3248	0.186661	0.421493	0.342265	Agpat1/Gpo1/ChAT	3
idiosyncratic	dme00130	Ubiquinone and other terpenoid-quinone biosynthesis	1/77	9/3248	0.194427	0.425309	0.345364	Hpd	1
idiosyncratic	dme00052	Galactose metabolism	2/77	36/3248	0.209519	0.444433	0.360893	Mal-B1/Mal-A2	2
idiosyncratic	dme02010	ABC transporters	2/77	37/3248	0.218294	0.449429	0.36495	CG31689/Mdr50	2
idiosyncratic	dme00514	Other types of O-glycan biosynthesis	2/77	39/3248	0.235939	0.471877	0.383178	tgy/CG8708	2
idiosyncratic	dme04512	ECM-receptor interaction	1/77	12/3248	0.250541	0.481697	0.391153	Col4a1	1
idiosyncratic	dme00561	Glycerolipid metabolism	2/77	42/3248	0.262545	0.481697	0.391153	Agpat1/Dgat2	2
idiosyncratic	dme00061	Fatty acid biosynthesis	1/77	13/3248	0.268374	0.481697	0.391153	FASN1	1
idiosyncratic	dme04711	Circadian rhythm - fly	1/77	13/3248	0.268374	0.481697	0.391153	tim	1
idiosyncratic	dme00062	Fatty acid elongation	1/77	16/3248	0.319399	0.558948	0.453883	CG17821	1
idiosyncratic	dme04144	Endocytosis	4/77	125/3248	0.344151	0.585745	0.475643	Vps60/Hsp70Aa/Hsp70Ab/Hsp70Bbb	4
idiosyncratic	dme00220	Arginine biosynthesis	1/77	18/3248	0.351447	0.585745	0.475643	Ass	1
idiosyncratic	dme00760	Nicotinate and nicotinamide metabolism	1/77	19/3248	0.366908	0.597292	0.485019	CG8080	1
idiosyncratic	dme03410	Base excision repair	1/77	20/3248	0.382005	0.607735	0.493499	DNApol-epsilon58	1
idiosyncratic	dme00380	Tryptophan metabolism	1/77	21/3248	0.396746	0.617161	0.501153	KFase	1
idiosyncratic	dme00511	Other glycan degradation	1/77	22/3248	0.411141	0.625649	0.508046	LManIII	1
idiosyncratic	dme04070	Phosphatidylinositol signaling system	2/77	61/3248	0.427183	0.63623	0.516638	IP3K2/CG17027	2
idiosyncratic	dme00030	Pentose phosphate pathway	1/77	24/3248	0.43892	0.640092	0.519774	CG12398	1
idiosyncratic	dme00250	Alanine, aspartate and glutamate metabolism	1/77	29/3248	0.502835	0.706489	0.57369	Ass	1
idiosyncratic	dme00513	Various types of N-glycan biosynthesis	1/77	30/3248	0.514728	0.706489	0.57369	FucTA	1
idiosyncratic	dme01250	Biosynthesis of nucleotide sugars	1/77	30/3248	0.514728	0.706489	0.57369	CG6910	1
idiosyncratic	dme04745	Phototransduction - fly	1/77	32/3248	0.537676	0.723795	0.587743	ninaC	1
idiosyncratic	dme04145	Phagosome	2/77	83/3248	0.591768	0.778009	0.631767	Lamp1/Vha100-4	2
idiosyncratic	dme03420	Nucleotide excision repair	1/77	39/3248	0.609875	0.778009	0.631767	DNApol-epsilon58	1
idiosyncratic	dme00790	Folate biosynthesis	1/77	40/3248	0.619236	0.778009	0.631767	Hn	1
idiosyncratic	dme04141	Protein processing in endoplasmic reticulum	3/77	135/3248	0.628468	0.778009	0.631767	Hsp70Aa/Hsp70Ab/Hsp70Bbb	3
idiosyncratic	dme03040	Spliceosome	3/77	136/3248	0.633522	0.778009	0.631767	Hsp70Aa/Hsp70Ab/Hsp70Bbb	3
idiosyncratic	dme04350	TGF-beta signaling pathway	1/77	43/3248	0.64601	0.779667	0.633113	Myc	1
idiosyncratic	dme04150	mTOR signaling pathway	2/77	100/3248	0.693461	0.809788	0.657572	Ilp5/mnd	2
idiosyncratic	dme00620	Pyruvate metabolism	1/77	49/3248	0.694104	0.809788	0.657572	CG14022	1
idiosyncratic	dme00330	Arginine and proline metabolism	1/77	53/3248	0.722522	0.823004	0.668304	PH4alphaSG1	1
idiosyncratic	dme04310	Wnt signaling pathway	2/77	107/3248	0.728947	0.823004	0.668304	Myc/Takl2	2
idiosyncratic	dme04391	Hippo signaling pathway - fly	1/77	56/3248	0.74211	0.824567	0.669573	Myc	1
idiosyncratic	dme04214	Apoptosis - fly	1/77	63/3248	0.782665	0.841112	0.683008	Takl2	1
idiosyncratic	dme01200	Carbon metabolism	2/77	121/3248	0.789678	0.841112	0.683008	Shmt/aay	2
idiosyncratic	dme04068	FoxO signaling pathway	1/77	65/3248	0.793048	0.841112	0.683008	Ilp5	1
idiosyncratic	dme04146	Peroxisome	1/77	91/3248	0.890793	0.914128	0.742299	CG12268	1
idiosyncratic	dme04013	MAPK signaling pathway - fly	1/77	93/3248	0.896056	0.914128	0.742299	Takl2	1
idiosyncratic	dme00230	Purine metabolism	1/77	95/3248	0.901069	0.914128	0.742299	Gyc89Da	1
idiosyncratic	dme00190	Oxidative phosphorylation	1/77	146/3248	0.97225	0.97225	0.789496	Vha100-4	1
idiosyncratic up	dme03030	DNA replication	4/41	35/3248	0.000862738	0.0439996	0.0408665	Mcm3/CG2990/DNApol-epsilon58/DNApol-alpha60	4
idiosyncratic up	dme00350	Tyrosine metabolism	2/41	22/3248	0.030622	0.373688	0.347079	Tbh/Hpd	2
idiosyncratic up	dme04213	Longevity regulating pathway - multiple species	3/41	55/3248	0.0311197	0.373688	0.347079	Hsp70Aa/Hsp70Ab/Hsp70Bbb	3
idiosyncratic up	dme00512	Mucin type O-glycan biosynthesis	2/41	24/3248	0.0360132	0.373688	0.347079	tgy/CG8708	2
idiosyncratic up	dme04080	Neuroactive ligand-receptor interaction	3/41	59/3248	0.0372526	0.373688	0.347079	Dop2R/mAChR-A/CapaR	3
idiosyncratic up	dme00564	Glycerophospholipid metabolism	3/41	63/3248	0.0439633	0.373688	0.347079	Agpat1/Gpo1/ChAT	3
idiosyncratic up	dme04142	Lysosome	4/41	122/3248	0.0658809	0.457472	0.424896	LManIII/CG17134/CG4847/Vha100-4	4
idiosyncratic up	dme00514	Other types of O-glycan biosynthesis	2/41	39/3248	0.0859461	0.457472	0.424896	tgy/CG8708	2
idiosyncratic up	dme00360	Phenylalanine metabolism	1/41	8/3248	0.0967342	0.457472	0.424896	Hpd	1
idiosyncratic up	dme01100	Metabolic pathways	19/41	1155/3248	0.100382	0.457472	0.424896	Tbh/Agpat1/IP3K2/CG33178/tgy/FASN1/CG14022/KFase/CG8665/CG8708/Mal-A2/CG6910/FucTA/Hpd/CG5955/GstD7/CG8630/Vha100-4/PH4alphaSG1	19
idiosyncratic up	dme00130	Ubiquinone and other terpenoid-quinone biosynthesis	1/41	9/3248	0.108164	0.457472	0.424896	Hpd	1
idiosyncratic up	dme00562	Inositol phosphate metabolism	2/41	46/3248	0.113688	0.457472	0.424896	IP3K2/CG6910	2
idiosyncratic up	dme00670	One carbon pool by folate	1/41	12/3248	0.141615	0.457472	0.424896	CG8665	1
idiosyncratic up	dme04512	ECM-receptor interaction	1/41	12/3248	0.141615	0.457472	0.424896	Col4a1	1
idiosyncratic up	dme01212	Fatty acid metabolism	2/41	53/3248	0.143398	0.457472	0.424896	FASN1/CG8630	2
idiosyncratic up	dme00061	Fatty acid biosynthesis	1/41	13/3248	0.152491	0.457472	0.424896	FASN1	1
idiosyncratic up	dme04711	Circadian rhythm - fly	1/41	13/3248	0.152491	0.457472	0.424896	tim	1
idiosyncratic up	dme04144	Endocytosis	3/41	125/3248	0.207987	0.499749	0.464163	Hsp70Aa/Hsp70Ab/Hsp70Bbb	3
idiosyncratic up	dme00982	Drug metabolism - cytochrome P450	2/41	68/3248	0.211378	0.499749	0.464163	CG33178/GstD7	2
idiosyncratic up	dme00980	Metabolism of xenobiotics by cytochrome P450	2/41	69/3248	0.216043	0.499749	0.464163	CG33178/GstD7	2
idiosyncratic up	dme03410	Base excision repair	1/41	20/3248	0.224945	0.499749	0.464163	DNApol-epsilon58	1
idiosyncratic up	dme00380	Tryptophan metabolism	1/41	21/3248	0.234789	0.499749	0.464163	KFase	1
idiosyncratic up	dme04141	Protein processing in endoplasmic reticulum	3/41	135/3248	0.241562	0.499749	0.464163	Hsp70Aa/Hsp70Ab/Hsp70Bbb	3
idiosyncratic up	dme00511	Other glycan degradation	1/41	22/3248	0.244511	0.499749	0.464163	LManIII	1
idiosyncratic up	dme03040	Spliceosome	3/41	136/3248	0.244975	0.499749	0.464163	Hsp70Aa/Hsp70Ab/Hsp70Bbb	3
idiosyncratic up	dme00480	Glutathione metabolism	2/41	79/3248	0.263121	0.500983	0.465309	CG33178/GstD7	2
idiosyncratic up	dme01040	Biosynthesis of unsaturated fatty acids	1/41	25/3248	0.27296	0.500983	0.465309	CG8630	1
idiosyncratic up	dme00981	Insect hormone biosynthesis	1/41	26/3248	0.282209	0.500983	0.465309	Jheh3	1
idiosyncratic up	dme00260	Glycine, serine and threonine metabolism	1/41	28/3248	0.300364	0.500983	0.465309	CG5955	1
idiosyncratic up	dme00513	Various types of N-glycan biosynthesis	1/41	30/3248	0.31807	0.500983	0.465309	FucTA	1
idiosyncratic up	dme01250	Biosynthesis of nucleotide sugars	1/41	30/3248	0.31807	0.500983	0.465309	CG6910	1
idiosyncratic up	dme00500	Starch and sucrose metabolism	1/41	32/3248	0.335338	0.500983	0.465309	Mal-A2	1
idiosyncratic up	dme04745	Phototransduction - fly	1/41	32/3248	0.335338	0.500983	0.465309	ninaC	1
idiosyncratic up	dme00983	Drug metabolism - other enzymes	2/41	96/3248	0.343195	0.500983	0.465309	CG33178/GstD7	2
idiosyncratic up	dme00630	Glyoxylate and dicarboxylate metabolism	1/41	33/3248	0.343812	0.500983	0.465309	KFase	1
idiosyncratic up	dme00052	Galactose metabolism	1/41	36/3248	0.368605	0.508078	0.471899	Mal-A2	1
idiosyncratic up	dme00053	Ascorbate and aldarate metabolism	1/41	36/3248	0.368605	0.508078	0.471899	CG6910	1
idiosyncratic up	dme03420	Nucleotide excision repair	1/41	39/3248	0.392484	0.526755	0.489246	DNApol-epsilon58	1
idiosyncratic up	dme00561	Glycerolipid metabolism	1/41	42/3248	0.415481	0.539269	0.500869	Agpat1	1
idiosyncratic up	dme04350	TGF-beta signaling pathway	1/41	43/3248	0.422956	0.539269	0.500869	Myc	1
idiosyncratic up	dme00620	Pyruvate metabolism	1/41	49/3248	0.465887	0.579518	0.538252	CG14022	1
idiosyncratic up	dme00330	Arginine and proline metabolism	1/41	53/3248	0.492759	0.59835	0.555743	PH4alphaSG1	1
idiosyncratic up	dme04391	Hippo signaling pathway - fly	1/41	56/3248	0.512043	0.607307	0.564062	Myc	1
idiosyncratic up	dme04070	Phosphatidylinositol signaling system	1/41	61/3248	0.542605	0.626964	0.582319	IP3K2	1
idiosyncratic up	dme01240	Biosynthesis of cofactors	2/41	145/3248	0.553203	0.626964	0.582319	KFase/Hpd	2
idiosyncratic up	dme04624	Toll and Imd signaling pathway	1/41	81/3248	0.647235	0.712167	0.661456	SPE	1
idiosyncratic up	dme04145	Phagosome	1/41	83/3248	0.656311	0.712167	0.661456	Vha100-4	1
idiosyncratic up	dme04146	Peroxisome	1/41	91/3248	0.690391	0.73354	0.681307	CG12268	1
idiosyncratic up	dme04140	Autophagy - animal	1/41	100/3248	0.724796	0.75438	0.700662	CG17134	1
idiosyncratic up	dme04310	Wnt signaling pathway	1/41	107/3248	0.748949	0.763928	0.709531	Myc	1
idiosyncratic up	dme00190	Oxidative phosphorylation	1/41	146/3248	0.850083	0.850083	0.78955	Vha100-4	1
idiosyncratic down	dme00982	Drug metabolism - cytochrome P450	5/36	68/3248	0.000790371	0.0194425	0.0129023	Ugt37B1/GstE3/GstE8/Ugt49B1/Ugt49B2	5
idiosyncratic down	dme00980	Metabolism of xenobiotics by cytochrome P450	5/36	69/3248	0.000845324	0.0194425	0.0129023	Ugt37B1/GstE3/GstE8/Ugt49B1/Ugt49B2	5
idiosyncratic down	dme00983	Drug metabolism - other enzymes	5/36	96/3248	0.0037039	0.0532689	0.0353501	Ugt37B1/GstE3/GstE8/Ugt49B1/Ugt49B2	5
idiosyncratic down	dme00830	Retinol metabolism	3/36	34/3248	0.00591221	0.0532689	0.0353501	Ugt37B1/Ugt49B1/Ugt49B2	3
idiosyncratic down	dme01230	Biosynthesis of amino acids	4/36	68/3248	0.00625131	0.0532689	0.0353501	Shmt/Hn/aay/Ass	4
idiosyncratic down	dme00053	Ascorbate and aldarate metabolism	3/36	36/3248	0.00694812	0.0532689	0.0353501	Ugt37B1/Ugt49B1/Ugt49B2	3
idiosyncratic down	dme04624	Toll and Imd signaling pathway	4/36	81/3248	0.0115301	0.075769	0.0502815	PGRP-SC1b/PGRP-SC2/PGRP-SB1/Takl2	4
idiosyncratic down	dme00860	Porphyrin metabolism	3/36	46/3248	0.0136948	0.078745	0.0522564	Ugt37B1/Ugt49B1/Ugt49B2	3
idiosyncratic down	dme00910	Nitrogen metabolism	2/36	18/3248	0.0163498	0.0789176	0.0523709	CAH2/CAH7	2
idiosyncratic down	dme00040	Pentose and glucuronate interconversions	3/36	50/3248	0.017156	0.0789176	0.0523709	Ugt37B1/Ugt49B1/Ugt49B2	3
idiosyncratic down	dme01240	Biosynthesis of cofactors	5/36	145/3248	0.0204017	0.085316	0.056617	Shmt/Ugt37B1/CG8080/Ugt49B1/Ugt49B2	5
idiosyncratic down	dme04140	Autophagy - animal	4/36	100/3248	0.0234121	0.088134	0.0584871	Uvrag/Lamp1/Ilp5/Takl2	4
idiosyncratic down	dme01100	Metabolic pathways	19/36	1155/3248	0.0249074	0.088134	0.0584871	Shmt/CG12398/Ugt37B1/Mal-B1/Dgat2/CG8080/Amyrel/GstE3/GstE8/CG17821/Ugt49B1/Hn/aay/CAH2/CG17027/Ass/CAH7/Gyc89Da/Ugt49B2	19
idiosyncratic down	dme00981	Insect hormone biosynthesis	2/36	26/3248	0.0328606	0.107971	0.071651	CG15739/Eo	2
idiosyncratic down	dme00260	Glycine, serine and threonine metabolism	2/36	28/3248	0.0376963	0.115602	0.0767153	Shmt/aay	2
idiosyncratic down	dme00400	Phenylalanine, tyrosine and tryptophan biosynthesis	1/36	4/3248	0.0436231	0.125416	0.0832283	Hn	1
idiosyncratic down	dme00500	Starch and sucrose metabolism	2/36	32/3248	0.0481219	0.130212	0.0864108	Mal-B1/Amyrel	2
idiosyncratic down	dme02010	ABC transporters	2/36	37/3248	0.0624384	0.159565	0.10589	CG31689/Mdr50	2
idiosyncratic down	dme00360	Phenylalanine metabolism	1/36	8/3248	0.0853939	0.206743	0.137198	Hn	1
idiosyncratic down	dme00670	One carbon pool by folate	1/36	12/3248	0.125389	0.288394	0.191383	Shmt	1
idiosyncratic down	dme04080	Neuroactive ligand-receptor interaction	2/36	59/3248	0.138166	0.302649	0.200843	etaTry/AdoR	2
idiosyncratic down	dme04142	Lysosome	3/36	122/3248	0.151166	0.316074	0.209751	Lamp1/Npc2c/CG17119	3
idiosyncratic down	dme00062	Fatty acid elongation	1/36	16/3248	0.163681	0.327362	0.217243	CG17821	1
idiosyncratic down	dme00220	Arginine biosynthesis	1/36	18/3248	0.182211	0.349238	0.23176	Ass	1
idiosyncratic down	dme00760	Nicotinate and nicotinamide metabolism	1/36	19/3248	0.191326	0.35204	0.233619	CG8080	1
idiosyncratic down	dme00480	Glutathione metabolism	2/36	79/3248	0.217715	0.385187	0.255616	GstE3/GstE8	2
idiosyncratic down	dme00030	Pentose phosphate pathway	1/36	24/3248	0.235438	0.400816	0.265988	CG12398	1
idiosyncratic down	dme01040	Biosynthesis of unsaturated fatty acids	1/36	25/3248	0.243975	0.400816	0.265988	CG17821	1
idiosyncratic down	dme00250	Alanine, aspartate and glutamate metabolism	1/36	29/3248	0.277207	0.439708	0.291797	Ass	1
idiosyncratic down	dme04150	mTOR signaling pathway	2/36	100/3248	0.304792	0.458541	0.304295	Ilp5/mnd	2
idiosyncratic down	dme00630	Glyoxylate and dicarboxylate metabolism	1/36	33/3248	0.309017	0.458541	0.304295	Shmt	1
idiosyncratic down	dme00052	Galactose metabolism	1/36	36/3248	0.331977	0.477217	0.316689	Mal-B1	1
idiosyncratic down	dme00790	Folate biosynthesis	1/36	40/3248	0.361439	0.503825	0.334346	Hn	1
idiosyncratic down	dme00561	Glycerolipid metabolism	1/36	42/3248	0.375693	0.508291	0.33731	Dgat2	1
idiosyncratic down	dme01200	Carbon metabolism	2/36	121/3248	0.390543	0.513285	0.340624	Shmt/aay	2
idiosyncratic down	dme00562	Inositol phosphate metabolism	1/36	46/3248	0.403278	0.5153	0.341961	CG17027	1
idiosyncratic down	dme01212	Fatty acid metabolism	1/36	53/3248	0.448727	0.557877	0.370216	CG17821	1
idiosyncratic down	dme04213	Longevity regulating pathway - multiple species	1/36	55/3248	0.461082	0.558152	0.370398	Ilp5	1
idiosyncratic down	dme04070	Phosphatidylinositol signaling system	1/36	61/3248	0.496554	0.582213	0.386366	CG17027	1
idiosyncratic down	dme04214	Apoptosis - fly	1/36	63/3248	0.507865	0.582213	0.386366	Takl2	1
idiosyncratic down	dme04068	FoxO signaling pathway	1/36	65/3248	0.518929	0.582213	0.386366	Ilp5	1
idiosyncratic down	dme04145	Phagosome	1/36	83/3248	0.608212	0.666137	0.442059	Lamp1	1
idiosyncratic down	dme04013	MAPK signaling pathway - fly	1/36	93/3248	0.650619	0.688482	0.456888	Takl2	1
idiosyncratic down	dme00230	Purine metabolism	1/36	95/3248	0.658548	0.688482	0.456888	Gyc89Da	1
idiosyncratic down	dme04310	Wnt signaling pathway	1/36	107/3248	0.702575	0.718187	0.4766	Takl2	1
idiosyncratic down	dme04144	Endocytosis	1/36	125/3248	0.758444	0.758444	0.503315	Vps60	1

## Sheet: HvsM+HvsL
DEGs	ID	Description	GeneRatio	BgRatio	pvalue	p.adjust	qvalue	geneID	Count
all	dme02010	ABC transporters	17/265	37/3248	6.85362e-10	7.33337e-08	5.9879e-08	CG4822/CG3164/CG17646/CG9664/CG9663/E23/Atet/CG7806/CG5853/Eato/CG31792/CG9270/l(2)03659/Mdr49/CG8908/CG10226/Mdr65	17
all	dme01100	Metabolic pathways	134/265	1155/3248	1.25734e-07	6.72674e-06	5.49257e-06	Pgd/Smyd3/schlank/Spat/Cht11/CG4586/Hex-A/ras/Gs2/Sk1/Paics/CG1673/CG1461/CG5321/Ac13E/CG7860/Ggt-1/Pfrx/GstT3/Gs1/Ipk2/GlyP/Ts/FASN2/CG5828/Oscillin/Gal/Gart/CG5171/Uro/CG13397/Aldh/RnrL/hgo/CG6287/Ppt2/Mal-B2/CAH1/b/bgm/mdy/Ugt301D1/Pde11/CG31751/Ugt36D1/CG10621/Ddc/fbp/bwa/CG2201/CG1941/Dgk/Mal-A3/Mal-A7/Mal-A8/wun/wun2/Prx2540-2/Prx2540-1/CG12896/sprt/CG6145/Had2/Pgant1/ATPCL/Sply/Amy-p/Amy-d…	134
all	dme00600	Sphingolipid metabolism	11/265	29/3248	7.96078e-06	0.000283934	0.00023184	schlank/Sk1/Gal/bwa/wun/wun2/Sply/CG11425/Cerk/CDase/Sap-r	11
all	dme00430	Taurine and hypotaurine metabolism	6/265	9/3248	1.90114e-05	0.000508555	0.000415249	Ggt-1/b/CG5493/Gad1/CG7550/CG5618	6
all	dme00500	Starch and sucrose metabolism	11/265	32/3248	2.37652e-05	0.000508575	0.000415265	Hex-A/GlyP/CG5171/Mal-B2/Mal-A3/Mal-A7/Mal-A8/Amy-p/Amy-d/Gyg/Pgm1	11
all	dme04142	Lysosome	24/265	122/3248	3.05531e-05	0.000544864	0.000444896	CtsB1/CG33128/Npc2a/Gal/CG13397/Tsp29Fa/LManI/LManII/Lip4/Ppt2/CG31683/CG18858/Tsp42Eb/CG30160/cathD/Cp1/CG42566/Cln7/Cln3/CG12163/Lip3/Npc2b/Lerp/Sap-r	24
all	dme00250	Alanine, aspartate and glutamate metabolism	10/265	29/3248	5.47925e-05	0.000837543	0.000683877	Spat/Gs2/CG7860/Gs1/Gad1/Prat2/CG9674/Gfat1/AdSL/AdSS	10
all	dme00520	Amino sugar and nucleotide sugar metabolism	13/265	48/3248	7.57063e-05	0.00101257	0.000826793	Cht11/Hex-A/Oscillin/Gale/Cht7/sgl/Pgm1/Csas/Gfat1/CG1129/kkv/Cht5/CG6218	13
all	dme00770	Pantothenate and CoA biosynthesis	6/265	14/3248	0.00047787	0.00568134	0.00463897	CG1673/CG5828/Aldh/b/Ppat-Dpck/CG5618	6
all	dme00230	Purine metabolism	17/265	95/3248	0.00141118	0.0150996	0.0123293	ras/Paics/Ac13E/Gart/Uro/RnrL/Pde11/Aprt/Prat2/Adk1/Pgm1/Ac76E/Pde6/AOX2/AdSL/AdSS/CG11089	17
all	dme01250	Biosynthesis of nucleotide sugars	8/265	30/3248	0.00211372	0.0205607	0.0167884	Hex-A/Gale/sgl/Pgm1/Csas/Gfat1/CG1129/CG6218	8
all	dme00410	beta-Alanine metabolism	7/265	25/3248	0.00296495	0.0264375	0.0215869	CG4586/Aldh/b/CG15093/Gad1/CG5618/CG4860	7
all	dme00260	Glycine, serine and threonine metabolism	7/265	28/3248	0.00590805	0.0486278	0.0397059	Spat/CG6287/Sardh/CG10361/Srr/Pglym78/CG11899	7
all	dme00290	Valine, leucine and isoleucine biosynthesis	2/265	2/3248	0.00663363	0.0506999	0.0413979	CG1673/Srr	2
all	dme00052	Galactose metabolism	8/265	36/3248	0.00711356	0.0507434	0.0414334	Hex-A/Gal/Mal-B2/Mal-A3/Mal-A7/Mal-A8/Gale/Pgm1	8
all	dme00100	Steroid biosynthesis	3/265	6/3248	0.0089196	0.0596499	0.0487057	Lip4/CG8112/Lip3	3
all	dme00564	Glycerophospholipid metabolism	11/265	63/3248	0.0116034	0.0730329	0.0596333	Gpdh1/CG31683/CG18858/CG2201/Dgk/wun/wun2/Taz/Pcyt1/CG8745/CG11425	11
all	dme00670	One carbon pool by folate	4/265	12/3248	0.0126813	0.0753833	0.0615525	Ts/Gart/Nmdmc/CG11089	4
all	dme01230	Biosynthesis of amino acids	11/265	68/3248	0.0200845	0.113107	0.0923552	Gs2/CG1673/Gs1/CG6287/CG9674/CG7470/Srr/P5cr-2/Irp-1A/Pglym78/CG11899	11
all	dme00270	Cysteine and methionine metabolism	7/265	36/3248	0.0237708	0.127174	0.103841	CG1673/CG1461/CG6287/CG10621/CG5493/AhcyL2/CG11899	7
all	dme00051	Fructose and mannose metabolism	6/265	29/3248	0.0267166	0.136127	0.111152	Hex-A/Pfrx/fbp/CG7328/CG1129/Sodh-2	6
all	dme04624	Toll and Imd signaling pathway	12/265	81/3248	0.0294278	0.143126	0.116866	spirit/psh/Dif/DptA/pirk/Drs/PGRP-SD/PGRP-LA/modSP/Takl1/slmb/spz	12
all	dme00071	Fatty acid degradation	6/265	33/3248	0.0474338	0.211476	0.172676	CG4586/Aldh/bgm/whd/Mcad/CG4860	6
all	dme00630	Glyoxylate and dicarboxylate metabolism	6/265	33/3248	0.0474338	0.211476	0.172676	Spat/Gs2/Gs1/CG5577/Cat/Irp-1A	6
all	dme00561	Glycerolipid metabolism	7/265	42/3248	0.0506746	0.216887	0.177094	Aldh/mdy/CG1941/Dgk/wun/wun2/CG11425	7
all	dme00910	Nitrogen metabolism	4/265	18/3248	0.0532423	0.219112	0.178911	Gs2/Gs1/CAH1/CG9674	4
all	dme04512	ECM-receptor interaction	3/265	12/3248	0.0680551	0.2697	0.220217	vkg/LanA/Hml	3
all	dme01240	Biosynthesis of cofactors	17/265	145/3248	0.07853	0.294714	0.240642	CG1673/CG5828/Aldh/Ugt301D1/Ugt36D1/CG6145/Pu/Ppat-Dpck/sgl/Adk1/CG1129/Nmdmc/Ugt37A3/AdSL/AdSS/CG11899/Alp4	17
all	dme00232	Caffeine metabolism	2/265	6/3248	0.0798759	0.294714	0.240642	Uro/AOX2	2
all	dme00350	Tyrosine metabolism	4/265	22/3248	0.0987727	0.352289	0.287654	CG1461/hgo/Ddc/yellow-f	4
all	dme04080	Neuroactive ligand-receptor interaction	8/265	59/3248	0.103609	0.354762	0.289673	AkhR/alphaTry/epsilonTry/betaTry/iotaTry/Rdl/Lgr1/5-HT7	8
all	dme00480	Glutathione metabolism	10/265	79/3248	0.106097	0.354762	0.289673	Pgd/Ggt-1/GstT3/RnrL/GstE9/CG3502/Dip-B/CG10365/CG14516/SP1029	10
all	dme04140	Autophagy - animal	12/265	100/3248	0.11097	0.35496	0.289835	CtsB1/CG33128/Pka-C1/Atg18b/cathD/Cp1/Atg7/Atg2/Atg1/CG5059/Takl1/Rab7	12
all	dme01200	Carbon metabolism	14/265	121/3248	0.112791	0.35496	0.289835	Pgd/Spat/CG4586/Hex-A/CG6287/fbp/CG15093/CG5577/Cat/Srr/CG4860/Irp-1A/Pglym78/CG11899	14
all	dme00280	Valine, leucine and isoleucine degradation	5/265	33/3248	0.126448	0.376203	0.30718	CG1673/Aldh/CG15093/Mcad/CG4860	5
all	dme00030	Pentose phosphate pathway	4/265	24/3248	0.126573	0.376203	0.30718	Pgd/fbp/Pgm1/Gld	4
all	dme00360	Phenylalanine metabolism	2/265	8/3248	0.133914	0.377036	0.30786	CG1461/Ddc	2
all	dme01212	Fatty acid metabolism	7/265	53/3248	0.136609	0.377036	0.30786	CG4586/FASN2/Ppt2/bgm/whd/Mcad/CG4860	7
all	dme04214	Apoptosis - fly	8/265	63/3248	0.137424	0.377036	0.30786	br/Strica/Buffy/LamC/Dark/Dronc/Eip74EF/Takl1	8
all	dme04136	Autophagy - other	4/265	25/3248	0.141577	0.378718	0.309234	Atg18b/Atg7/Atg2/Atg1	4
all	dme04213	Longevity regulating pathway - multiple species	7/265	55/3248	0.157166	0.410164	0.33491	Ilp6/Ac13E/Pka-C1/alc/l(2)efl/Cat/Ac76E	7
all	dme00053	Ascorbate and aldarate metabolism	5/265	36/3248	0.165547	0.421751	0.344371	Aldh/Ugt301D1/Ugt36D1/sgl/Ugt37A3	5
all	dme04320	Dorso-ventral axis formation	4/265	28/3248	0.190353	0.47367	0.386765	br/egh/grk/rho	4
all	dme00040	Pentose and glucuronate interconversions	6/265	50/3248	0.219657	0.534165	0.436161	Ugt301D1/Ugt36D1/Had2/sgl/Sodh-2/Ugt37A3	6
all	dme00380	Tryptophan metabolism	3/265	21/3248	0.242495	0.5766	0.470809	Aldh/Ddc/Cat	3
all	dme00983	Drug metabolism - other enzymes	10/265	96/3248	0.254242	0.585666	0.478212	ras/GstT3/RnrL/Ugt301D1/Ugt36D1/GstE9/Est-P/Ugt37A3/AOX2/CG6330	10
all	dme00330	Arginine and proline metabolism	6/265	53/3248	0.261275	0.585666	0.478212	Aldh/Argk/CG7470/P5cr-2/PH4alphaSG2/PH4alphaMP	6
all	dme00511	Other glycan degradation	3/265	22/3248	0.265188	0.585666	0.478212	Gal/LManI/LManII	3
all	dme04068	FoxO signaling pathway	7/265	65/3248	0.277351	0.585666	0.478212	Ilp6/Gadd45/alc/Pepck2/CG11658/Cat/CG5059	7
all	dme00061	Fatty acid biosynthesis	2/265	13/3248	0.287284	0.585666	0.478212	FASN2/bgm	2
all	dme04215	Apoptosis - multiple species	3/265	23/3248	0.288123	0.585666	0.478212	Buffy/Dark/Dronc	3
all	dme00400	Phenylalanine, tyrosine and tryptophan biosynthesis	1/265	4/3248	0.288659	0.585666	0.478212	CG1461	1
all	dme00010	Glycolysis / Gluconeogenesis	6/265	55/3248	0.290096	0.585666	0.478212	Hex-A/Aldh/fbp/Pepck2/Pgm1/Pglym78	6
all	dme00830	Retinol metabolism	4/265	34/3248	0.299584	0.593619	0.484706	mdy/Ugt301D1/Ugt36D1/Ugt37A3	4
all	dme00310	Lysine degradation	4/265	35/3248	0.318625	0.61987	0.506141	Smyd3/CG5321/Aldh/CG31751	4
all	dme00565	Ether lipid metabolism	3/265	25/3248	0.334332	0.633677	0.517415	wun/wun2/CG11425	3
all	dme00604	Glycosphingolipid biosynthesis - ganglio series	1/265	5/3248	0.346768	0.633677	0.517415	Gal	1
all	dme00531	Glycosaminoglycan degradation	2/265	15/3248	0.349411	0.633677	0.517415	Gal/CG13397	2
all	dme00650	Butanoate metabolism	2/265	15/3248	0.349411	0.633677	0.517415	Gad1/CG4860	2
all	dme04070	Phosphatidylinositol signaling system	6/265	61/3248	0.379518	0.667292	0.544862	l(1)G0196/Ipk2/Dgk/sktl/CG10082/CG6707	6
all	dme00640	Propanoate metabolism	3/265	27/3248	0.380419	0.667292	0.544862	CG4586/CG15093/CG4860	3
all	dme00440	Phosphonate and phosphinate metabolism	1/265	6/3248	0.400147	0.679614	0.554924	Pcyt1	1
all	dme00750	Vitamin B6 metabolism	1/265	6/3248	0.400147	0.679614	0.554924	CG11899	1
all	dme00220	Arginine biosynthesis	2/265	18/3248	0.438705	0.73346	0.59889	Gs2/Gs1	2
all	dme00340	Histidine metabolism	1/265	8/3248	0.494216	0.795938	0.649905	Aldh	1
all	dme03410	Base excision repair	2/265	20/3248	0.494419	0.795938	0.649905	DNAlig1/DNApol-epsilon255	2
all	dme04120	Ubiquitin mediated proteolysis	9/265	107/3248	0.514023	0.795938	0.649905	CG2924/Ubi-p5E/CG11700/UbcE2H/CG4502/CG9934/CG7220/slmb/Cul5	9
all	dme00730	Thiamine metabolism	2/265	21/3248	0.520938	0.795938	0.649905	Adk1/Alp4	2
all	dme04145	Phagosome	7/265	83/3248	0.522259	0.795938	0.649905	Rab5/Hrs/Cp1/betaTub60D/Syx7/RhoL/Rab7	7
all	dme00860	Porphyrin metabolism	4/265	46/3248	0.524536	0.795938	0.649905	Ugt301D1/Ugt36D1/Ho/Ugt37A3	4
all	dme00130	Ubiquinone and other terpenoid-quinone biosynthesis	1/265	9/3248	0.535585	0.795938	0.649905	CG1461	1
all	dme00920	Sulfur metabolism	1/265	9/3248	0.535585	0.795938	0.649905	sprt	1
all	dme01210	2-Oxocarboxylic acid metabolism	2/265	22/3248	0.546513	0.800015	0.653234	CG1673/Irp-1A	2
all	dme03030	DNA replication	3/265	35/3248	0.553281	0.800015	0.653234	DNAlig1/Mcm2/DNApol-epsilon255	3
all	dme04144	Endocytosis	10/265	125/3248	0.575753	0.821408	0.670702	Arpc3B/Rab5/Hrs/Snx1/Stam/sktl/lqf/siz/Rab7/Lerp	10
all	dme00900	Terpenoid backbone biosynthesis	2/265	26/3248	0.639059	0.850153	0.694173	CG10962/Pdss2	2
all	dme00981	Insect hormone biosynthesis	2/265	26/3248	0.639059	0.850153	0.694173	CG10962/Aldh	2
all	dme00790	Folate biosynthesis	3/265	40/3248	0.645717	0.850153	0.694173	Pu/Dhpr/Alp4	3
all	dme04341	Hedgehog signaling pathway - fly	3/265	40/3248	0.645717	0.850153	0.694173	Pka-C1/rdx/slmb	3
all	dme04137	Mitophagy - animal	4/265	54/3248	0.654	0.850153	0.694173	Ubi-p5E/CG11700/CG5059/Rab7	4
all	dme00240	Pyrimidine metabolism	3/265	41/3248	0.662496	0.850153	0.694173	Ts/RnrL/CG6330	3
all	dme00982	Drug metabolism - cytochrome P450	5/265	68/3248	0.662556	0.850153	0.694173	GstT3/Ugt301D1/Ugt36D1/GstE9/Ugt37A3	5
all	dme00592	alpha-Linolenic acid metabolism	1/265	13/3248	0.669969	0.850153	0.694173	CG4586	1
all	dme04711	Circadian rhythm - fly	1/265	13/3248	0.669969	0.850153	0.694173	Pdp1	1
all	dme00980	Metabolism of xenobiotics by cytochrome P450	5/265	69/3248	0.675355	0.850153	0.694173	GstT3/Ugt301D1/Ugt36D1/GstE9/Ugt37A3	5
all	dme00020	Citrate cycle (TCA cycle)	3/265	43/3248	0.694315	0.863857	0.705363	ATPCL/Pepck2/Irp-1A	3
all	dme00062	Fatty acid elongation	1/265	16/3248	0.744633	0.915812	0.747786	Ppt2	1
all	dme00590	Arachidonic acid metabolism	1/265	17/3248	0.765571	0.930864	0.760076	Ggt-1	1
all	dme00760	Nicotinate and nicotinamide metabolism	1/265	19/3248	0.802454	0.964748	0.787743	CG6145	1
all	dme03430	Mismatch repair	1/265	20/3248	0.818666	0.966634	0.789283	DNAlig1	1
all	dme04130	SNARE interactions in vesicular transport	1/265	21/3248	0.833553	0.966634	0.789283	Syx7	1
all	dme00514	Other types of O-glycan biosynthesis	2/265	39/3248	0.840158	0.966634	0.789283	Pgant1/GlcAT-P	2
all	dme03420	Nucleotide excision repair	2/265	39/3248	0.840158	0.966634	0.789283	DNAlig1/DNApol-epsilon255	2
all	dme00512	Mucin type O-glycan biosynthesis	1/265	24/3248	0.871294	0.991792	0.809825	Pgant1	1
all	dme01040	Biosynthesis of unsaturated fatty acids	1/265	25/3248	0.881873	0.993268	0.81103	CG4586	1
all	dme00562	Inositol phosphate metabolism	2/265	46/3248	0.900224	1	0.816527	Ipk2/sktl	2
all	dme00620	Pyruvate metabolism	2/265	49/3248	0.918896	1	0.816527	Aldh/Pepck2	2
all	dme04310	Wnt signaling pathway	5/265	107/3248	0.945649	1	0.816527	Pka-C1/RhoL/Takl1/slmb/CanA1	5
all	dme04146	Peroxisome	4/265	91/3248	0.947567	1	0.816527	Spat/CG4586/Cat/AOX2	4
all	dme04013	MAPK signaling pathway - fly	4/265	93/3248	0.953325	1	0.816527	grk/raw/RhoL/Takl1	4
all	dme04141	Protein processing in endoplasmic reticulum	6/265	135/3248	0.970713	1	0.816527	prtp/CG9934/wbl/l(2)efl/CG32039/CG5510	6
all	dme04350	TGF-beta signaling pathway	1/265	43/3248	0.974894	1	0.816527	sog	1
all	dme04150	mTOR signaling pathway	3/265	100/3248	0.990921	1	0.816527	Ilp6/S6kII/Atg1	3
all	dme03015	mRNA surveillance pathway	2/265	80/3248	0.991608	1	0.816527	Smg5/CG4733	2
all	dme04391	Hippo signaling pathway - fly	1/265	56/3248	0.991842	1	0.816527	crb	1
all	dme03040	Spliceosome	1/265	136/3248	0.999993	1	0.816527	Sf3b6	1
all	dme03008	Ribosome biogenesis in eukaryotes	1/265	194/3248	1	1	0.816527	prage	1
up	dme00500	Starch and sucrose metabolism	7/74	32/3248	5.10588e-06	0.00022466	0.000170268	Hex-A/GlyP/Mal-A3/Amy-p/Amy-d/Gyg/Pgm1	7
up	dme01100	Metabolic pathways	45/74	1155/3248	6.76359e-06	0.00022466	0.000170268	Smyd3/Spat/Hex-A/CG1673/CG1461/GlyP/Ts/FASN2/Uro/CG13397/Aldh/RnrL/hgo/bgm/fbp/Dgk/Mal-A3/sprt/Pgant1/Amy-p/Amy-d/Sardh/CG15093/Cht9/Gyg/Gale/Pcyt1/Cht7/Gad1/CG10361/Pgm1/CG9674/Ac76E/Csas/Gfat1/kkv/Sodh-2/Pde6/AOX2/AdSS/CG6330/CG14516/Pglym78/PH4alphaSG2/PH4alphaMP	45
up	dme00520	Amino sugar and nucleotide sugar metabolism	8/74	48/3248	8.98639e-06	0.00022466	0.000170268	Hex-A/Cht9/Gale/Cht7/Pgm1/Csas/Gfat1/kkv	8
up	dme00250	Alanine, aspartate and glutamate metabolism	5/74	29/3248	0.000415216	0.00734227	0.00556467	Spat/Gad1/CG9674/Gfat1/AdSS	5
up	dme01250	Biosynthesis of nucleotide sugars	5/74	30/3248	0.000489485	0.00734227	0.00556467	Hex-A/Gale/Pgm1/Csas/Gfat1	5
up	dme02010	ABC transporters	5/74	37/3248	0.00132235	0.0165293	0.0125275	CG31792/l(2)03659/CG8908/CG10226/Mdr65	5
up	dme00260	Glycine, serine and threonine metabolism	4/74	28/3248	0.00335943	0.0359939	0.0272796	Spat/Sardh/CG10361/Pglym78	4
up	dme00230	Purine metabolism	7/74	95/3248	0.00532825	0.0499524	0.0378586	Uro/RnrL/Pgm1/Ac76E/Pde6/AOX2/AdSS	7
up	dme00100	Steroid biosynthesis	2/74	6/3248	0.00723989	0.0523533	0.0396783	Lip4/Lip3	2
up	dme00232	Caffeine metabolism	2/74	6/3248	0.00723989	0.0523533	0.0396783	Uro/AOX2	2
up	dme00010	Glycolysis / Gluconeogenesis	5/74	55/3248	0.00767848	0.0523533	0.0396783	Hex-A/Aldh/fbp/Pgm1/Pglym78	5
up	dme00052	Galactose metabolism	4/74	36/3248	0.0084251	0.0526569	0.0399084	Hex-A/Mal-A3/Gale/Pgm1	4
up	dme00410	beta-Alanine metabolism	3/74	25/3248	0.0182218	0.105126	0.0796742	Aldh/CG15093/Gad1	3
up	dme00051	Fructose and mannose metabolism	3/74	29/3248	0.0271344	0.145363	0.11017	Hex-A/fbp/Sodh-2	3
up	dme04512	ECM-receptor interaction	2/74	12/3248	0.0291601	0.1458	0.110501	vkg/Hml	2
up	dme00330	Arginine and proline metabolism	4/74	53/3248	0.0313561	0.146982	0.111397	Aldh/Argk/PH4alphaSG2/PH4alphaMP	4
up	dme00061	Fatty acid biosynthesis	2/74	13/3248	0.0339609	0.149827	0.113553	FASN2/bgm	2
up	dme00280	Valine, leucine and isoleucine degradation	3/74	33/3248	0.0379866	0.154129	0.116813	CG1673/Aldh/CG15093	3
up	dme00770	Pantothenate and CoA biosynthesis	2/74	14/3248	0.039046	0.154129	0.116813	CG1673/Aldh	2
up	dme03030	DNA replication	3/74	35/3248	0.0441279	0.160908	0.121951	DNAlig1/Mcm2/DNApol-epsilon255	3
up	dme00290	Valine, leucine and isoleucine biosynthesis	1/74	2/3248	0.0450543	0.160908	0.121951	CG1673	1
up	dme00240	Pyrimidine metabolism	3/74	41/3248	0.0652953	0.222598	0.168706	Ts/RnrL/CG6330	3
up	dme03410	Base excision repair	2/74	20/3248	0.0747189	0.243649	0.18466	DNAlig1/DNApol-epsilon255	2
up	dme00400	Phenylalanine, tyrosine and tryptophan biosynthesis	1/74	4/3248	0.0881049	0.264778	0.200674	CG1461	1
up	dme00350	Tyrosine metabolism	2/74	22/3248	0.0882595	0.264778	0.200674	CG1461/hgo	2
up	dme00030	Pentose phosphate pathway	2/74	24/3248	0.102465	0.295573	0.224014	fbp/Pgm1	2
up	dme04213	Longevity regulating pathway - multiple species	3/74	55/3248	0.128782	0.34277	0.259783	Pka-C1/l(2)efl/Ac76E	3
up	dme00440	Phosphonate and phosphinate metabolism	1/74	6/3248	0.12924	0.34277	0.259783	Pcyt1	1
up	dme04320	Dorso-ventral axis formation	2/74	28/3248	0.132538	0.34277	0.259783	grk/rho	2
up	dme01200	Carbon metabolism	5/74	121/3248	0.139733	0.349334	0.264758	Spat/Hex-A/fbp/CG15093/Pglym78	5
up	dme04080	Neuroactive ligand-receptor interaction	3/74	59/3248	0.1499	0.362661	0.274859	epsilonTry/betaTry/Rdl	3
up	dme00340	Histidine metabolism	1/74	8/3248	0.168543	0.363399	0.275418	Aldh	1
up	dme00360	Phenylalanine metabolism	1/74	8/3248	0.168543	0.363399	0.275418	CG1461	1
up	dme00564	Glycerophospholipid metabolism	3/74	63/3248	0.172055	0.363399	0.275418	Gpdh1/Dgk/Pcyt1	3
up	dme00071	Fatty acid degradation	2/74	33/3248	0.172474	0.363399	0.275418	Aldh/bgm	2
up	dme00130	Ubiquinone and other terpenoid-quinone biosynthesis	1/74	9/3248	0.187533	0.363399	0.275418	CG1461	1
up	dme00430	Taurine and hypotaurine metabolism	1/74	9/3248	0.187533	0.363399	0.275418	Gad1	1
up	dme00920	Sulfur metabolism	1/74	9/3248	0.187533	0.363399	0.275418	sprt	1
up	dme00310	Lysine degradation	2/74	35/3248	0.188967	0.363399	0.275418	Smyd3/Aldh	2
up	dme00270	Cysteine and methionine metabolism	2/74	36/3248	0.197296	0.367622	0.278619	CG1673/CG1461	2
up	dme01230	Biosynthesis of amino acids	3/74	68/3248	0.200967	0.367622	0.278619	CG1673/CG9674/Pglym78	3
up	dme03420	Nucleotide excision repair	2/74	39/3248	0.222534	0.397383	0.301174	DNAlig1/DNApol-epsilon255	2
up	dme00670	One carbon pool by folate	1/74	12/3248	0.241973	0.422046	0.319867	Ts	1
up	dme00561	Glycerolipid metabolism	2/74	42/3248	0.248024	0.422767	0.320413	Aldh/Dgk	2
up	dme04711	Circadian rhythm - fly	1/74	13/3248	0.259308	0.432179	0.327546	Pdp1	1
up	dme00531	Glycosaminoglycan degradation	1/74	15/3248	0.292811	0.467252	0.354128	CG13397	1
up	dme00650	Butanoate metabolism	1/74	15/3248	0.292811	0.467252	0.354128	Gad1	1
up	dme04142	Lysosome	4/74	122/3248	0.301856	0.47165	0.357461	CG13397/Lip4/Lip3/Npc2b	4
up	dme00910	Nitrogen metabolism	1/74	18/3248	0.340283	0.512238	0.388222	CG9674	1
up	dme01212	Fatty acid metabolism	2/74	53/3248	0.341492	0.512238	0.388222	FASN2/bgm	2
up	dme03430	Mismatch repair	1/74	20/3248	0.37017	0.540979	0.410005	DNAlig1	1
up	dme00983	Drug metabolism - other enzymes	3/74	96/3248	0.375079	0.540979	0.410005	RnrL/AOX2/CG6330	3
up	dme00380	Tryptophan metabolism	1/74	21/3248	0.384609	0.544257	0.41249	Aldh	1
up	dme01210	2-Oxocarboxylic acid metabolism	1/74	22/3248	0.39872	0.553778	0.419706	CG1673	1
up	dme04070	Phosphatidylinositol signaling system	2/74	61/3248	0.407403	0.555549	0.421048	l(1)G0196/Dgk	2
up	dme00512	Mucin type O-glycan biosynthesis	1/74	24/3248	0.425993	0.570527	0.432399	Pgant1	1
up	dme00900	Terpenoid backbone biosynthesis	1/74	26/3248	0.452045	0.584541	0.443021	Pdss2	1
up	dme00981	Insect hormone biosynthesis	1/74	26/3248	0.452045	0.584541	0.443021	Aldh	1
up	dme00640	Propanoate metabolism	1/74	27/3248	0.46463	0.590631	0.447636	CG15093	1
up	dme00630	Glyoxylate and dicarboxylate metabolism	1/74	33/3248	0.534368	0.667319	0.505758	Spat	1
up	dme00480	Glutathione metabolism	2/74	79/3248	0.542753	0.667319	0.505758	RnrL/CG14516	2
up	dme00053	Ascorbate and aldarate metabolism	1/74	36/3248	0.565796	0.684431	0.518726	Aldh	1
up	dme00514	Other types of O-glycan biosynthesis	1/74	39/3248	0.595129	0.708358	0.536861	Pgant1	1
up	dme04341	Hedgehog signaling pathway - fly	1/74	40/3248	0.604466	0.708358	0.536861	Pka-C1	1
up	dme04146	Peroxisome	2/74	91/3248	0.620624	0.716105	0.542732	Spat/AOX2	2
up	dme04350	TGF-beta signaling pathway	1/74	43/3248	0.631219	0.717294	0.543633	sog	1
up	dme01240	Biosynthesis of cofactors	3/74	145/3248	0.650232	0.727872	0.55165	CG1673/Aldh/AdSS	3
up	dme00620	Pyruvate metabolism	1/74	49/3248	0.679483	0.746628	0.565865	Aldh	1
up	dme00040	Pentose and glucuronate interconversions	1/74	50/3248	0.686897	0.746628	0.565865	Sodh-2	1
up	dme04310	Wnt signaling pathway	2/74	107/3248	0.708304	0.758897	0.575164	Pka-C1/CanA1	2
up	dme04214	Apoptosis - fly	1/74	63/3248	0.769188	0.812523	0.615807	LamC	1
up	dme03015	mRNA surveillance pathway	1/74	80/3248	0.845384	0.880608	0.667408	CG4733	1
up	dme04013	MAPK signaling pathway - fly	1/74	93/3248	0.886354	0.910637	0.690167	grk	1
up	dme04140	Autophagy - animal	1/74	100/3248	0.903765	0.915978	0.694215	Pka-C1	1
up	dme04141	Protein processing in endoplasmic reticulum	1/74	135/3248	0.958336	0.958336	0.726318	l(2)efl	1
down	dme00600	Sphingolipid metabolism	11/195	29/3248	3.68438e-07	3.38963e-05	3.02507e-05	schlank/Sk1/Gal/bwa/wun/wun2/Sply/CG11425/Cerk/CDase/Sap-r	11
down	dme02010	ABC transporters	12/195	37/3248	7.69129e-07	3.53799e-05	3.15748e-05	CG4822/CG3164/CG17646/CG9664/CG9663/E23/Atet/CG7806/CG5853/Eato/CG9270/Mdr49	12
down	dme04142	Lysosome	21/195	122/3248	7.32278e-06	0.000224565	0.000200413	CtsB1/CG33128/Npc2a/Gal/Tsp29Fa/LManI/LManII/Ppt2/CG31683/CG18858/Tsp42Eb/CG30160/cathD/Cp1/CG42566/Cln7/Cln3/CG12163/CG11459/Lerp/Sap-r	21
down	dme00430	Taurine and hypotaurine metabolism	5/195	9/3248	7.66592e-05	0.00176316	0.00157353	Ggt-1/b/CG5493/CG7550/CG5618	5
down	dme01100	Metabolic pathways	91/195	1155/3248	0.000650879	0.0119762	0.0106881	Pgd/schlank/Cht11/CG4586/ras/Gs2/Sk1/Paics/CG5321/Ac13E/CG7860/Ggt-1/Pfrx/GstT3/Gs1/Ipk2/CG5828/Oscillin/Gal/Gart/CG5171/CG6287/Ppt2/Mal-B2/CAH1/b/mdy/Ugt301D1/Pde11/CG31751/Ugt36D1/CG10621/Ddc/bwa/CG2201/CG1941/Mal-A7/Mal-A8/wun/wun2/Prx2540-2/Prx2540-1/CG12896/CG6145/Had2/ATPCL/Sply/GstE9/Pepck2/CG5493/sktl/Pu/CG3502/Aprt/Ppat-Dpck/Prat2/sgl/Mcad/CG7550/Dhpr/Adk1/CG8745/CG5577/Cat/CG7328/CG5618…	91
down	dme04624	Toll and Imd signaling pathway	13/195	81/3248	0.000881009	0.0135088	0.0120559	spirit/psh/Dif/DptA/pirk/Drsl5/Drs/PGRP-SD/PGRP-LA/modSP/Takl1/slmb/spz	13
down	dme00770	Pantothenate and CoA biosynthesis	4/195	14/3248	0.00782955	0.102903	0.0918353	CG5828/b/Ppat-Dpck/CG5618	4
down	dme04140	Autophagy - animal	12/195	100/3248	0.015297	0.175916	0.156996	CtsB1/CG33128/Atg18b/cathD/Cp1/Atg7/Atg2/Atg1/CG5059/CG11459/Takl1/Rab7	12
down	dme01240	Biosynthesis of cofactors	15/195	145/3248	0.0253794	0.248828	0.222067	CG5828/Ugt301D1/Ugt36D1/CG6145/Pu/Ppat-Dpck/sgl/Adk1/CG1129/Nmdmc/phu/Ugt37A3/AdSL/CG11899/Alp4	15
down	dme00250	Alanine, aspartate and glutamate metabolism	5/195	29/3248	0.0270466	0.248828	0.222067	Gs2/CG7860/Gs1/Prat2/AdSL	5
down	dme00670	One carbon pool by folate	3/195	12/3248	0.0313388	0.251913	0.224819	Gart/Nmdmc/CG11089	3
down	dme00564	Glycerophospholipid metabolism	8/195	63/3248	0.0328582	0.251913	0.224819	CG31683/CG18858/CG2201/wun/wun2/Taz/CG8745/CG11425	8
down	dme00630	Glyoxylate and dicarboxylate metabolism	5/195	33/3248	0.0445768	0.313476	0.279761	Gs2/Gs1/CG5577/Cat/Irp-1A	5
down	dme01230	Biosynthesis of amino acids	8/195	68/3248	0.048664	0.313476	0.279761	Gs2/Gs1/CG6287/CG7470/Srr/P5cr-2/Irp-1A/CG11899	8
down	dme00230	Purine metabolism	10/195	95/3248	0.0563078	0.313476	0.279761	ras/Paics/Ac13E/Gart/Pde11/Aprt/Prat2/Adk1/AdSL/CG11089	10
down	dme00410	beta-Alanine metabolism	4/195	25/3248	0.0591477	0.313476	0.279761	CG4586/b/CG5618/CG4860	4
down	dme04136	Autophagy - other	4/195	25/3248	0.0591477	0.313476	0.279761	Atg18b/Atg7/Atg2/Atg1	4
down	dme00270	Cysteine and methionine metabolism	5/195	36/3248	0.0613322	0.313476	0.279761	CG6287/CG10621/CG5493/AhcyL2/CG11899	5
down	dme00520	Amino sugar and nucleotide sugar metabolism	6/195	48/3248	0.0649276	0.314386	0.280574	Cht11/Oscillin/sgl/CG1129/Cht5/CG6218	6
down	dme04214	Apoptosis - fly	7/195	63/3248	0.0808531	0.371924	0.331923	br/Strica/Buffy/Dark/Dronc/Eip74EF/Takl1	7
down	dme00910	Nitrogen metabolism	3/195	18/3248	0.0893924	0.385388	0.343939	Gs2/Gs1/CAH1	3
down	dme04068	FoxO signaling pathway	7/195	65/3248	0.0921579	0.385388	0.343939	Ilp6/Gadd45/alc/Pepck2/CG11658/Cat/CG5059	7
down	dme00480	Glutathione metabolism	8/195	79/3248	0.0987456	0.394982	0.352501	Pgd/Ggt-1/GstT3/GstE9/CG3502/Dip-B/CG10365/SP1029	8
down	dme00561	Glycerolipid metabolism	5/195	42/3248	0.104092	0.39902	0.356105	mdy/CG1941/wun/wun2/CG11425	5
down	dme00290	Valine, leucine and isoleucine biosynthesis	1/195	2/3248	0.116487	0.416658	0.371846	Srr	1
down	dme00500	Starch and sucrose metabolism	4/195	32/3248	0.122052	0.416658	0.371846	CG5171/Mal-B2/Mal-A7/Mal-A8	4
down	dme04145	Phagosome	8/195	83/3248	0.12228	0.416658	0.371846	Rab5/Hrs/Cp1/betaTub60D/Syx7/CG11459/RhoL/Rab7	8
down	dme00730	Thiamine metabolism	3/195	21/3248	0.128037	0.420693	0.375447	Adk1/phu/Alp4	3
down	dme00071	Fatty acid degradation	4/195	33/3248	0.132739	0.421102	0.375812	CG4586/whd/Mcad/CG4860	4
down	dme00511	Other glycan degradation	3/195	22/3248	0.142047	0.426747	0.38085	Gal/LManI/LManII	3
down	dme00830	Retinol metabolism	4/195	34/3248	0.143795	0.426747	0.38085	mdy/Ugt301D1/Ugt36D1/Ugt37A3	4
down	dme04215	Apoptosis - multiple species	3/195	23/3248	0.156542	0.450057	0.401653	Buffy/Dark/Dronc	3
down	dme00052	Galactose metabolism	4/195	36/3248	0.166935	0.451706	0.403124	Gal/Mal-B2/Mal-A7/Mal-A8	4
down	dme00053	Ascorbate and aldarate metabolism	4/195	36/3248	0.166935	0.451706	0.403124	Ugt301D1/Ugt36D1/sgl/Ugt37A3	4
down	dme00040	Pentose and glucuronate interconversions	5/195	50/3248	0.178317	0.468718	0.418307	Ugt301D1/Ugt36D1/Had2/sgl/Ugt37A3	5
down	dme00565	Ether lipid metabolism	3/195	25/3248	0.186788	0.473455	0.422534	wun/wun2/CG11425	3
down	dme04120	Ubiquitin mediated proteolysis	9/195	107/3248	0.190411	0.473455	0.422534	CG2924/Ubi-p5E/CG11700/UbcE2H/CG4502/CG9934/CG7220/slmb/Cul5	9
down	dme01212	Fatty acid metabolism	5/195	53/3248	0.21025	0.498405	0.4448	CG4586/Ppt2/whd/Mcad/CG4860	5
down	dme04144	Endocytosis	10/195	125/3248	0.215122	0.498405	0.4448	Arpc3B/Rab5/Hrs/Snx1/Stam/sktl/lqf/siz/Rab7/Lerp	10
down	dme00790	Folate biosynthesis	4/195	40/3248	0.216698	0.498405	0.4448	Pu/Dhpr/phu/Alp4	4
down	dme00260	Glycine, serine and threonine metabolism	3/195	28/3248	0.234596	0.52641	0.469794	CG6287/Srr/CG11899	3
down	dme00051	Fructose and mannose metabolism	3/195	29/3248	0.251002	0.549814	0.490681	Pfrx/CG7328/CG1129	3
down	dme00604	Glycosphingolipid biosynthesis - ganglio series	1/195	5/3248	0.266385	0.559469	0.499297	Gal	1
down	dme01250	Biosynthesis of nucleotide sugars	3/195	30/3248	0.267572	0.559469	0.499297	sgl/CG1129/CG6218	3
down	dme04080	Neuroactive ligand-receptor interaction	5/195	59/3248	0.278807	0.570006	0.508701	AkhR/alphaTry/iotaTry/Lgr1/5-HT7	5
down	dme00220	Arginine biosynthesis	2/195	18/3248	0.294728	0.571314	0.509868	Gs2/Gs1	2
down	dme00860	Porphyrin metabolism	4/195	46/3248	0.297324	0.571314	0.509868	Ugt301D1/Ugt36D1/Ho/Ugt37A3	4
down	dme01200	Carbon metabolism	9/195	121/3248	0.300704	0.571314	0.509868	Pgd/CG4586/CG6287/CG5577/Cat/Srr/CG4860/Irp-1A/CG11899	9
down	dme00100	Steroid biosynthesis	1/195	6/3248	0.310497	0.571314	0.509868	CG8112	1
down	dme00750	Vitamin B6 metabolism	1/195	6/3248	0.310497	0.571314	0.509868	CG11899	1
down	dme00983	Drug metabolism - other enzymes	7/195	96/3248	0.353787	0.638204	0.569564	ras/GstT3/Ugt301D1/Ugt36D1/GstE9/Est-P/Ugt37A3	7
down	dme00380	Tryptophan metabolism	2/195	21/3248	0.362294	0.640982	0.572043	Ddc/Cat	2
down	dme00350	Tyrosine metabolism	2/195	22/3248	0.384319	0.653967	0.583632	Ddc/yellow-f	2
down	dme00982	Drug metabolism - cytochrome P450	5/195	68/3248	0.387766	0.653967	0.583632	GstT3/Ugt301D1/Ugt36D1/GstE9/Ugt37A3	5
down	dme00360	Phenylalanine metabolism	1/195	8/3248	0.390959	0.653967	0.583632	Ddc	1
down	dme00980	Metabolism of xenobiotics by cytochrome P450	5/195	69/3248	0.399975	0.657102	0.58643	GstT3/Ugt301D1/Ugt36D1/GstE9/Ugt37A3	5
down	dme04137	Mitophagy - animal	4/195	54/3248	0.408785	0.659794	0.588832	Ubi-p5E/CG11700/CG5059/Rab7	4
down	dme04213	Longevity regulating pathway - multiple species	4/195	55/3248	0.422611	0.666351	0.594684	Ilp6/Ac13E/alc/Cat	4
down	dme00030	Pentose phosphate pathway	2/195	24/3248	0.427334	0.666351	0.594684	Pgd/Gld	2
down	dme00020	Citrate cycle (TCA cycle)	3/195	43/3248	0.482378	0.737149	0.657867	ATPCL/Pepck2/Irp-1A	3
down	dme00640	Propanoate metabolism	2/195	27/3248	0.488762	0.737149	0.657867	CG4586/CG4860	2
down	dme04070	Phosphatidylinositol signaling system	4/195	61/3248	0.50349	0.742298	0.662463	Ipk2/sktl/CG10082/CG6707	4
down	dme04320	Dorso-ventral axis formation	2/195	28/3248	0.508313	0.742298	0.662463	br/egh	2
down	dme04512	ECM-receptor interaction	1/195	12/3248	0.524923	0.754576	0.67342	LanA	1
down	dme00592	alpha-Linolenic acid metabolism	1/195	13/3248	0.553551	0.783487	0.699222	CG4586	1
down	dme00280	Valine, leucine and isoleucine degradation	2/195	33/3248	0.598513	0.819556	0.731411	Mcad/CG4860	2
down	dme00531	Glycosaminoglycan degradation	1/195	15/3248	0.605759	0.819556	0.731411	Gal	1
down	dme00650	Butanoate metabolism	1/195	15/3248	0.605759	0.819556	0.731411	CG4860	1
down	dme00062	Fatty acid elongation	1/195	16/3248	0.629537	0.829269	0.74008	Ppt2	1
down	dme00310	Lysine degradation	2/195	35/3248	0.630966	0.829269	0.74008	CG5321/CG31751	2
down	dme00590	Arachidonic acid metabolism	1/195	17/3248	0.651889	0.844701	0.753852	Ggt-1	1
down	dme00760	Nicotinate and nicotinamide metabolism	1/195	19/3248	0.692646	0.885048	0.78986	CG6145	1
down	dme04341	Hedgehog signaling pathway - fly	2/195	40/3248	0.703137	0.886145	0.790839	rdx/slmb	2
down	dme04130	SNARE interactions in vesicular transport	1/195	21/3248	0.728653	0.905893	0.808463	Syx7	1
down	dme01210	2-Oxocarboxylic acid metabolism	1/195	22/3248	0.74505	0.913928	0.815633	Irp-1A	1
down	dme00562	Inositol phosphate metabolism	2/195	46/3248	0.773912	0.933217	0.832848	Ipk2/sktl	2
down	dme01040	Biosynthesis of unsaturated fatty acids	1/195	25/3248	0.788557	0.933217	0.832848	CG4586	1
down	dme00900	Terpenoid backbone biosynthesis	1/195	26/3248	0.801349	0.933217	0.832848	CG10962	1
down	dme00981	Insect hormone biosynthesis	1/195	26/3248	0.801349	0.933217	0.832848	CG10962	1
down	dme00330	Arginine and proline metabolism	2/195	53/3248	0.837546	0.963178	0.859587	CG7470/P5cr-2	2
down	dme00514	Other types of O-glycan biosynthesis	1/195	39/3248	0.911907	0.999996	0.892445	GlcAT-P	1
down	dme04141	Protein processing in endoplasmic reticulum	5/195	135/3248	0.917489	0.999996	0.892445	prtp/CG9934/wbl/CG32039/CG5510	5
down	dme04013	MAPK signaling pathway - fly	3/195	93/3248	0.925888	0.999996	0.892445	raw/RhoL/Takl1	3
down	dme04150	mTOR signaling pathway	3/195	100/3248	0.946162	0.999996	0.892445	Ilp6/S6kII/Atg1	3
down	dme00620	Pyruvate metabolism	1/195	49/3248	0.95298	0.999996	0.892445	Pepck2	1
down	dme04310	Wnt signaling pathway	3/195	107/3248	0.9612	0.999996	0.892445	RhoL/Takl1/slmb	3
down	dme00010	Glycolysis / Gluconeogenesis	1/195	55/3248	0.96777	0.999996	0.892445	Pepck2	1
down	dme04391	Hippo signaling pathway - fly	1/195	56/3248	0.969738	0.999996	0.892445	crb	1
down	dme04146	Peroxisome	2/195	91/3248	0.976995	0.999996	0.892445	CG4586/Cat	2
down	dme03015	mRNA surveillance pathway	1/195	80/3248	0.993372	0.999996	0.892445	Smg5	1
down	dme03040	Spliceosome	1/195	136/3248	0.999817	0.999996	0.892445	Sf3b6	1
down	dme03008	Ribosome biogenesis in eukaryotes	1/195	194/3248	0.999996	0.999996	0.892445	prage	1
